# Supplementary material for: Proteomic analysis of meiosis and characterization of novel short open reading frames in the fission yeast Schizosaccharomyces pombe
Source: Cell Cycle. 2020 Jun 17;19(14):1777–85. doi: 10.1080/15384101.2020.1779470 (PMC7469465; doi:10.1080/15384101.2020.1779470)
Supplement: Supplemental Material [file KCCY_A_1779470_SM4665.zip]

Archive with 7 entries (6 files):
- Supplementary information/
- Supplementary information/Supplemental_Figures.pdf
- Supplementary information/Table1.docx
- Supplementary information/TableS1.xlsx
- Supplementary information/TableS2.xlsx
- Supplementary information/TableS3.xlsx
- Supplementary information/TableS4.docx
