# Supplementary material for: Proteomic analysis of meiosis and characterization of novel short open reading frames in the fission yeast Schizosaccharomyces pombe
Source: Cell Cycle. 2020 Jun 17;19(14):1777–85. doi: 10.1080/15384101.2020.1779470 (PMC7469465; doi:10.1080/15384101.2020.1779470)
Supplement: Supplemental Material [file KCCY_A_1779470_SM4665.zip › Supplementary information/TableS1.xlsx]

## Sheet: meiS (L) + MI-MII (H)
Protein Ids	Peptide counts (all)	Peptide counts (unique)	Description	Proteins	Sequence coverage [%]	Mol. weight [kDa]	Sequence length	PEP	Ratio H/L normalized	Ratio H/L variability [%]	Ratio H/L count
>SPAC11H11.04	3	3	>SPAC11H11.04 |mam2||pheromone p-factor receptor|Schizosaccharomyces pombe|chr 1|||Manual	1	13.5	39.285	348	9.1349e-228	0.065688	112.4	6
>SPAC1F5.09c	20	20	>SPAC1F5.09c |shk2|pak2|PAK-related kinase Shk2|Schizosaccharomyces pombe|chr 1|||Manual	1	39.6	66.765	589	4.1738e-230	0.074701	38.242	14
>SPBC25B2.02c	16	16	>SPBC25B2.02c |mam1|SPBC2G5.09c|M-factor transporter Mam1|Schizosaccharomyces pombe|chr 2|||Manual	1	14.2	150.89	1336	9.2163e-110	0.07933	24.347	3
>SPAP14E8.02	6	6	>SPAP14E8.02 |||FHA domain protein Tos4 |Schizosaccharomyces pombe|chr 1|||Manual	1	17.1	64.102	566	6.989e-117	0.079834	171.12	3
>SPAC1399.03	5	5	>SPAC1399.03 |fur4||uracil permease|Schizosaccharomyces pombe|chr 1|||Manual	1	8.6	64.176	581	5.0161e-42	0.093433	23.375	2
>SPAC32A11.01	12	12	>SPAC32A11.01 |mug8||conserved fungal protein|Schizosaccharomyces pombe|chr 1|||Manual	1	26.4	82.455	720	1.146e-178	0.10429	26.552	6
>SPBC2D10.06	5	5	>SPBC2D10.06 |rep1|rec16|MBF transcription factor complex subunit Rep1|Schizosaccharomyces pombe|chr 2|||Manual	1	12.7	52.617	472	6.3617e-40	0.1067	29.286	3
>SPCPB1C11.01	4	4	>SPCPB1C11.01 |amt1||ammonium transporter Amt1|Schizosaccharomyces pombe|chr 3|||Manual	1	13.5	53.386	497	1.652e-88	0.12206	29.844	2
>SPCPB1C11.03	7	7	>SPCPB1C11.03 |||cysteine transporter |Schizosaccharomyces pombe|chr 3|||Manual	1	17.7	64.328	570	1.4709e-236	0.14836	83.324	6
>SPAC22A12.06c	12	12	>SPAC22A12.06c |||serine hydrolase-like|Schizosaccharomyces pombe|chr 1|||Manual	1	33.1	48.231	429	3.5644e-266	0.15055	87.788	4
>SPAC17H9.19c	2	2	>SPAC17H9.19c |cdt2|sev1|WD repeat protein Cdt2|Schizosaccharomyces pombe|chr 1|||Manual	1	5.1	54.293	490	3.3058e-16	0.15136	23.368	2
>SPBC146.02	6	6	>SPBC146.02 |||sequence orphan|Schizosaccharomyces pombe|chr 2|||Manual	1	36.5	29.325	263	1.4297e-60	0.15903	15.173	2
>SPBC1683.05	3	3	>SPBC1683.05 |||membrane transporter |Schizosaccharomyces pombe|chr 2|||Manual	1	5.4	62.671	559	5.3625e-18	0.16216	13.511	3
>SPAC694.06c	15	15	>SPAC694.06c |mrc1||mediator of replication checkpoint 1|Schizosaccharomyces pombe|chr 1|||Manual	1	21	114.32	1019	1.3889e-186	0.16828	61.072	4
>SPBC13A2.04c	6	6	>SPBC13A2.04c |||PTR family peptide transporter |Schizosaccharomyces pombe|chr 2|||Manual	1	15	68.499	618	2.6358e-294	0.17032	50.32	15
>SPBC32C12.02	6	6	>SPBC32C12.02 |ste11|aff1, stex|transcription factor Ste11|Schizosaccharomyces pombe|chr 2|||Manual	1	18.6	51.244	468	1.393e-186	0.19872	23.922	3
>SPAC11D3.18c	5	5	>SPAC11D3.18c |||nicotinic acid plasma membrane transporter |Schizosaccharomyces pombe|chr 1|||Manual	1	13.5	55.351	498	1.4002e-92	0.19887	11.394	4
>SPAC23E2.03c	6	6	>SPAC23E2.03c |ste7||meiotic suppressor protein Ste7|Schizosaccharomyces pombe|chr 1|||Manual	1	18.6	61.101	569	1.5049e-82	0.20283	82.264	6
>SPCC1620.04c	3	3	>SPCC1620.04c |mug55||Cdc20/Fizzy subfamily WD repeat protein|Schizosaccharomyces pombe|chr 3|||Manual	1	8.6	58.409	509	9.2599e-31	0.20363	16.161	2
>SPAC1039.09	2	2	>SPAC1039.09 |isp5||amino acid permease Isp5|Schizosaccharomyces pombe|chr 1|||Manual	1	4.8	63.849	580	6.3289e-28	0.21066	0.71751	2
>SPAC25G10.03	5	5	>SPAC25G10.03 |zip1||transcription factor Zip1|Schizosaccharomyces pombe|chr 1|||Manual	1	20.3	36.189	330	2.1037e-58	0.21448	22.531	4
>SPAC31G5.09c	9	9	>SPAC31G5.09c |spk1||MAP kinase Spk1|Schizosaccharomyces pombe|chr 1|||Manual	1	32	42.003	372	4.5103e-94	0.22135	13.589	6
>SPBC354.08c	8	8	>SPBC354.08c |||DUF221 family protein|Schizosaccharomyces pombe|chr 2|||Manual	1	11.3	99.206	865	1.7626e-171	0.22501	16.618	11
>SPAC1952.15c	3	3	>SPAC1952.15c |rec24|mug6|meiotic recombination protein Rec24|Schizosaccharomyces pombe|chr 1|||Manual	1	8.3	40.258	350	3.1067e-10	0.22771	81.986	3
>SPBC12D12.02c	3	3	>SPBC12D12.02c |cdm1||DNA polymerase delta subunit Cdm1|Schizosaccharomyces pombe|chr 2|||Manual	1	18.1	18.588	160	7.8659e-25	0.22822	3.8374	2
>SPAC1B3.16c	4	4	>SPAC1B3.16c |vht1||vitamin H transporter Vth1|Schizosaccharomyces pombe|chr 1|||Manual	1	11.8	62.821	568	2.3304e-87	0.23529	61.154	3
>SPAC1002.19	14	14	>SPAC1002.19 |urg1||GTP cyclohydrolase II |Schizosaccharomyces pombe|chr 1|||Manual	1	33.9	49.034	439	1.0246e-230	0.24119	38.063	26
>SPAC27D7.13c	5	5	>SPAC27D7.13c |ssm4|SPAC637.01c|dynactin microtubule-binding subunit, p150-Glued Ssm4|Schizosaccharomyces pombe|chr 1|||Manual	1	7.9	77.105	670	4.149e-18	0.25397	76.815	4
>SPCC1393.08	1	1	>SPCC1393.08 |||transcription factor, zf-GATA type |Schizosaccharomyces pombe|chr 3|||Manual	1	2.5	60.351	557	5.8026e-05	0.25575	51.073	2
>SPCC1795.06	2	2	>SPCC1795.06 |map2||P-factor pheromone Map2|Schizosaccharomyces pombe|chr 3|||Manual	1	14.9	23.453	201	1.2551e-14	0.25989	13.901	4
>SPAC25B8.13c	1	1	>SPAC25B8.13c |isp7||2-OG-Fe|Schizosaccharomyces pombe|chr 1|||Manual	1	2.5	43.81	397	3.3067e-05	0.28473	2.2848	2
>SPCC794.03	4	4	>SPCC794.03 |||amino acid permease |Schizosaccharomyces pombe|chr 3|||Manual	1	7.9	60.857	554	6.1151e-113	0.28474	15.396	5
>SPBC947.01	8	8	>SPBC947.01 |||ATP-dependent microtubule severing protein |Schizosaccharomyces pombe|chr 2|||Manual	1	15.9	71.732	660	9.1537e-238	0.30864	11.602	15
>SPCC70.09c	5	5	>SPCC70.09c |mug9||conserved fungal protein|Schizosaccharomyces pombe|chr 3|||Manual	1	28.8	23.321	208	1.0448e-93	0.32454	12.919	10
>SPBC29B5.02c	7	7	>SPBC29B5.02c |isp4||OPT oligopeptide transporter family Isp4|Schizosaccharomyces pombe|chr 2|||Manual	1	10.1	89.191	785	0	0.32608	12.214	32
>SPBC1709.12	3	3	>SPBC1709.12 |rid1||GTPase binding protein Rid1 |Schizosaccharomyces pombe|chr 2|||Manual	1	9.2	46.4	400	4.9147e-13	0.33847	13.505	5
>SPAP7G5.06	8	8	>SPAP7G5.06 |per1||plasma membrane amino acid permease Per1|Schizosaccharomyces pombe|chr 1|||Manual	1	16.6	64.081	583	3.7983e-85	0.33891	17.176	17
>SPAC20G4.02c	32	32	>SPAC20G4.02c |fus1||formin Fus1|Schizosaccharomyces pombe|chr 1|||Manual	1	30	157.07	1372	0	0.34083	22.487	26
>SPCC338.18	2	2	>SPCC338.18 |||sequence orphan|Schizosaccharomyces pombe|chr 3|||Manual	1	16.2	13.3	117	0.00015585	0.34916	22.214	2
>SPAC17A2.01	2	2	>SPAC17A2.01 |bsu1|sod1, car1, SPAC1B1.05, bsu1|high-affinity import carrier for pyridoxine, pyridoxal, and pyridoxamine Bsu1|Schizosaccharomyces pombe|chr 1|||Manual	1	4.2	58.484	526	9.6314e-11	0.36243	1.6612	2
>SPAC17G6.11c	1	1	>SPAC17G6.11c |||glucosidase |Schizosaccharomyces pombe|chr 1|||Manual	1	1.7	70.008	636	0.004762	0.366	11.118	4
>SPAC1F7.07c	6	6	>SPAC1F7.07c |fip1||iron permease Fip1|Schizosaccharomyces pombe|chr 1|||Manual	1	22.2	44.314	397	6.7661e-195	0.36633	23.067	7
>SPAC13G7.04c	8	8	>SPAC13G7.04c |mac1||membrane anchored protein Mac1|Schizosaccharomyces pombe|chr 1|||Manual	1	18.9	81.715	756	9.4693e-184	0.38007	8.6634	7
>SPBC36.11	3	3	>SPBC36.11 |||sequence orphan|Schizosaccharomyces pombe|chr 2|||Manual	1	13.4	37.741	343	7.266e-51	0.38056	20.422	4
>SPAC3H1.07	5	5	>SPAC3H1.07 |aru1|car3|arginase Aru1|Schizosaccharomyces pombe|chr 1|||Manual	1	22.3	35.703	323	2.124e-95	0.38763	12.01	10
>SPBC8E4.01c	9	9	>SPBC8E4.01c ||SPBP4G3.01|inorganic phosphate transporter |Schizosaccharomyces pombe|chr 2|||Manual	1	21.7	63.645	572	0	0.38901	10.72	22
>SPAC25G10.04c	21	21	>SPAC25G10.04c |rec10|rec20|meiotic recombination protein Rec10|Schizosaccharomyces pombe|chr 1|||Manual	1	41.1	89.875	791	0	0.39183	20.018	41
>SPCC1442.01	2	2	>SPCC1442.01 |ste6|SPCC1450.17|guanyl-nucleotide exchange factor Ste6|Schizosaccharomyces pombe|chr 3|||Manual	1	3.7	105.19	911	7.1834e-16	0.39224	37.991	2
>SPAC869.11	5	4	>SPAC869.11 |cat1|SPAC922.08c|cationic amino acid transporter Cat1|Schizosaccharomyces pombe|chr 1|||Manual	1	9.9	64.478	587	3.6476e-25	0.39578	55.983	5
>SPCC320.06	5	5	>SPCC320.06 |||conserved fungal protein|Schizosaccharomyces pombe|chr 3|||Manual	1	31.1	33.329	289	1.4204e-169	0.4055	21.908	6
>SPCC548.06c	2	2	>SPCC548.06c |ght8||hexose transporter Ght8 |Schizosaccharomyces pombe|chr 3|||Manual	1	3.3	60.176	547	3.3673e-05	0.42726	6.6337	2
>SPBC1718.02	16	16	>SPBC1718.02 |hop1||linear element associated protein Hop1|Schizosaccharomyces pombe|chr 2|||Manual	1	35.6	61.553	528	3.01e-111	0.43374	49.637	17
>SPBC839.02	6	6	>SPBC839.02 |||arrestin Aly1 related, implicated in endocytosis|Schizosaccharomyces pombe|chr 2|||Manual	1	16	61.072	530	7.7607e-64	0.44282	42.111	5
>SPBC460.01c	6	6	>SPBC460.01c |||amino-acid permease, unknown|Schizosaccharomyces pombe|chr telomere|||Manual	1	14.9	62.784	572	4.6999e-173	0.44905	18.349	7
>SPBC19G7.06	1	1	>SPBC19G7.06 |mbx1||MADS-box transcription factor Mbx1|Schizosaccharomyces pombe|chr 2|||Manual	1	3.5	50.907	457	7.4706e-11	0.45355	6.9539	2
>SPBC1652.02	5	5	>SPBC1652.02 ||SPBC16A3.20c|APC amino acid transporter |Schizosaccharomyces pombe|chr 2|||Manual	1	8.4	65.277	594	3.9446e-44	0.45502	43.133	8
>SPBC582.06c	8	8	>SPBC582.06c |mcp6|hrs1, mug3|horsetail movement protein Hrs1/Mcp6|Schizosaccharomyces pombe|chr 2|||Manual	1	34.9	38.103	327	7.9392e-126	0.45886	12.258	9
>SPCC553.07c	3	3	>SPCC553.07c |kpa1|mug40, pol(kappa), pol-kappa|DinB translesion DNA repair polymerase, pol kappa|Schizosaccharomyces pombe|chr 3|||Manual	1	5.9	62.054	547	1.3552e-06	0.46265	57.389	2
>SPAC5H10.01	6	6	>SPAC5H10.01 |||DUF1445 family protein|Schizosaccharomyces pombe|chr 1|||Manual	1	30.2	33.756	301	2.0882e-164	0.46427	20.042	11
>SPAC19B12.03	21	19	>SPAC19B12.03 |bgs3||1,3-beta-glucan synthase subunit Bgs3|Schizosaccharomyces pombe|chr 1|||Manual	1	15.6	210.83	1826	6.9451e-255	0.4647	16.468	25
>SPAC2C4.17c	10	10	>SPAC2C4.17c |||MS ion channel protein 2 |Schizosaccharomyces pombe|chr 1|||Manual	1	16.8	94.643	840	4.3772e-138	0.47286	12.071	15
>SPCC132.03	2	2	>SPCC132.03 |||sequence orphan|Schizosaccharomyces pombe|chr 3|||Manual	1	12.5	20.244	176	1.8299e-08	0.47431	16.011	2
>SPAC57A10.04	1	1	>SPAC57A10.04 |mug10||Rho guanine nucleotide exchange factor |Schizosaccharomyces pombe|chr 1|||Manual	1	4.7	39.12	344	5.1762e-22	0.48248	3.232	2
>SPCC569.06	3	3	>SPCC569.06 |||S. pombe specific multicopy membrane protein family 1|Schizosaccharomyces pombe|chr 3|||Manual	1	10.3	54.26	478	6.5001e-23	0.48357	16.765	11
>SPCC794.04c	1	1	>SPCC794.04c |||membrane transporter |Schizosaccharomyces pombe|chr 3|||Manual	1	2.2	61.773	547	9.5155e-11	0.50271	0.90233	2
>SPCC70.08c	5	5	>SPCC70.08c |||methyltransferase |Schizosaccharomyces pombe|chr 3|||Manual	1	24.2	29.688	260	2.4346e-54	0.50527	7.6821	7
>SPBC1683.09c	2	2	>SPBC1683.09c |frp1||ferric-chelate reductase Frp1|Schizosaccharomyces pombe|chr 2|||Manual	1	6	64.091	564	1.3074e-36	0.5106	23.847	3
>SPAC20G8.05c	15	15	>SPAC20G8.05c |cdc15||extended Fer/CIP4 |Schizosaccharomyces pombe|chr 1|||Manual	1	17.9	102.12	927	1.2217e-198	0.51224	17.17	24
>SPBC16A3.14	2	2	>SPBC16A3.14 |||mitochondrial ribosomal protein subunit S26 |Schizosaccharomyces pombe|chr 2|||Manual	1	7.8	30.973	268	6.5549e-06	0.51231	101.52	2
>SPAC1F7.08	2	2	>SPAC1F7.08 |fio1||iron transport multicopper oxidase Fio1|Schizosaccharomyces pombe|chr 1|||Manual	1	4.5	69.907	622	1.5102e-27	0.51747	22.971	2
>SPCC1902.01	4	4	>SPCC1902.01 |gaf1|SPCC417.01c|transcription factor Gaf1|Schizosaccharomyces pombe|chr 3|||Manual	1	6.5	91.776	855	5.7489e-58	0.52593	13.168	4
>SPAC1783.07c	12	12	>SPAC1783.07c |pap1|caf3|transcription factor Pap1/Caf3|Schizosaccharomyces pombe|chr 1|||Manual	1	25.4	61.531	552	3.3256e-193	0.52641	29.816	17
>SPBC428.10	23	23	>SPBC428.10 |||sequence orphan|Schizosaccharomyces pombe|chr 2|||Manual	1	37.8	93.694	845	0	0.53313	31.004	30
>SPAC22H10.02	2	2	>SPAC22H10.02 |||conserved fungal protein|Schizosaccharomyces pombe|chr 1|||Manual	1	36.2	15.242	138	2.9473e-65	0.53887	9.9899	5
>SPAC1093.06c	37	37	>SPAC1093.06c |dhc1|SPAC30C2.01c|dynein heavy chain Dhc1|Schizosaccharomyces pombe|chr 1|||Manual	1	10.9	484.31	4196	1.1913e-236	0.54093	32.028	31
>SPAC688.09	2	2	>SPAC688.09 |||mitochondrial pyrimidine nucletide transporter |Schizosaccharomyces pombe|chr 1|||Manual	1	5.5	39.699	361	9.1116e-08	0.54241	118.51	2
>SPAC1687.22c	7	7	>SPAC1687.22c |puf3|SPAC222.02c|RNA-binding protein Puf3 |Schizosaccharomyces pombe|chr 1|||Manual	1	14.2	81.068	732	7.3052e-68	0.54604	33.021	8
>SPBC1683.01	2	2	>SPBC1683.01 |||inorganic phosphate transporter |Schizosaccharomyces pombe|chr 2|||Manual	1	7.3	64.319	573	1.944e-41	0.54615	11.963	2
>SPBC19G7.05c	14	12	>SPBC19G7.05c |bgs1|cps1, drc1|1,3-beta-glucan synthase catalytic subunit Bgs1|Schizosaccharomyces pombe|chr 2|||Manual	1	14.7	199.67	1729	1.4251e-161	0.54701	38.814	16
>SPAC922.06	3	3	>SPAC922.06 |||3-oxoacyl-[acyl-carrier-protein]reductase|Schizosaccharomyces pombe|chr 1|||Manual	1	18.2	27.749	258	1.1788e-39	0.54731	11.79	3
>SPBC15C4.04c	3	3	>SPBC15C4.04c |||amino acid permease |Schizosaccharomyces pombe|chr 2|||Manual	1	8.5	59.726	542	1.3355e-128	0.54812	18.314	7
>SPAC23E2.01	4	4	>SPAC23E2.01 |fep1|gaf2|iron-sensing transcription factor Fep1|Schizosaccharomyces pombe|chr 1|||Manual	1	10.5	60.611	564	1.0077e-75	0.54936	19.482	4
>SPBC26H8.01	9	9	>SPBC26H8.01 |thi2|nmt2|thiazole biosynthetic enzyme|Schizosaccharomyces pombe|chr 2|||Manual	1	42.4	35.274	328	8.4196e-287	0.55064	9.6011	79
>SPBC19C7.04c	3	3	>SPBC19C7.04c |||conserved fungal protein|Schizosaccharomyces pombe|chr 2|||Manual	1	33.1	14.651	124	2.4758e-14	0.55304	21.113	6
>SPCC584.15c	5	5	>SPCC584.15c |||arrestin/PY protein 2|Schizosaccharomyces pombe|chr 3|||Manual	1	14	65.326	594	1.0244e-27	0.55805	35.606	5
>SPAC21E11.04	2	2	>SPAC21E11.04 |ppr1||L-azetidine-2-carboxylic acid acetyltransferase|Schizosaccharomyces pombe|chr 1|||Manual	1	15.3	23.809	209	3.7493e-13	0.55836	13.979	5
>SPCC338.17c	3	3	>SPCC338.17c |rad21||mitotic cohesin complex, non-SMC subunit Rad21 |Schizosaccharomyces pombe|chr 3|||Manual	1	3.7	67.853	628	1.3948e-16	0.56265	10.437	3
>SPAC5H10.13c	7	7	>SPAC5H10.13c |gmh2||alpha-1,2-galactosyltransferase Gmh2 |Schizosaccharomyces pombe|chr 1|||Manual	1	24	39.107	346	1.0046e-74	0.56438	22.364	10
>SPCC1494.01	8	8	>SPCC1494.01 ||SPCC965.15|iron/ascorbate oxidoreductase family|Schizosaccharomyces pombe|chr 3|||Manual	1	34.3	36.418	321	2.3433e-119	0.56649	20.375	8
>SPCC1281.06c	8	8	>SPCC1281.06c |||acyl-coA desaturase |Schizosaccharomyces pombe|chr 3|||Manual	1	25.1	54.438	479	8.2218e-200	0.57532	10.92	18
>SPCC162.10	12	12	>SPCC162.10 |ppk33||serine/threonine protein kinase Ppk33 |Schizosaccharomyces pombe|chr 3|||Manual	1	44.4	38.67	338	3.7893e-217	0.57594	12.063	17
>SPCC1223.02	10	10	>SPCC1223.02 |nmt1|thi3|no message in thiamine Nmt1|Schizosaccharomyces pombe|chr 3|||Manual	1	33.5	38.965	346	0	0.57744	9.5673	58
>SPAC14C4.03	4	4	>SPAC14C4.03 |mek1||Cds1/Rad53/Chk2 family protein kinase Mek1|Schizosaccharomyces pombe|chr 1|||Manual	1	11.5	51.151	445	2.6005e-18	0.58167	10.36	3
>SPBC27B12.03c	1	1	>SPBC27B12.03c |erg32||C-5 sterol desaturase Erg32|Schizosaccharomyces pombe|chr 2|||Manual	1	2.7	39.063	329	0.00043963	0.58385	4.6385	4
>SPAC13G7.13c	5	5	>SPAC13G7.13c |msa1|SPAC6C3.01c|RNA-binding protein Msa1|Schizosaccharomyces pombe|chr 1|||Manual	1	14.6	59.117	533	5.362e-79	0.58836	31.476	12
>SPCC645.06c	3	3	>SPCC645.06c |rgf3|lad1|RhoGEF Rgf3|Schizosaccharomyces pombe|chr 3|||Manual	1	2.7	144.43	1275	3.102e-09	0.58976	14.803	2
>SPAC11D3.17	2	2	>SPAC11D3.17 |||zf-C2H2 type zinc finger protein|Schizosaccharomyces pombe|chr 1|||Manual	1	4.3	67.146	585	3.7383e-33	0.59333	67.944	2
>SPAC23D3.12	6	6	>SPAC23D3.12 |||inorganic phosphate transporter |Schizosaccharomyces pombe|chr 1|||Manual	1	16.5	62.315	559	2.8481e-221	0.59827	15.594	13
>SPBC16E9.03c	2	2	>SPBC16E9.03c |coa1||mitochondrial inner membrane protein involved in respiratory chain complex IV assembly Coa1 |Schizosaccharomyces pombe|chr 2|||Manual	1	12.9	28.235	249	2.9593e-21	0.59844	95.562	2
>SPAC11D3.01c	5	5	>SPAC11D3.01c |||conserved fungal protein|Schizosaccharomyces pombe|chr 1|||Manual	1	81	8.7724	79	3.8072e-109	0.60035	14.045	14
>SPCC1281.01	27	27	>SPCC1281.01 |ags1|mok1, SPCC338.01c, SPCC17A7.01|alpha-1,4-glucan synthase Ags1|Schizosaccharomyces pombe|chr 3|||Manual	1	14.6	272.12	2410	0	0.60052	17.779	63
>SPBC11B10.05c	3	3	>SPBC11B10.05c |rsp1||random septum position protein Rsp1|Schizosaccharomyces pombe|chr 2|||Manual	1	10.7	56.288	494	9.2982e-58	0.60628	76.389	2
>SPCC1183.11	10	10	>SPCC1183.11 ||SPCC31H12.01|MS ion channel protein 1 |Schizosaccharomyces pombe|chr 3|||Manual	1	18.7	114.27	1011	6.0185e-195	0.60845	8.4463	14
>SPBC19C2.05	1	1	>SPBC19C2.05 |ran1|pat1|serine/threonine protein kinase Ran1|Schizosaccharomyces pombe|chr 2|||Manual	1	3.4	52.211	470	2.2872e-15	0.61136	10.403	3
>SPCC736.04c	9	9	>SPCC736.04c |gma12||alpha-1,2-galactosyltransferase Gma12|Schizosaccharomyces pombe|chr 3|||Manual	1	29.9	42.621	375	2.3298e-175	0.61155	7.5541	29
>SPBC530.04	5	5	>SPBC530.04 |mod5||Tea1 anchoring protein Mod5|Schizosaccharomyces pombe|chr 2|||Manual	1	18.2	56.541	522	1.002e-95	0.61228	35.031	6
>SPBPB21E7.07	7	7	>SPBPB21E7.07 |aes1|SPAPB21E7.07|enhancer of RNA-mediated gene silencing|Schizosaccharomyces pombe|chr 2|||Manual	1	29.7	32.228	296	7.3431e-113	0.61305	19.347	9
>SPCC70.04c	4	4	>SPCC70.04c |||sequence orphan|Schizosaccharomyces pombe|chr 3|||Manual	1	20.9	27.87	244	7.6693e-66	0.6144	11.584	3
>SPAC57A10.02	3	3	>SPAC57A10.02 |cdr2||serine/threonine protein kinase Cdr2|Schizosaccharomyces pombe|chr 1|||Manual	1	5	85.971	775	1.0165e-13	0.61895	11.801	3
>SPAC11E3.06	5	5	>SPAC11E3.06 |map1||MADS-box transcription factor Map1|Schizosaccharomyces pombe|chr 1|||Manual	1	14.1	44.422	398	5.7669e-63	0.62153	45.217	8
>SPBC1198.07c	2	2	>SPBC1198.07c |||mannan endo-1,6-alpha-mannosidase |Schizosaccharomyces pombe|chr 2|||Manual	1	7	48.876	442	2.8019e-77	0.62536	4.1399	3
>SPBC359.03c	5	4	>SPBC359.03c |aat1||amino acid transporter Aat1 |Schizosaccharomyces pombe|chr 2|||Manual	1	11.7	63.259	579	2.279e-67	0.62907	28.077	4
>SPAC9E9.05	4	4	>SPAC9E9.05 |||sequence orphan|Schizosaccharomyces pombe|chr 1|||Manual	1	18.2	34.709	313	4.1755e-31	0.63139	87.064	2
>SPBPB21E7.01c	8	7	>SPBPB21E7.01c |eno102|eno1, SPBPB8B6.07c|enolase |Schizosaccharomyces pombe|chr 2|||Manual	1	26.6	47.867	440	1.0415e-40	0.63657	18.678	8
>SPBC530.05	4	4	>SPBC530.05 |||transcription factor |Schizosaccharomyces pombe|chr 2|||Manual	1	9.1	85.198	762	3.0317e-23	0.63714	11.725	4
>SPBC1198.04c	2	2	>SPBC1198.04c |zas1||zinc finger protein, transcription factor Zas1 |Schizosaccharomyces pombe|chr 2|||Manual	1	3.1	102.82	897	9.607e-09	0.64443	28.178	3
>SPBC713.12	8	8	>SPBC713.12 |erg1||squalene monooxygenase Erg1 |Schizosaccharomyces pombe|chr 2|||Manual	1	30.4	50.338	457	1.2939e-54	0.645	8.1316	9
>SPBC21B10.12	4	4	>SPBC21B10.12 |rec6||meiotic recombination protein Rec6|Schizosaccharomyces pombe|chr 2|||Manual	1	28.6	20.664	182	1.4732e-18	0.64512	19.024	3
>SPCC1840.02c	23	22	>SPCC1840.02c |bgs4|orb11, cwg1|1,3-beta-glucan synthase subunit Bgs4|Schizosaccharomyces pombe|chr 3|||Manual	1	16.1	225.18	1955	0	0.64915	14.348	72
>SPBC23G7.04c	6	6	>SPBC23G7.04c |nif1||SEL1 repeat protein Nif1|Schizosaccharomyces pombe|chr 2|||Manual	1	14.4	75.449	681	2.2932e-117	0.64957	9.0949	6
>SPAC1F12.04c	4	4	>SPAC1F12.04c |||conserved fungal protein|Schizosaccharomyces pombe|chr 1|||Manual	1	31.9	21.549	191	5.5567e-72	0.6496	9.2613	4
>SPBC3B9.11c	3	3	>SPBC3B9.11c |ctf1||mRNA cleavage and polyadenylation specificity factor complex subunit Ctf1|Schizosaccharomyces pombe|chr 2|||Manual	1	16.8	39.962	363	1.6855e-15	0.65847	46.008	8
>SPCC550.07	2	2	>SPCC550.07 |||acetamidase |Schizosaccharomyces pombe|chr 3|||Manual	1	4.5	58.704	533	2.3839e-05	0.66164	16.592	2
>SPBC32H8.05	5	5	>SPBC32H8.05 |||conserved fungal protein|Schizosaccharomyces pombe|chr 2|||Manual	1	55.6	13.296	117	6.1211e-134	0.66188	10.184	11
>SPAC12G12.02	8	8	>SPAC12G12.02 |efg1|SPAC630.01c|rRNA processing protein Efg1 |Schizosaccharomyces pombe|chr 1|||Manual	1	41	21.804	183	3.7022e-70	0.66557	25.583	8
>SPCC1827.07c	4	4	>SPCC1827.07c ||SPCP1E11.01c|SPX/EXS domain protein |Schizosaccharomyces pombe|chr 3|||Manual	1	8.1	80.59	682	5.1609e-117	0.66766	23.471	4
>SPAC3F10.15c	3	3	>SPAC3F10.15c |spo12||Spo12 family protein|Schizosaccharomyces pombe|chr 1|||Manual	1	70	10.13	90	3.1241e-240	0.66847	26.432	6
>SPBC36B7.06c	4	4	>SPBC36B7.06c |mug20||sequence orphan|Schizosaccharomyces pombe|chr 2|||Manual	1	36.4	17.239	151	1.1686e-87	0.67401	11.647	6
>SPCP1E11.09c	4	3	>SPCP1E11.09c |rpp103|rpp1-3|60S acidic ribosomal protein Rpp1-3|Schizosaccharomyces pombe|chr 3|||Manual	1	63.3	11.216	109	8.6318e-168	0.67679	39.781	2
>SPBC31F10.05	3	3	>SPBC31F10.05 |mug37||sequence orphan|Schizosaccharomyces pombe|chr 2|||Manual	1	17.5	25.019	217	7.9103e-69	0.67807	3.8548	2
>SPBC1921.06c	8	8	>SPBC1921.06c |pvg3|mug49|galactosylxylosylprotein 3-beta-galactosyltransferase Pvg1 |Schizosaccharomyces pombe|chr 2|||Manual	1	24.6	43.834	378	3.6831e-196	0.67928	10.528	19
>SPAC167.08	20;20;20;20;19;19;19;19;19;19;19	20;20;20;20;19;19;19;19;19;19;19	>SPAC167.08 |Tf2-2|SPAC1705.01c|retrotransposable element|Schizosaccharomyces pombe|chr 1|||Manual;>SPAC26A3.13c |Tf2-4||retrotransposable element|Schizosaccharomyces pombe|chr 1|||Manual;>SPAC9.04 |Tf2-1||retrotransposable element|Schizosaccharomyces pomb	11	18.2	154.93	1333	3.1075e-124	0.68044	31.2	27
>SPBC24C6.06	5	5	>SPBC24C6.06 |gpa1||G-protein alpha subunit|Schizosaccharomyces pombe|chr 2|||Manual	1	16	46.262	407	2.6531e-178	0.68306	8.7837	12
>SPCP1E11.08	8	8	>SPCP1E11.08 |||ribosome biogenesis protein Nsa2 |Schizosaccharomyces pombe|chr 3|||Manual	1	44.2	29.705	260	1.1094e-85	0.68308	7.3722	14
>SPAC24B11.13	4	4	>SPAC24B11.13 |hem3|SPAC806.01|hydroxymethylbilane synthase |Schizosaccharomyces pombe|chr 1|||Manual	1	17.9	36.826	336	1.1211e-72	0.68594	6.3822	6
>SPAC22H10.11c	7	7	>SPAC22H10.11c |||TOR signaling pathway transcriptional corepressor Crf1 |Schizosaccharomyces pombe|chr 1|||Manual	1	16.9	71.266	629	3.2458e-55	0.68809	9.245	12
>SPAC10F6.16	6	6	>SPAC10F6.16 |mug134|igo1|mRNA stability protein Igo1 |Schizosaccharomyces pombe|chr 1|||Manual	1	63.3	15.441	139	7.4581e-123	0.69229	34.146	11
>SPBC1347.08c	4	4	>SPBC1347.08c |||ribonuclease H2 complex subunit |Schizosaccharomyces pombe|chr 2|||Manual	1	18.1	33.719	293	2.466e-18	0.69283	21.26	6
>SPBC24C6.09c	5	5	>SPBC24C6.09c |||phosphoketolase family protein |Schizosaccharomyces pombe|chr 2|||Manual	1	9.7	92.509	825	3.189e-33	0.69299	7.0809	5
>SPAC1F8.03c	4	4	>SPAC1F8.03c |str3||siderophore-iron transporter Str3|Schizosaccharomyces pombe|chr 1|||Manual	1	7	70.557	630	2.6835e-20	0.69556	29.097	2
>SPBC947.07	6	6	>SPBC947.07 |||ribosome biogenesis protein Rrp14-C |Schizosaccharomyces pombe|chr 2|||Manual	1	34.3	27.125	233	1.9651e-144	0.69839	25.329	4
>SPBC887.17	4	4	>SPBC887.17 |||transmembrane transporter |Schizosaccharomyces pombe|chr 2|||Manual	1	8.2	68.562	625	1.9026e-45	0.70083	35.716	4
>SPAC56F8.04c	1	1	>SPAC56F8.04c |ppt1|coq2|para-hydroxybenzoate--polyprenyltransferasePpt1|Schizosaccharomyces pombe|chr 1|||Manual	1	4.4	39.698	360	9.8006e-11	0.70142	41.581	2
>SPBC25D12.03c	14	14	>SPBC25D12.03c |mcm7||MCM complex subunit Mcm7|Schizosaccharomyces pombe|chr 2|||Manual	1	19.7	85.621	760	5.6991e-203	0.7017	9.6669	15
>SPCC736.12c	3	3	>SPCC736.12c |mmi1||YTH family RNA binding protein Mmi1|Schizosaccharomyces pombe|chr 3|||Manual	1	7.2	54.538	488	3.9832e-56	0.70178	16.642	6
>SPBC216.02	37	37	>SPBC216.02 |mcp5|num1, mug21|cortical anchoring factor for dynein Mcp5/Num1|Schizosaccharomyces pombe|chr 2|||Manual	1	49.2	111.37	968	0	0.70186	21.059	73
>SPAC110.01	10	10	>SPAC110.01 |ppk1|SPAC140.05|serine/threonine protein kinase Ppk1 |Schizosaccharomyces pombe|chr 1|||Manual	1	11.6	114.01	1023	7.7919e-79	0.70212	10.738	10
>SPAC23H3.15c	10	10	>SPAC23H3.15c ||SPAC25H1.01c|sequence orphan|Schizosaccharomyces pombe|chr 1|||Manual	1	59.4	34.692	325	6.8557e-276	0.70423	7.1082	26
>SPCC1827.03c	21	21	>SPCC1827.03c |||acetyl-CoA ligase |Schizosaccharomyces pombe|chr 3|||Manual	1	47.9	56.274	512	0	0.70777	10.108	51
>SPBC29A3.01	8	8	>SPBC29A3.01 |ccc2||copper transporting ATPase Ccc2 |Schizosaccharomyces pombe|chr 2|||Manual	1	14.2	97.894	904	1.1179e-181	0.70942	7.4384	7
>SPAC23D3.01	4	4	>SPAC23D3.01 |||PWWP domain protein, involved in chromatin remodeling |Schizosaccharomyces pombe|chr 1|||Manual	1	11.3	46.855	407	5.5432e-39	0.71088	42.219	2
>SPCC1235.03	3	3	>SPCC1235.03 |||SMR domain protein, possibly involved in DNA repair|Schizosaccharomyces pombe|chr 3|||Manual	1	7.8	57.496	502	1.3022e-10	0.71269	8.2859	2
>SPAC824.02	6	6	>SPAC824.02 |bst1||GPI inositol deacylase Bst1 |Schizosaccharomyces pombe|chr 1|||Manual	1	7.4	129.41	1142	1.1609e-19	0.71363	10.71	5
>SPAC31A2.07c	17	17	>SPAC31A2.07c |dbp10||ATP-dependent RNA helicase Dbp10 |Schizosaccharomyces pombe|chr 1|||Manual	1	23.5	94.66	848	6.2146e-93	0.71492	17.713	18
>SPBC660.14	2	2	>SPBC660.14 |mik1||mitotic inhibitor kinase Mik1|Schizosaccharomyces pombe|chr 2|||Manual	1	4.3	65.933	581	6.295e-10	0.71535	23.775	2
>SPAC17A5.01	9	9	>SPAC17A5.01 |pex6||peroxin-6 |Schizosaccharomyces pombe|chr 1|||Manual	1	13	106.5	948	7.3951e-37	0.71959	19.915	9
>SPBC1711.05	4	4	>SPBC1711.05 |||nucleocytoplasmic transport chaperone Srp40 |Schizosaccharomyces pombe|chr 2|||Manual	1	8.6	47.427	451	1.5571e-22	0.72028	7.426	5
>SPAC1399.04c	3	3	>SPAC1399.04c |||uracil phosphoribosyltransferase |Schizosaccharomyces pombe|chr 1|||Manual	1	20.9	24.155	220	4.8839e-62	0.72161	5.6656	4
>SPBC21B10.07	2	2	>SPBC21B10.07 |||glycosyl hydrolase family 16 |Schizosaccharomyces pombe|chr 2|||Manual	1	10.7	46.508	419	2.1375e-07	0.7247	30.777	2
>SPAC23H3.09c	8	8	>SPAC23H3.09c |gly1||threonine aldolase Gly1 |Schizosaccharomyces pombe|chr 1|||Manual	1	37.8	41.318	376	0	0.72748	14.193	16
>SPBC30D10.17c	4	4	>SPBC30D10.17c |smi1||cell wall biosynthesis/ cell cycle regulator |Schizosaccharomyces pombe|chr 2|||Manual	1	8.9	55.557	504	7.3743e-181	0.72848	14.924	8
>SPAPB24D3.04c	3	3	>SPAPB24D3.04c |mag1||DNA-3-methyladenine glycosylase Mag1|Schizosaccharomyces pombe|chr 1|||Manual	1	17.5	26.381	228	1.031e-28	0.7287	15.871	2
>SPBC26H8.08c	9	9	>SPBC26H8.08c |grn1||GTPase Grn1|Schizosaccharomyces pombe|chr 2|||Manual	1	26.4	52.434	470	9.4855e-120	0.73198	11.419	15
>SPBP23A10.09	3	3	>SPBP23A10.09 |psf1||GINS complex subunit Psf1|Schizosaccharomyces pombe|chr 2|||Manual	1	16.3	23.075	202	1.046e-54	0.73224	39.064	2
>SPCC63.02c	3	3	>SPCC63.02c |aah3||alpha-amylase homolog Aah3|Schizosaccharomyces pombe|chr 3|||Manual	1	4.3	63.205	564	2.7703e-37	0.73333	9.0131	12
>SPBC83.18c	3	3	>SPBC83.18c |fic1||C2 domain protein Fic1|Schizosaccharomyces pombe|chr 2|||Manual	1	14	30.855	272	4.9014e-13	0.73379	3.6725	3
>SPCC306.06c	5	5	>SPCC306.06c |||ER membrane protein, BIG1 family |Schizosaccharomyces pombe|chr 3|||Manual	1	22.2	34.636	311	1.6527e-84	0.73379	6.0889	10
>SPAC227.18	17	17	>SPAC227.18 |lys3|SPAC2F7.01|saccharopine dehydrogenase Lys3|Schizosaccharomyces pombe|chr 1|||Manual	1	57.1	41.392	368	0	0.73407	11.668	59
>SPAC31G5.10	14	14	>SPAC31G5.10 |eta2||Myb family protein Eta2|Schizosaccharomyces pombe|chr 1|||Manual	1	25	65.281	569	5.6759e-219	0.7346	31.753	18
>SPAC1F8.05	7	7	>SPAC1F8.05 |isp3|meu4|sequence orphan|Schizosaccharomyces pombe|chr 1|||Manual	1	30.2	19.696	182	1.0446e-236	0.73485	28.937	9
>SPBC1289.13c	5	5	>SPBC1289.13c |||alpha-1,2-galactosyltransferase |Schizosaccharomyces pombe|chr 2|||Manual	1	26.1	43.117	375	3.0901e-158	0.73674	10.178	11
>SPBC4F6.09	5	5	>SPBC4F6.09 |str1||siderophore-iron transporter Str1|Schizosaccharomyces pombe|chr 2|||Manual	1	11.1	68.155	612	1.4677e-48	0.73703	23.533	6
>SPCC663.12	2	2	>SPCC663.12 |cid12||poly|Schizosaccharomyces pombe|chr 3|||Manual	1	6.8	38.558	336	9.6442e-11	0.73797	39.303	2
>SPACUNK4.17	13	13	>SPACUNK4.17 |||NAD binding dehydrogenase family protein|Schizosaccharomyces pombe|chr 1|||Manual	1	31.5	45.755	406	5.3213e-188	0.73891	16.859	23
>SPAPB17E12.03	3	3	>SPAPB17E12.03 |||ubiquitin-protein ligase E3 |Schizosaccharomyces pombe|chr 1|||Manual	1	10.5	39.959	343	2.8901e-36	0.73978	20.919	2
>SPAPB1E7.08c	5	5	>SPAPB1E7.08c |||membrane transporter |Schizosaccharomyces pombe|chr 1|||Manual	1	15.3	61.233	554	3.17e-56	0.74139	33.837	6
>SPAC6G10.02c	18	18	>SPAC6G10.02c |tea3||cell end marker Tea3|Schizosaccharomyces pombe|chr 1|||Manual	1	17.2	127.75	1125	2.9853e-300	0.74353	21.66	17
>SPBP18G5.03	14	14	>SPBP18G5.03 |toc1||Tor complex Tor2 interacting protein 1|Schizosaccharomyces pombe|chr 2|||Manual	1	37.7	48.791	430	3.2634e-132	0.74385	21.166	19
>SPBC56F2.08c	7	7	>SPBC56F2.08c |||RNA-binding protein |Schizosaccharomyces pombe|chr 2|||Manual	1	15.1	72.822	661	3.4055e-76	0.74396	15.606	7
>SPAC4F10.06	5	5	>SPAC4F10.06 |||ribosome small subunit biogenesis protein, BUD22 family |Schizosaccharomyces pombe|chr 1|||Manual	1	15.7	44.883	388	7.4057e-18	0.74644	28.662	6
>SPBC2D10.19c	5	5	>SPBC2D10.19c |||pre-60S shuttlingfactor |Schizosaccharomyces pombe|chr 2|||Manual	1	39	11.637	105	3.1439e-53	0.74665	11.987	8
>SPBC11B10.07c	3	3	>SPBC11B10.07c |ivn1||CDC50 domain protein, implicated in signal transduction |Schizosaccharomyces pombe|chr 2|||Manual	1	10	42.42	371	1.2346e-43	0.74707	5.1534	3
>SPAC869.05c	13	13	>SPAC869.05c |||sulfate transporter |Schizosaccharomyces pombe|chr 1|||Manual	1	21	93.517	840	1.4357e-96	0.74746	24.222	16
>SPCC2H8.02	3	3	>SPCC2H8.02 |||inorganic phosphate transporter |Schizosaccharomyces pombe|chr 3|||Manual	1	11	64.086	583	1.494e-76	0.7481	20.107	4
>SPAC22E12.04	8	8	>SPAC22E12.04 |ccs1|pccs|superoxide dismutase copper chaperone Ccs1|Schizosaccharomyces pombe|chr 1|||Manual	1	38	32.243	297	9.8814e-165	0.74946	11.174	15
>SPAC17D4.01	3	3	>SPAC17D4.01 |pex7|SPAC1834.12|peroxin-7 |Schizosaccharomyces pombe|chr 1|||Manual	1	16.6	34.588	308	2.3909e-21	0.75004	9.8703	3
>SPAC17A5.13	5	5	>SPAC17A5.13 |||GTP cyclohydrolase |Schizosaccharomyces pombe|chr 1|||Manual	1	28.1	26.492	235	5.2072e-110	0.75089	7.4316	8
>SPAC57A7.09	6	6	>SPAC57A7.09 |||human RNF family homolog|Schizosaccharomyces pombe|chr 1|||Manual	1	23.9	42.552	372	8.139e-89	0.75115	16.041	12
>SPCC16C4.04	3	3	>SPCC16C4.04 |||sequence orphan|Schizosaccharomyces pombe|chr 3|||Manual	1	13.2	30.734	266	3.731e-12	0.75192	21.97	4
>SPAC20G8.03	10	10	>SPAC20G8.03 |itr2||MFS myo-inositol transporter|Schizosaccharomyces pombe|chr 1|||Manual	1	19.6	61.136	557	1.6193e-206	0.75232	15.842	32
>SPAC22H10.07	7	7	>SPAC22H10.07 |scd2|ral3|scaffold protein Scd2|Schizosaccharomyces pombe|chr 1|||Manual	1	21.8	60.042	536	6.9402e-102	0.75266	18.007	9
>SPBC1711.13	10	10	>SPBC1711.13 |his2||histidinol dehydrogenase His2 |Schizosaccharomyces pombe|chr 2|||Manual	1	31.4	47.553	439	2.8394e-75	0.75355	7.5543	20
>SPAC19A8.07c	7	7	>SPAC19A8.07c |||U3 snoRNP-associated protein Imp4 |Schizosaccharomyces pombe|chr 1|||Manual	1	34.3	33.395	289	3.1183e-60	0.7542	7.635	6
>SPBC409.15	3	3	>SPBC409.15 |||rRNA processing protein Tsr2 |Schizosaccharomyces pombe|chr 2|||Manual	1	36.9	20.508	179	1.817e-173	0.75421	12.508	5
>SPAC1805.15c	8	8	>SPAC1805.15c |pub2||HECT-type ubiquitin-protein ligase Pub2|Schizosaccharomyces pombe|chr 1|||Manual	1	19.5	77.195	671	6.7569e-152	0.75455	12.244	14
>SPAC6G10.10c	3	3	>SPAC6G10.10c |||human hmmtag2 homolog|Schizosaccharomyces pombe|chr 1|||Manual	1	24.2	22.398	194	4.842e-15	0.75478	15.142	5
>SPAC1687.14c	2	2	>SPAC1687.14c |||EF hand family protein, unknown role|Schizosaccharomyces pombe|chr 1|||Manual	1	53.9	8.7797	76	1.0294e-07	0.75491	8.0791	2
>SPAPB8E5.03	3	3	>SPAPB8E5.03 |mae1||malic acid transport protein Mae1|Schizosaccharomyces pombe|chr 1|||Manual	1	10.3	49.304	438	2.4117e-31	0.75502	5.4781	5
>SPAC11E3.11c	17	17	>SPAC11E3.11c |||guanyl-nucleotide exchange factor |Schizosaccharomyces pombe|chr 1|||Manual	1	23.1	105.91	942	2.7938e-174	0.75694	18.209	14
>SPBC16E9.16c	34	34	>SPBC16E9.16c |lsd90||Lsd90 protein|Schizosaccharomyces pombe|chr 2|||Manual	1	72.7	82.226	755	0	0.75761	17.736	98
>SPBC365.16	4	4	>SPBC365.16 |||conserved protein|Schizosaccharomyces pombe|chr 2|||Manual	1	16.6	30.406	277	2.9308e-30	0.75902	11.055	10
>SPBC646.12c	13	13	>SPBC646.12c |gap1|src1, sar1|GTPase activating protein Gap1|Schizosaccharomyces pombe|chr 2|||Manual	1	21.1	87.539	766	1.4607e-99	0.76126	12.631	18
>SPBC1347.02	12	12	>SPBC1347.02 |fkbp39||FKBP-type peptidyl-prolyl cis-trans isomerase |Schizosaccharomyces pombe|chr 2|||Manual	1	33	39.301	361	2.4401e-56	0.76159	16.584	22
>SPAC19A8.16	4	4	>SPAC19A8.16 |prl65||conserved fungal protein|Schizosaccharomyces pombe|chr 1|||Manual	1	83.1	7.1859	65	0	0.76313	9.7836	6
>SPCC1672.03c	7	7	>SPCC1672.03c |||guanine deaminase |Schizosaccharomyces pombe|chr 3|||Manual	1	23.1	58.046	527	4.329e-211	0.76413	10.012	9
>SPBC32H8.04c	6	6	>SPBC32H8.04c |||rRNA processing protein Fcf1 |Schizosaccharomyces pombe|chr 2|||Manual	1	34.4	22.352	192	1.1699e-46	0.76519	15.117	5
>SPAC22F8.04	7	7	>SPAC22F8.04 |||triose phosphate transporter |Schizosaccharomyces pombe|chr 1|||Manual	1	16.7	42.626	383	3.7232e-211	0.76589	30.003	32
>SPAC4F8.04	6	6	>SPAC4F8.04 |||Brix domain protein Rpf1 |Schizosaccharomyces pombe|chr 1|||Manual	1	29.4	35.834	306	5.7016e-82	0.76749	9.7544	8
>SPBC27B12.12c	3	3	>SPBC27B12.12c |||CorA family magnesium ion transporter |Schizosaccharomyces pombe|chr 2|||Manual	1	6.7	89.396	803	1.0829e-64	0.76887	13.11	3
>SPAC31A2.12	3	3	>SPAC31A2.12 |||arrestin/PY protein 1 |Schizosaccharomyces pombe|chr 1|||Manual	1	6.7	65.902	596	9.2558e-42	0.76936	13.426	2
>SPBC16D10.02	5	5	>SPBC16D10.02 |trm11||tRNA |Schizosaccharomyces pombe|chr 2|||Manual	1	12.2	53.589	469	2.9179e-73	0.77154	5.4949	3
>SPAC27F1.06c	5	5	>SPAC27F1.06c |||FKBP-type peptidyl-prolyl cis-trans isomerase |Schizosaccharomyces pombe|chr 1|||Manual	1	19.3	40.54	362	2.5873e-66	0.77343	11.709	10
>SPAC5H10.12c	8	8	>SPAC5H10.12c |||acetylglucosaminyltransferase |Schizosaccharomyces pombe|chr 1|||Manual	1	21.8	43.688	371	4.9645e-60	0.77694	17.4	11
>SPCC1322.08	9	9	>SPCC1322.08 |srk1|mkp1|MAPK-activated protein kinase Srk1|Schizosaccharomyces pombe|chr 3|||Manual	1	25	66.135	580	6.4632e-138	0.77695	10.228	6
>SPBC776.17	4	4	>SPBC776.17 |||rRNA processing protein Rrp7 |Schizosaccharomyces pombe|chr 2|||Manual	1	21.8	27.974	238	1.1416e-14	0.77781	12.419	7
>SPAC1296.03c	5	5	>SPAC1296.03c |sxa2||serine carboxypeptidase Sxa2|Schizosaccharomyces pombe|chr 1|||Manual	1	11.8	56.614	507	0	0.77884	4.8796	23
>SPAC1486.09	10	10	>SPAC1486.09 |||ribosome biogenesis protein Nob1 |Schizosaccharomyces pombe|chr 1|||Manual	1	25.5	43.874	388	2.6104e-182	0.77984	13.3	18
>SPBC15C4.06c	3	3	>SPBC15C4.06c ||SPBC21H7.01c|ubiquitin-protein ligase E3 |Schizosaccharomyces pombe|chr 2|||Manual	1	7.7	62.31	556	1.0458e-41	0.78032	3.2424	3
>SPAC13F5.07c	2	2	>SPAC13F5.07c |||zf PARP type zinc finger protein|Schizosaccharomyces pombe|chr 1|||Manual	1	23.6	18.426	165	7.1554e-50	0.78065	16.001	6
>SPAPB24D3.10c	2	2	>SPAPB24D3.10c |agl1|agl|alpha-glucosidase Agl1|Schizosaccharomyces pombe|chr 1|||Manual	1	2.7	108.72	969	1.7993e-71	0.78234	8.0853	7
>SPBC1105.02c	6	6	>SPBC1105.02c |lys4||homocitrate synthase |Schizosaccharomyces pombe|chr 2|||Manual	1	18.2	46.292	418	6e-246	0.78331	16.544	58
>SPCC4G3.09c	7	7	>SPCC4G3.09c |gyp3||GTPase activating protein Gyp3 |Schizosaccharomyces pombe|chr 3|||Manual	1	13.4	72.789	635	9.5907e-59	0.78436	14.396	8
>SPAC1F5.05c	1	1	>SPAC1F5.05c |||secretory vesicle docking component Mso1 |Schizosaccharomyces pombe|chr 1|||Manual	1	13.2	16.664	151	1.6565e-45	0.78439	6.7056	3
>SPCC417.12	5	5	>SPCC417.12 |||carboxylesterase-lipase family protein|Schizosaccharomyces pombe|chr 3|||Manual	1	11.7	61.253	539	4.3858e-24	0.78462	15.674	4
>SPAC926.08c	10	10	>SPAC926.08c |||Brix domain protein Rpf2 |Schizosaccharomyces pombe|chr 1|||Manual	1	29.3	36.071	317	6.2237e-160	0.78529	10.192	16
>SPAC139.05	4	3	>SPAC139.05 |||succinate-semialdehyde dehydrogenase |Schizosaccharomyces pombe|chr 1|||Manual	1	10.1	53.305	493	1.5752e-14	0.78601	12.367	3
>SPBC1A4.07c	7	7	>SPBC1A4.07c |||U3 snoRNP-associated protein Sof1 |Schizosaccharomyces pombe|chr 2|||Manual	1	19	49.994	436	4.0475e-79	0.78609	8.8234	11
>SPBC1E8.02	2	2	>SPBC1E8.02 |||ubiquitin family protein |Schizosaccharomyces pombe|chr 2|||Manual	1	4.1	66.566	603	6.2688e-13	0.78629	36.325	2
>SPBC29A3.16	3	3	>SPBC29A3.16 |rrs1||ribosome biogenesis protein Rrs1 |Schizosaccharomyces pombe|chr 2|||Manual	1	29.5	19.044	166	1.4638e-117	0.78635	8.5062	2
>SPAC23D3.04c	12	12	>SPAC23D3.04c |gpd2||glycerol-3-phosphate dehydrogenase Gpd2|Schizosaccharomyces pombe|chr 1|||Manual	1	46.6	40.874	373	0	0.78653	9.0453	43
>SPCC645.07	12	12	>SPCC645.07 |rgf1||RhoGEF for Rho1, Rgf1|Schizosaccharomyces pombe|chr 3|||Manual	1	13.7	150.11	1334	1.3508e-66	0.78673	20.055	9
>SPAC4A8.06c	7	7	>SPAC4A8.06c |||esterase/lipase |Schizosaccharomyces pombe|chr 1|||Manual	1	16.1	66.109	578	1.8932e-40	0.78675	16.398	7
>SPCC757.03c	4	4	>SPCC757.03c |||ThiJ domain protein|Schizosaccharomyces pombe|chr 3|||Manual	1	18	26.743	244	4.7366e-55	0.78788	27.176	5
>SPAC3H5.06c	26	26	>SPAC3H5.06c |pol1|swi7, polA|DNA polymerase alpha catalytic subunit|Schizosaccharomyces pombe|chr 1|||Manual	1	25.2	159.35	1405	7.3639e-280	0.7881	23.367	33
>SPAC1565.04c	9	9	>SPAC1565.04c |ste4||adaptor protein Ste4|Schizosaccharomyces pombe|chr 1|||Manual	1	37.9	30.735	264	1.3337e-164	0.78859	18.835	26
>SPBC1604.01	26	26	>SPBC1604.01 |mug158|SPBC1677.01c|ergothioneine biosynthesis protein |Schizosaccharomyces pombe|chr 2|||Manual	1	36.6	89.712	773	0	0.78914	11.529	59
>SPCC297.03	5	5	>SPCC297.03 |ssp1||serine/threonine protein kinase Ssp1|Schizosaccharomyces pombe|chr 3|||Manual	1	10.6	73.991	652	2.6428e-36	0.78927	8.6645	11
>SPAC13C5.03	4	4	>SPAC13C5.03 |tht1||nuclear membrane protein involved in karyogamy Tht1|Schizosaccharomyces pombe|chr 1|||Manual	1	7.2	62.917	543	1.2105e-37	0.7893	17.201	3
>SPBC28F2.11	16	16	>SPBC28F2.11 |||HMG box protein|Schizosaccharomyces pombe|chr 2|||Manual	1	67.1	33.891	310	0	0.78938	35.117	45
>SPBC106.07c	1	1	>SPBC106.07c |||N alpha-acetylation related protein Nat2 |Schizosaccharomyces pombe|chr 2|||Manual	1	11.4	18.873	167	1.9121e-23	0.78979	13.083	2
>SPBC1718.01	3	3	>SPBC1718.01 |pop1|ste16, SPBC2G2.18|cullin 1 adaptor protein Pop1|Schizosaccharomyces pombe|chr 2|||Manual	1	6.5	87.816	775	1.9333e-12	0.79025	15.035	2
>SPBC27B12.11c	9	9	>SPBC27B12.11c |||transcription factor |Schizosaccharomyces pombe|chr 2|||Manual	1	13.6	81.928	738	1.3781e-172	0.79085	6.2097	14
>SPAC26A3.10	10	10	>SPAC26A3.10 |cnt6||centaurin ADOP ribosylation factor GTPase activating protein family |Schizosaccharomyces pombe|chr 1|||Manual	1	14.8	104.5	923	7.8074e-72	0.79096	10.181	9
>SPAC869.09	3	3	>SPAC869.09 |||conserved fungal protein|Schizosaccharomyces pombe|chr 1|||Manual	1	30.2	12.823	116	2.8517e-15	0.79145	12.96	2
>SPBC23E6.09	14	14	>SPBC23E6.09 |ssn6||transcriptional corepressor Ssn6|Schizosaccharomyces pombe|chr 2|||Manual	1	21.1	121.52	1102	0	0.79201	22.307	32
>SPAC26A3.06	4	4	>SPAC26A3.06 |||rRNA |Schizosaccharomyces pombe|chr 1|||Manual	1	18.3	30.083	268	9.4678e-15	0.79298	12.617	7
>SPBC1D7.02c	4	4	>SPBC1D7.02c |scr1||transcription factor Scr1|Schizosaccharomyces pombe|chr 2|||Manual	1	8.8	59.713	565	2.0263e-77	0.79374	28.442	7
>SPAC22F8.02c	6	6	>SPAC22F8.02c |pvg5|mug50|PvGal biosynthesis protein Pvg5|Schizosaccharomyces pombe|chr 1|||Manual	1	16.9	43.086	372	1.4387e-73	0.79424	7.3327	12
>SPAC23C4.05c	6	6	>SPAC23C4.05c |||LEA domain protein|Schizosaccharomyces pombe|chr 1|||Manual	1	14.6	49.532	431	3.4329e-56	0.79851	34.943	4
>SPBC1683.06c	1	1	>SPBC1683.06c |||uridine ribohydrolase |Schizosaccharomyces pombe|chr 2|||Manual	1	2.9	33.667	310	0.00050086	0.79909	13.169	2
>SPBC4F6.13c	10	10	>SPBC4F6.13c |||WD repeat/BOP1NT protein |Schizosaccharomyces pombe|chr 2|||Manual	1	18.8	82.944	740	3.531e-97	0.79975	9.9692	14
>SPAC26F1.10c	7	7	>SPAC26F1.10c |pyp1||tyrosine phosphatase Pyp1|Schizosaccharomyces pombe|chr 1|||Manual	1	20.2	61.587	550	3.9146e-61	0.80031	18.596	8
>SPCC1235.06	3	3	>SPCC1235.06 |sif1||Sad1 interacting factor 1|Schizosaccharomyces pombe|chr 3|||Manual	1	25.7	28.868	257	6.2722e-108	0.8008	23.91	7
>SPAC2C4.04c	8	8	>SPAC2C4.04c |||conserved eukaryotic protein|Schizosaccharomyces pombe|chr 1|||Manual	1	72.8	14.55	125	1.4315e-116	0.80226	10.741	12
>SPCC61.05	6	6	>SPCC61.05 |||S. pombe specific multicopy membrane protein family 1|Schizosaccharomyces pombe|chr 3|||Manual	1	15.8	53.644	469	2.0198e-65	0.8024	16.889	13
>SPAC1565.06c	4	4	>SPAC1565.06c |spg1|sid3|GTPase Spg1|Schizosaccharomyces pombe|chr 1|||Manual	1	27.8	22.543	198	2.2164e-49	0.80384	12.619	2
>SPAC16E8.08	6	6	>SPAC16E8.08 |||sequence orphan|Schizosaccharomyces pombe|chr 1|||Manual	1	31.2	30.5	269	3.5904e-76	0.80426	21.534	10
>SPAC1F12.05	6	6	>SPAC1F12.05 |||endocytosis regulator |Schizosaccharomyces pombe|chr 1|||Manual	1	18.3	42.375	377	1.1459e-44	0.80557	8.0532	9
>SPBC16A3.17c	5	5	>SPBC16A3.17c |||membrane transporter |Schizosaccharomyces pombe|chr 2|||Manual	1	8.2	65.296	599	2.2702e-74	0.80566	13.499	4
>SPBC30D10.15	4	4	>SPBC30D10.15 |||snoRNP assembly factor Naf1 |Schizosaccharomyces pombe|chr 2|||Manual	1	11.6	57.639	516	2.5991e-23	0.80583	6.7249	2
>SPAC16C9.03	6	6	>SPAC16C9.03 |nmd3||export adaptor Nmd3 |Schizosaccharomyces pombe|chr 1|||Manual	1	13.9	56.55	498	4.8254e-50	0.80588	9.8654	14
>SPAC30D11.01c	3	3	>SPAC30D11.01c ||SPAC56F8.01|alpha-glucosidase |Schizosaccharomyces pombe|chr 1|||Manual	1	4.6	111.04	993	7.0208e-39	0.80618	1.1253	3
>SPBC119.11c	7	7	>SPBC119.11c |pac1|hcs, rnt1|double-strand-specific ribonuclease Pac1|Schizosaccharomyces pombe|chr 2|||Manual	1	23.4	41.538	363	3.6852e-35	0.80664	21.809	12
>SPBC16E9.05	9	9	>SPBC16E9.05 |erg6||sterol 24-C-methyltransferase Erg6|Schizosaccharomyces pombe|chr 2|||Manual	1	31.7	42.867	378	7.7979e-135	0.80715	7.0542	37
>SPAC3G9.15c	3	3	>SPAC3G9.15c |fcf2||rRNA processing protein Fcf2 |Schizosaccharomyces pombe|chr 1|||Manual	1	16.1	26.677	230	9.2571e-22	0.80724	14.06	4
>SPAC22A12.01c	5	5	>SPAC22A12.01c |pso2|snm1, SPAC56F8.17c|DNA 5 exonuclease |Schizosaccharomyces pombe|chr 1|||Manual	1	7.5	63.075	560	9.9491e-17	0.80747	6.9478	6
>SPAC1F5.08c	1	1	>SPAC1F5.08c |yam8|ehs1|calcium channel regulatory subunit Yam8|Schizosaccharomyces pombe|chr 1|||Manual	1	3.9	53.888	486	8.134e-14	0.80767	2.9322	2
>SPAC630.07c	9	9	>SPAC630.07c |||sequence orphan|Schizosaccharomyces pombe|chr 1|||Manual	1	28.1	48.706	430	1.7644e-88	0.80791	17.296	12
>SPCC24B10.11c	8	8	>SPCC24B10.11c |mft1||THO complex subunit 7 Mft1 |Schizosaccharomyces pombe|chr 3|||Manual	1	47.5	23.282	202	2.9879e-117	0.80806	10.413	16
>SPAC31A2.02	4	4	>SPAC31A2.02 |trm112||protein and tRNA methyltransferase regulatory subunit Trm112 |Schizosaccharomyces pombe|chr 1|||Manual	1	56.3	14.075	126	4.9245e-113	0.80832	10.792	7
>SPAC1687.11	12	12	>SPAC1687.11 |spb1||rRNA methyltransferase Spb1 |Schizosaccharomyces pombe|chr 1|||Manual	1	21.2	90.905	802	4.0598e-116	0.80911	13.933	14
>SPBC336.02	6	6	>SPBC336.02 |||18S rRNA dimethylase |Schizosaccharomyces pombe|chr 2|||Manual	1	34.5	34.678	307	8.7049e-91	0.80932	7.3103	6
>SPAC3G6.04	11	11	>SPAC3G6.04 |rnp24||RNA-binding protein Rnp24|Schizosaccharomyces pombe|chr 1|||Manual	1	54.2	42.073	369	1.3066e-126	0.80952	10.7	18
>SPAC56E4.03	10	10	>SPAC56E4.03 |||aromatic aminotransferase |Schizosaccharomyces pombe|chr 1|||Manual	1	29.3	53.166	474	8.2943e-265	0.80993	8.1735	29
>SPAC3C7.14c	2	2	>SPAC3C7.14c |obr1|apt1, uhp1|ubiquitinated histone-like protein Uhp1|Schizosaccharomyces pombe|chr 1|||Manual	1	17.8	21.898	202	1.9821e-56	0.8115	7.7286	22
>SPCC970.12	4	4	>SPCC970.12 |mis18||kinetochore protein Mis18|Schizosaccharomyces pombe|chr 3|||Manual	1	19.1	22.541	194	6.2819e-21	0.81153	34.521	4
>SPAC25B8.11	6	6	>SPAC25B8.11 |||transcription factor |Schizosaccharomyces pombe|chr 1|||Manual	1	16.2	74.715	654	1.0164e-51	0.81175	5.5078	5
>SPBP16F5.06	9	9	>SPBP16F5.06 |||ribosome biogenesis protein Nop6 |Schizosaccharomyces pombe|chr 2|||Manual	1	28.7	54.837	478	8.6226e-150	0.81221	10.873	9
>SPCC14G10.02	3	3	>SPCC14G10.02 ||SPCC18B5.13|ribosome biogenesis protein Urb1 |Schizosaccharomyces pombe|chr 3|||Manual	1	2.4	179.23	1568	1.0736e-09	0.81259	15.95	2
>SPBC56F2.09c	3	3	>SPBC56F2.09c |arg5||arginine specific carbamoyl-phosphate synthase subunit Arg5 |Schizosaccharomyces pombe|chr 2|||Manual	1	15.9	45.661	415	5.1263e-110	0.81267	5.4953	14
>SPBC119.10	21	21	>SPBC119.10 |asn1||asparagine synthetase|Schizosaccharomyces pombe|chr 2|||Manual	1	61.8	63.24	557	0	0.81317	10.392	63
>SPAC4C5.01	7	7	>SPAC4C5.01 |||haloacid dehalogenase-like hydrolase|Schizosaccharomyces pombe|chr 1|||Manual	1	32.9	27.382	249	5.4949e-40	0.81324	16.492	12
>SPAC4G8.03c	11	11	>SPAC4G8.03c |||RNA-binding protein |Schizosaccharomyces pombe|chr 1|||Manual	1	19.6	88.227	780	1.6011e-54	0.81527	17.25	11
>SPBC725.03	4	4	>SPBC725.03 |||pyridoxamine 5-phosphate oxidase |Schizosaccharomyces pombe|chr 2|||Manual	1	16	29.272	257	6.8811e-22	0.81584	7.852	3
>SPAC16C9.05	7	7	>SPAC16C9.05 |cph1||Clr6 histone deacetylase associated PHD protein-1 Cph1|Schizosaccharomyces pombe|chr 1|||Manual	1	30.2	44.984	404	9.8725e-140	0.8159	22.898	10
>SPAC222.11	11	11	>SPAC222.11 |hem13||coproporphyrinogen III oxidase |Schizosaccharomyces pombe|chr 1|||Manual	1	40.7	36.244	312	3.3673e-252	0.81627	9.2245	34
>SPAPJ691.02	6	6	>SPAPJ691.02 |||yippee-like protein|Schizosaccharomyces pombe|chr 1|||Manual	1	43.5	15.334	131	6.3787e-24	0.81695	11.507	5
>SPAC24H6.13	20	20	>SPAC24H6.13 |||DUF221 family protein implicated in Golgi to plasma membrane transport |Schizosaccharomyces pombe|chr 1|||Manual	1	25.7	98.441	871	0	0.81736	17.32	35
>SPBC582.09	14	14	>SPBC582.09 |pex11||peroxisomal biogenesis factor 11 |Schizosaccharomyces pombe|chr 2|||Manual	1	63.9	26.478	238	1.001e-132	0.81755	15.729	33
>SPAC29E6.09	5	5	>SPAC29E6.09 ||SPAC30.13|sequence orphan|Schizosaccharomyces pombe|chr 1|||Manual	1	14.7	37.857	339	1.178e-128	0.81758	16.934	6
>SPBC1271.07c	2	2	>SPBC1271.07c |||N-acetyltransferase |Schizosaccharomyces pombe|chr 2|||Manual	1	11.7	18.478	163	5.4702e-05	0.81773	3.1695	2
>SPBC1921.07c	7	7	>SPBC1921.07c |sgf29|SPBC21D10.13|SAGA complex subunit Sgf29|Schizosaccharomyces pombe|chr 2|||Manual	1	45.1	27.519	244	6.4298e-139	0.81835	9.7907	14
>SPAC1782.10c	8	8	>SPAC1782.10c |nhp2||box H/ACA snoRNP complex subunit Nhp2|Schizosaccharomyces pombe|chr 1|||Manual	1	48.1	17.178	154	9.4258e-85	0.81929	11.264	24
>SPAC23H3.14	5	5	>SPAC23H3.14 |||LAlv9 family protein, involved in post Golgi transport |Schizosaccharomyces pombe|chr 1|||Manual	1	14.3	53.115	469	1.2588e-47	0.81992	11.654	8
>SPAC17G8.11c	2	2	>SPAC17G8.11c |imt3||mannosyltransferase Imt3|Schizosaccharomyces pombe|chr 1|||Manual	1	10.4	42.197	356	2.0806e-48	0.82008	6.6508	3
>SPAC17C9.14	3	3	>SPAC17C9.14 |||Pex19 protein |Schizosaccharomyces pombe|chr 1|||Manual	1	14.7	26.133	232	3.7172e-22	0.82112	0.44765	2
>SPCC338.11c	2	2	>SPCC338.11c |rrg1|uvi22|methyltransferase Rrg1 |Schizosaccharomyces pombe|chr 3|||Manual	1	14.5	34.534	303	2.0568e-32	0.82126	1.7414	2
>SPAC6F6.01	6	6	>SPAC6F6.01 |cch1||calcium channel Cch1|Schizosaccharomyces pombe|chr 1|||Manual	1	4.7	213.16	1854	4.7767e-28	0.82142	12.009	5
>SPAC25B8.19c	3	3	>SPAC25B8.19c ||SPAC683.01c|transcription factor zf-C2H2 type |Schizosaccharomyces pombe|chr 1|||Manual	1	14.9	55.066	522	1.4925e-165	0.82159	7.4839	4
>SPCC622.12c	21	21	>SPCC622.12c |gdh1||NADP-specific glutamate dehydrogenase Gdh1 |Schizosaccharomyces pombe|chr 3|||Manual	1	62.3	48.789	451	0	0.82167	19.337	99
>SPBC27.02c	4	4	>SPBC27.02c |ask1|mug181|DASH complex subunit Ask1|Schizosaccharomyces pombe|chr 2|||Manual	1	11.1	34.593	307	1.6622e-55	0.82195	40.346	3
>SPAC1687.18c	5	5	>SPAC1687.18c |ssl3||cohesin loading factor Ssl3|Schizosaccharomyces pombe|chr 1|||Manual	1	11.3	64.771	559	5.7463e-76	0.82226	66.158	2
>SPAC644.09	3	3	>SPAC644.09 |||alanine racemase |Schizosaccharomyces pombe|chr 1|||Manual	1	18.1	26.393	237	6.4099e-44	0.82269	11.96	3
>SPBC211.06	3	3	>SPBC211.06 |gfh1||gamma tubulin complex subunit Gfh1|Schizosaccharomyces pombe|chr 2|||Manual	1	9.5	66.764	577	5.3004e-06	0.82269	82.99	4
>SPAC139.02c	9	9	>SPAC139.02c |oac1||mitochondrial anion transporter |Schizosaccharomyces pombe|chr 1|||Manual	1	24.1	35.547	320	3.531e-44	0.82397	12.44	18
>SPCC4G3.17	7	7	>SPCC4G3.17 |||HD domain metal dependent phosphohydrolase |Schizosaccharomyces pombe|chr 3|||Manual	1	46	22.929	198	8.8173e-88	0.82404	14.84	10
>SPAC23C11.06c	6	6	>SPAC23C11.06c |||hydrolase |Schizosaccharomyces pombe|chr 1|||Manual	1	14.8	60.123	535	2.2191e-140	0.8244	13.434	7
>SPBC11G11.03	9	9	>SPBC11G11.03 |mrt4||mRNA turnover and ribosome assembly protein Mrt4 |Schizosaccharomyces pombe|chr 2|||Manual	1	41.5	26.663	241	6.7123e-148	0.82492	17.642	16
>SPBC211.08c	4	4	>SPBC211.08c |||exosomal 3-5 exoribonuclease, PH-like |Schizosaccharomyces pombe|chr 2|||Manual	1	23.3	28.435	257	5.6623e-82	0.82515	5.0672	10
>SPAC24C9.08	11	11	>SPAC24C9.08 |||vacuolar carboxypeptidase |Schizosaccharomyces pombe|chr 1|||Manual	1	21.8	66.606	596	1.693e-193	0.82523	25.827	28
>SPBC1604.14c	22	22	>SPBC1604.14c |shk1|pak1, orb2|PAK-related kinase Shk1|Schizosaccharomyces pombe|chr 2|||Manual	1	43.6	72.357	658	0	0.8253	11.375	45
>SPBC1711.14	6	6	>SPBC1711.14 |rec15||meiotic recombination protein Rec15|Schizosaccharomyces pombe|chr 2|||Manual	1	36.1	20.507	180	5.7728e-74	0.8253	3.4885	8
>SPBC17D1.06	16	16	>SPBC17D1.06 |dbp3||ATP-dependent RNA helicase Dbp3 |Schizosaccharomyces pombe|chr 2|||Manual	1	34.4	63.912	578	0	0.82544	9.2578	21
>SPBC21C3.19	6	6	>SPBC21C3.19 |||SBDS family protein Rtc3 |Schizosaccharomyces pombe|chr 2|||Manual	1	78.3	11.892	106	2.9493e-262	0.82665	6.7975	36
>SPAC144.01	6	6	>SPAC144.01 |||sequence orphan|Schizosaccharomyces pombe|chr 1|||Manual	1	50	13.619	112	8.0554e-23	0.82734	5.1962	3
>SPAC1F12.07	16	16	>SPAC1F12.07 |||phosphoserine aminotransferase |Schizosaccharomyces pombe|chr 1|||Manual	1	48.6	42.797	389	5.7936e-286	0.82735	14.436	37
>SPAC688.04c	6	6	>SPAC688.04c |gst3||glutathione S-transferase Gst3|Schizosaccharomyces pombe|chr 1|||Manual	1	45	28.113	242	5.7152e-116	0.82768	6.1489	18
>SPAC11D3.02c	9	9	>SPAC11D3.02c |||ELLA family acetyltransferase |Schizosaccharomyces pombe|chr 1|||Manual	1	67.3	17.414	150	1.7621e-230	0.82847	21.551	20
>SPBC2D10.10c	9	9	>SPBC2D10.10c |fib1|fib|fibrillarin|Schizosaccharomyces pombe|chr 2|||Manual	1	36.4	32.04	305	0	0.8286	10.812	34
>SPAC22F8.12c	1	1	>SPAC22F8.12c |shf1||small histone ubiquitination factor Shf1|Schizosaccharomyces pombe|chr 1|||Manual	1	9.7	18.923	165	0.00088004	0.82975	3.0844	2
>SPAC22A12.12c	2	2	>SPAC22A12.12c |||exosome subunit Rrp40 |Schizosaccharomyces pombe|chr 1|||Manual	1	8.3	26.725	240	1.6511e-11	0.83019	7.4904	4
>SPACUNK12.02c	4	4	>SPACUNK12.02c |cmk1||calcium/calmodulin-dependent protein kinase Cmk1|Schizosaccharomyces pombe|chr 1|||Manual	1	14.3	38.163	335	1.4108e-05	0.83115	12.224	6
>SPCC191.08	3	3	>SPCC191.08 |||DUF1715 family protein|Schizosaccharomyces pombe|chr 3|||Manual	1	28.4	15.485	134	8.9794e-15	0.83124	2.2745	4
>SPAC6F6.03c	18	18	>SPAC6F6.03c |||ribosome export GTPase |Schizosaccharomyces pombe|chr 1|||Manual	1	50.8	59.913	537	7.5845e-166	0.83164	14.167	24
>SPAC57A7.06	15	15	>SPAC57A7.06 |||U3 snoRNP protein Utp14 |Schizosaccharomyces pombe|chr 1|||Manual	1	18.6	105.06	929	8.7256e-107	0.83329	14.134	16
>SPCC16C4.02c	4	4	>SPCC16C4.02c |||DUF1941 family protein|Schizosaccharomyces pombe|chr 3|||Manual	1	9.5	63.036	548	2.3956e-19	0.83338	23.868	4
>SPBC1706.01	4	4	>SPBC1706.01 |tea4|wsh3|tip elongation aberrant protein Tea4|Schizosaccharomyces pombe|chr 2|||Manual	1	9.4	90.793	821	1.4178e-103	0.83369	6.8766	5
>SPBP35G2.02	6	6	>SPBP35G2.02 |||proteasome interacting protein |Schizosaccharomyces pombe|chr 2|||Manual	1	54.6	23.397	207	9.4931e-236	0.83428	9.4981	10
>SPCC1672.01	3	3	>SPCC1672.01 |||histidinol-phosphatase |Schizosaccharomyces pombe|chr 3|||Manual	1	11.1	35.05	306	7.6236e-65	0.83465	3.9669	4
>SPCC1020.07	4	4	>SPCC1020.07 |||haloacid dehalogenase-like hydrolase|Schizosaccharomyces pombe|chr 3|||Manual	1	36	26.496	236	7.0971e-131	0.83473	12.019	8
>SPAC15A10.01	11	11	>SPAC15A10.01 |atm1|SPAC8C9.18|mitochondrial ABC family iron transporter Atm1|Schizosaccharomyces pombe|chr 1|||Manual	1	19.3	77.055	693	2.6732e-146	0.83479	7.4667	17
>SPBC23E6.01c	7	7	>SPBC23E6.01c ||SPBPJ758.01|mRNA processing factor |Schizosaccharomyces pombe|chr 2|||Manual	1	25.4	51.704	473	0	0.83517	12.855	26
>SPAC23D3.11	6	6	>SPAC23D3.11 |ayr1||1-acyldihydroxyacetone phosphate reductase |Schizosaccharomyces pombe|chr 1|||Manual	1	27.7	32.73	296	4.3386e-67	0.8355	13.877	7
>SPCC736.11	8	8	>SPCC736.11 |ago1|csp9|argonaute|Schizosaccharomyces pombe|chr 3|||Manual	1	15.8	94.437	834	2.1664e-88	0.83626	10.425	10
>SPAC12G12.03	6	6	>SPAC12G12.03 |cip2||RNA-binding protein Cip2|Schizosaccharomyces pombe|chr 1|||Manual	1	14.2	62.068	576	3.2637e-62	0.83656	5.3318	8
>SPBC4.05	4	4	>SPBC4.05 |mlo2||ubiquitin protein ligase E3 component human N-recognin 7 homolog Mlo2|Schizosaccharomyces pombe|chr 2|||Manual	1	16.4	38.078	329	2.4119e-36	0.8366	15.33	8
>SPBC1539.09c	22	22	>SPBC1539.09c |trp1||anthranilate synthase component II |Schizosaccharomyces pombe|chr 2|||Manual	1	40.2	83.039	759	0	0.83704	22.83	45
>SPBC2G2.11	15	15	>SPBC2G2.11 |||N-myristoyltransferase 1 |Schizosaccharomyces pombe|chr 2|||Manual	1	42.3	53.696	466	1.2057e-288	0.83722	15.726	31
>SPAC1486.10	4	4	>SPAC1486.10 |thi1|ntf1, SPAC6G10.01|transcription factor Thi1|Schizosaccharomyces pombe|chr 1|||Manual	1	7.9	88.059	775	1.4859e-12	0.83763	5.1146	3
>SPAC29B12.04	8	8	>SPAC29B12.04 |snz1||pyridoxine biosynthesis protein|Schizosaccharomyces pombe|chr 1|||Manual	1	46.6	31.403	296	3.4835e-181	0.83833	13.14	39
>SPCC757.09c	10	10	>SPCC757.09c |rnc1||RNA-binding protein that suppresses calcineurin deletion Rnc1|Schizosaccharomyces pombe|chr 3|||Manual	1	36.4	43.377	398	0	0.83839	12.787	50
>SPBC28F2.08c	6	6	>SPBC28F2.08c |||HRD ubiquitin ligase complex subunit |Schizosaccharomyces pombe|chr 2|||Manual	1	9.3	80.259	713	3.2204e-58	0.83858	12.423	8
>SPAC16E8.06c	19	19	>SPAC16E8.06c |nop12||RNA-binding protein Nop12 |Schizosaccharomyces pombe|chr 1|||Manual	1	52.5	49.38	438	0	0.83865	15.147	32
>SPBC20F10.01	3	3	>SPBC20F10.01 |gar1|SPBC25H2.01c|snoRNP pseudouridylase box H/ACA snoRNP complex protein Gar1|Schizosaccharomyces pombe|chr 2|||Manual	1	16.5	20.131	194	2.4011e-41	0.83877	7.1769	6
>SPAC29A4.04c	11	11	>SPAC29A4.04c |cbf5||pseudouridylate synthase Cbf5 |Schizosaccharomyces pombe|chr 1|||Manual	1	37.1	53.11	474	5.111e-227	0.83968	7.3997	30
>SPAC27E2.07	5	5	>SPAC27E2.07 |pvg2|mug53|galactose residue biosynthesis protein Pvg2|Schizosaccharomyces pombe|chr 1|||Manual	1	14.4	45.065	389	8.9721e-49	0.83992	8.6024	10
>SPAC3A11.10c	7	7	>SPAC3A11.10c |||dipeptidyl peptidase |Schizosaccharomyces pombe|chr 1|||Manual	1	19.1	46.047	409	2.7066e-186	0.84007	13.883	20
>SPAC24B11.10c	15	15	>SPAC24B11.10c |cfh1||chitin synthase regulatory factor-like Cfh1 |Schizosaccharomyces pombe|chr 1|||Manual	1	18.5	103.18	932	4.3282e-107	0.8408	24.379	17
>SPCPB16A4.03c	25	25	>SPCPB16A4.03c |ade10||IMPcyclohydrolase/phosphoribosylaminoimidazolecarboxamideformyltransferase|Schizosaccharomyces pombe|chr 3|||Manual	1	58.1	64.123	585	0	0.8413	6.8201	77
>SPBC646.10c	19	18	>SPBC646.10c |||U3 snoRNP protein Nop56 |Schizosaccharomyces pombe|chr 2|||Manual	1	42.9	55.388	497	6.2132e-249	0.84133	7.9163	42
>SPBC1773.04	15	15	>SPBC1773.04 |||mythylglyoxyl reductase |Schizosaccharomyces pombe|chr 2|||Manual	1	49.4	37.806	336	0	0.84143	12.436	35
>SPAC3F10.06c	3	3	>SPAC3F10.06c |||initiator methionine tRNA 2-O-ribosyl phosphate transferase |Schizosaccharomyces pombe|chr 1|||Manual	1	9.5	50.85	453	6.3973e-21	0.84148	14.082	2
>SPAC1B2.05	10	10	>SPAC1B2.05 |mcm5|nda4, SPAC3F10.01|MCM complex subunit Mcm5|Schizosaccharomyces pombe|chr 1|||Manual	1	16.1	80.099	720	2.6864e-105	0.84166	7.5649	13
>SPBC16G5.18	3	3	>SPBC16G5.18 |erg24||C-14 sterol reductase Erg24 |Schizosaccharomyces pombe|chr 2|||Manual	1	5.4	48.56	424	4.1669e-07	0.84221	28.002	3
>SPBC1539.10	12	12	>SPBC1539.10 |nop16||ribosome biogenesis protein Nop16 |Schizosaccharomyces pombe|chr 2|||Manual	1	74.2	23.946	209	5.0492e-187	0.84258	16.101	16
>SPAP8A3.07c	11	11	>SPAP8A3.07c |||phospho-2-dehydro-3-deoxyheptonate aldolase |Schizosaccharomyces pombe|chr 1|||Manual	1	43.5	40.638	372	1.1222e-237	0.84292	12.81	48
>SPCC63.06	10	10	>SPCC63.06 |||human WDR89 family WD repeat protein|Schizosaccharomyces pombe|chr 3|||Manual	1	36.9	37.253	331	3.5945e-137	0.84321	19.555	16
>SPBPB7E8.02	14	14	>SPBPB7E8.02 |||PSP1 family protein|Schizosaccharomyces pombe|chr 2|||Manual	1	35	82.21	749	2.521e-218	0.84337	20.872	21
>SPBC609.01	6	5	>SPBC609.01 |||ribonuclease II |Schizosaccharomyces pombe|chr 2|||Manual	1	8.5	128.57	1157	7.463e-26	0.84341	20.78	3
>SPCC16C4.09	6	5	>SPCC16C4.09 |sts5|orb4|RNB-like protein|Schizosaccharomyces pombe|chr 3|||Manual	1	10.1	117.6	1066	2.4524e-146	0.8435	25.257	13
>SPBC19C7.12c	7	7	>SPBC19C7.12c |omh1||alpha-1,2-mannosyltransferase Omh1|Schizosaccharomyces pombe|chr 2|||Manual	1	17.2	46.514	390	2.0536e-69	0.84378	11.937	13
>SPAC1071.10c	30	25	>SPAC1071.10c |pma1||P-type proton ATPase, P3-type Pma1|Schizosaccharomyces pombe|chr 1|||Manual	1	36.7	99.883	919	0	0.84418	10.67	183
>SPBC19F5.04	10	10	>SPBC19F5.04 |||aspartate kinase |Schizosaccharomyces pombe|chr 2|||Manual	1	20.8	56.812	519	6.9476e-80	0.84542	15.48	16
>SPAC458.04c	3	3	>SPAC458.04c |dli1|dil1|dynein intermediate light chain Dli1/Dil1|Schizosaccharomyces pombe|chr 1|||Manual	1	9.2	41.078	360	5.8703e-39	0.84551	5.7626	7
>SPAC8C9.03	6	6	>SPAC8C9.03 |cgs1||cAMP-dependent protein kinase regulatory subunit Cgs1|Schizosaccharomyces pombe|chr 1|||Manual	1	25	46.468	412	6.1889e-190	0.84573	9.8024	9
>SPBC16A3.02c	11	11	>SPBC16A3.02c |||mitochondrial conserved protein |Schizosaccharomyces pombe|chr 2|||Manual	1	46.7	38.186	347	0	0.84579	8.9281	48
>SPAC9E9.03	19	19	>SPAC9E9.03 |leu2||3-isopropylmalate dehydratase Leu2 |Schizosaccharomyces pombe|chr 1|||Manual	1	40.4	82.782	758	0	0.84593	9.5202	70
>SPAC16A10.05c	5	5	>SPAC16A10.05c |dad1||DASH complex subunit Dad1|Schizosaccharomyces pombe|chr 1|||Manual	1	54.4	10.523	90	5.2942e-26	0.84657	11.952	2
>SPBP26C9.02c	2	2	>SPBP26C9.02c |car1||arginase Car1|Schizosaccharomyces pombe|chr 2|||Manual	1	12.7	35.72	323	2.2272e-22	0.84684	23.967	2
>SPAC1F3.05	9	9	>SPAC1F3.05 |||Golgi localized Arf binding gamma-adaptin ortholog |Schizosaccharomyces pombe|chr 1|||Manual	1	29.4	56.789	510	6.1583e-212	0.84704	5.9986	20
>SPAC5H10.10	12	12	>SPAC5H10.10 |||NADPH dehydrogenase |Schizosaccharomyces pombe|chr 1|||Manual	1	30.1	44.983	392	0	0.8471	11.45	23
>SPCC1322.14c	17	17	>SPCC1322.14c |vtc4||vacuolar transporter chaperone |Schizosaccharomyces pombe|chr 3|||Manual	1	24.5	83.634	721	0	0.84714	7.9184	39
>SPBC4C3.06	14	14	>SPBC4C3.06 |syp1||cytoskeletal protein Syp1 |Schizosaccharomyces pombe|chr 2|||Manual	1	26.4	90.756	818	1.0178e-205	0.84716	14.19	24
>SPAC56E4.07	4	4	>SPAC56E4.07 |||N-acetyltransferase |Schizosaccharomyces pombe|chr 1|||Manual	1	24.3	27.134	235	4.5043e-143	0.84746	8.1	10
>SPAC1039.07c	4	4	>SPAC1039.07c |||aminotransferase class-III, unknown specificity|Schizosaccharomyces pombe|chr 1|||Manual	1	11.6	48.445	448	2.6141e-32	0.8478	9.82	6
>SPAC630.08c	3	3	>SPAC630.08c |erg25||C-4 methylsterol oxidase |Schizosaccharomyces pombe|chr 1|||Manual	1	12.3	35.802	300	7.3077e-17	0.84784	11.076	9
>SPBC21H7.05	3	3	>SPBC21H7.05 |sfc6||transcription factor TFIIIC complex subunit Sfc6|Schizosaccharomyces pombe|chr 2|||Manual	1	8.6	66.202	582	6.0077e-98	0.8479	18.721	4
>SPAC25B8.12c	15	15	>SPAC25B8.12c |||nucleotide-sugar phosphatase |Schizosaccharomyces pombe|chr 1|||Manual	1	61.1	33.85	303	0	0.84817	10.142	91
>SPAC328.05	2	2	>SPAC328.05 |||RNA-binding protein involved in export of mRNAs |Schizosaccharomyces pombe|chr 1|||Manual	1	8	51.593	464	7.9617e-81	0.84819	6.2641	3
>SPAC6F12.03c	5	5	>SPAC6F12.03c |fsv1||SNARE Fsv1|Schizosaccharomyces pombe|chr 1|||Manual	1	31.2	28.266	247	2.2301e-167	0.84854	4.4759	9
>SPCC1442.09	18	18	>SPCC1442.09 |trp3||anthranilate synthase component I |Schizosaccharomyces pombe|chr 3|||Manual	1	48.7	54.959	489	0	0.84867	11.995	40
>SPBC12C2.07c	10	10	>SPBC12C2.07c |||spermidine synthase |Schizosaccharomyces pombe|chr 2|||Manual	1	49.3	33.149	298	4.9289e-273	0.84903	8.3314	43
>SPBC20F10.10	2	2	>SPBC20F10.10 |psl1||cyclin pho85 family |Schizosaccharomyces pombe|chr 2|||Manual	1	14.8	27.936	243	1.7475e-40	0.8493	15.228	2
>SPAC926.02	6	6	>SPAC926.02 |||conserved fungal protein|Schizosaccharomyces pombe|chr 1|||Manual	1	20.5	51.248	443	1.2038e-29	0.84955	9.7736	7
>SPAC12G12.13c	7	7	>SPAC12G12.13c |cid14||poly|Schizosaccharomyces pombe|chr 1|||Manual	1	15.4	78.297	684	1.4885e-72	0.84961	8.6014	11
>SPCP1E11.05c	2	2	>SPCP1E11.05c |are2||acyl-coA-sterol acyltransferase Are2 |Schizosaccharomyces pombe|chr 3|||Manual	1	5.1	55.156	472	4.9995e-12	0.84975	11.945	3
>SPAC30C2.07	6	6	>SPAC30C2.07 |||sequence orphan|Schizosaccharomyces pombe|chr 1|||Manual	1	10	93.379	842	9.5211e-66	0.85097	13.026	8
>SPBC215.08c	42	42	>SPBC215.08c |arg4||arginine specific carbamoyl-phosphate synthase Arg4 |Schizosaccharomyces pombe|chr 2|||Manual	1	47.4	127.48	1160	0	0.85121	12.785	115
>SPAPB1E7.09	12	12	>SPAPB1E7.09 |ogm2|oma2|protein O-mannosyltransferase Ogm2|Schizosaccharomyces pombe|chr 1|||Manual	1	19.5	85.036	739	0	0.85126	12.287	29
>SPCC1442.03	4	4	>SPCC1442.03 ||SPCC1450.19|mitochondrial ATP-Mg/Pi carrier |Schizosaccharomyces pombe|chr 3|||Manual	1	12.4	37.718	338	3.3181e-17	0.85207	7.2783	5
>SPBC2A9.07c	5	5	>SPBC2A9.07c |||zf-PARP type zinc finger protein|Schizosaccharomyces pombe|chr 2|||Manual	1	21.5	28.172	246	7.0696e-153	0.85208	7.7433	5
>SPCC4B3.12	2	2	>SPCC4B3.12 |set9||histone lysine methyltransferase Set9|Schizosaccharomyces pombe|chr 3|||Manual	1	7.9	51.014	441	1.9139e-14	0.85249	10.656	2
>SPCC794.12c	25	22	>SPCC794.12c |mae2||malic enzyme, malate dehydrogenase |Schizosaccharomyces pombe|chr 3|||Manual	1	59.1	62.534	565	0	0.85296	19.321	127
>SPAC17A2.05	13	13	>SPAC17A2.05 |osm1||fumerate reductase |Schizosaccharomyces pombe|chr 1|||Manual	1	33.1	55.483	513	0	0.85338	12.531	26
>SPBC1711.04	11	11	>SPBC1711.04 |||methylenetetrahydrofolate reductase |Schizosaccharomyces pombe|chr 2|||Manual	1	52.8	35.814	320	4.0344e-149	0.85359	10.621	13
>SPBC27B12.01c	3	3	>SPBC27B12.01c |mmm1|SPBC30B4.09c|Mdm10/Mdm12/Mmm1 complex subunit Mmm1 |Schizosaccharomyces pombe|chr 2|||Manual	1	11.8	35.204	313	1.3075e-52	0.8538	1.6422	2
>SPBC36B7.04	5	5	>SPBC36B7.04 |||tRNA dihydrouridine synthase Dus1 |Schizosaccharomyces pombe|chr 2|||Manual	1	15.3	45.326	399	9.07e-37	0.85387	9.1196	5
>SPAC8C9.08	12	1	>SPAC8C9.08 |rps5||40S ribosomal protein S5 |Schizosaccharomyces pombe|chr 1|||Manual	1	55.7	22.224	203	0	0.85391	5.4907	3
>SPAC3G9.05	13	13	>SPAC3G9.05 |||GTPase activating protein |Schizosaccharomyces pombe|chr 1|||Manual	1	22.8	73.872	659	5.3938e-219	0.85398	19.509	12
>SPBP35G2.07	14	14	>SPBP35G2.07 |ilv1||acetolactate synthase catalytic subunit|Schizosaccharomyces pombe|chr 2|||Manual	1	26.2	73.193	669	0	0.85403	10.528	35
>SPAC22A12.14c	5	5	>SPAC22A12.14c |||BSD domain protein, unknown biological role|Schizosaccharomyces pombe|chr 1|||Manual	1	24.5	39.397	347	1.8795e-51	0.85424	7.0898	6
>SPBC14C8.02	12	12	>SPBC14C8.02 |tim44||TIM23 translocase complex subunit Tim44 |Schizosaccharomyces pombe|chr 2|||Manual	1	29.3	48.549	427	0	0.85431	13.54	31
>SPBC16G5.13	2	2	>SPBC16G5.13 |ptf2||sequence orphan|Schizosaccharomyces pombe|chr 2|||Manual	1	13.5	14.564	126	3.0419e-06	0.85468	11.146	2
>SPCC663.02	6	6	>SPCC663.02 |wtf14||wtf element Wtf14|Schizosaccharomyces pombe|chr 3|||Manual	1	34.1	26.108	229	1.1401e-136	0.85488	9.9703	11
>SPAC2E1P3.01	11	11	>SPAC2E1P3.01 |||dehydrogenase |Schizosaccharomyces pombe|chr 1|||Manual	1	52.6	37.929	348	2.3171e-256	0.85509	13.79	17
>SPCC132.04c	34	34	>SPCC132.04c |gdh2||NAD-dependent glutamate dehydrogenase Gdh2 |Schizosaccharomyces pombe|chr 3|||Manual	1	37.8	125.71	1106	0	0.85523	12.534	78
>SPAC5H10.06c	8	8	>SPAC5H10.06c |adh4||alcohol dehydrogenase Adh4|Schizosaccharomyces pombe|chr 1|||Manual	1	25.1	45.527	422	4.9406e-109	0.85531	9.0574	21
>SPBC56F2.11	5	5	>SPBC56F2.11 |met6||homoserine O-acetyltransferase Met6|Schizosaccharomyces pombe|chr 2|||Manual	1	14.4	55.499	501	4.0504e-37	0.85531	24.376	5
>SPAC1093.02	5	5	>SPAC1093.02 |||pyridoxamine 5-phosphate oxidase |Schizosaccharomyces pombe|chr 1|||Manual	1	28.6	27.014	231	5.3193e-140	0.85551	7.3436	17
>SPAC3H1.09c	5	5	>SPAC3H1.09c |avt3||vacuolar amino acid efflux transporter Avt3|Schizosaccharomyces pombe|chr 1|||Manual	1	12.5	73.06	656	2.6239e-123	0.85569	41.468	7
>SPAC824.08	6	6	>SPAC824.08 |gda1|gdp1|guanosine-diphosphatase Gda1|Schizosaccharomyces pombe|chr 1|||Manual	1	18.9	61.588	556	1.2041e-284	0.8558	8.7007	16
>SPBC6B1.08c	12	12	>SPBC6B1.08c |ofd1||2-oxoglutarate and Fe|Schizosaccharomyces pombe|chr 2|||Manual	1	37.7	59.177	515	4.2903e-282	0.8561	12.297	24
>SPBP8B7.18c	12	12	>SPBP8B7.18c |||TENA/THI family protein|Schizosaccharomyces pombe|chr 2|||Manual	1	37.4	61.354	551	0	0.85623	7.5237	48
>SPCC663.10	2	2	>SPCC663.10 |||tRNA |Schizosaccharomyces pombe|chr 3|||Manual	1	7	58.317	502	9.4271e-10	0.85661	12.149	2
>SPAC664.06	7	7	>SPAC664.06 |rlp7|rpl7|ribosomal protein L7-like Rlp7 involved in ribosome biogenesis |Schizosaccharomyces pombe|chr 1|||Manual	1	22.5	29.165	249	6.8268e-59	0.85675	10.743	9
>SPBC14F5.09c	14	14	>SPBC14F5.09c |ade8||adenylosuccinate lyase Ade8|Schizosaccharomyces pombe|chr 2|||Manual	1	38.6	54.307	482	0	0.85679	6.5159	30
>SPAC31G5.12c	3	3	>SPAC31G5.12c |maf1|n150|repressor of RNA polymerase III Maf1|Schizosaccharomyces pombe|chr 1|||Manual	1	23.1	26.969	238	8.4286e-148	0.8569	30.052	6
>SPAC5H10.05c	5	5	>SPAC5H10.05c |||FAD binding oxidoreductase |Schizosaccharomyces pombe|chr 1|||Manual	1	40.8	22.104	196	3.3358e-115	0.85716	11.167	5
>SPBC23G7.08c	19	19	>SPBC23G7.08c |rga7||Rho-type GTPase activating protein Rga7|Schizosaccharomyces pombe|chr 2|||Manual	1	29.8	76.678	695	1.2944e-269	0.85736	21.433	37
>SPCC63.03	13	13	>SPCC63.03 |||DNAJ domain protein, DNAJC11 family|Schizosaccharomyces pombe|chr 3|||Manual	1	32.4	68.787	612	0	0.85787	9.7042	19
>SPBC11C11.02	12	12	>SPBC11C11.02 |imp2||contractile ring protein Imp2|Schizosaccharomyces pombe|chr 2|||Manual	1	22.8	75.166	670	6.9955e-254	0.85803	24.201	18
>SPBC17D1.03c	4	4	>SPBC17D1.03c |||exosome subunit Rrp43 |Schizosaccharomyces pombe|chr 2|||Manual	1	8.9	30.029	270	6.571e-23	0.85807	8.1347	6
>SPAPB1E7.07	40	40	>SPAPB1E7.07 |glt1||glutamate synthase Glt1 |Schizosaccharomyces pombe|chr 1|||Manual	1	27	232.85	2111	0	0.85825	10.086	112
>SPAC4G8.06c	1	1	>SPAC4G8.06c |trm12||tRNA methyltransferase Trm12 |Schizosaccharomyces pombe|chr 1|||Manual	1	3.8	47.978	418	3.8759e-10	0.85838	18.599	3
>SPBC12C2.12c	17	17	>SPBC12C2.12c |glo1|SPBC21D10.03c|glyoxalase I|Schizosaccharomyces pombe|chr 2|||Manual	1	52.6	34.41	302	0	0.85897	8.556	59
>SPCC126.03	17	17	>SPCC126.03 |pus1||tRNA pseudouridine synthase Lsp1|Schizosaccharomyces pombe|chr 3|||Manual	1	43.1	60.323	534	7.0002e-181	0.859	10.537	27
>SPBC3H7.12	2	2	>SPBC3H7.12 |rav2||RAVE complex subunit Rav2|Schizosaccharomyces pombe|chr 2|||Manual	1	9.4	32.068	287	6.157e-06	0.85908	8.5629	2
>SPAC1002.17c	5	5	>SPAC1002.17c |urg2||uracil phosphoribosyltransferase |Schizosaccharomyces pombe|chr 1|||Manual	1	34.8	22.083	204	6.6191e-39	0.85925	9.4443	15
>SPBC2G2.04c	8	8	>SPBC2G2.04c |mmf1|pmf1|YjgF family protein Mmf1|Schizosaccharomyces pombe|chr 2|||Manual	1	69.8	17.543	162	1.1405e-240	0.85933	5.3722	26
>SPAC2F3.09	14	14	>SPAC2F3.09 |hem1||5-aminolevulinate synthase |Schizosaccharomyces pombe|chr 1|||Manual	1	33.3	60.959	558	5.8375e-217	0.85939	6.7724	28
>SPBC21H7.03c	4	4	>SPBC21H7.03c |||acid phosphatase |Schizosaccharomyces pombe|chr 2|||Manual	1	10.2	52.758	463	2.7877e-103	0.85943	5.9245	8
>SPAP27G11.13c	8	8	>SPAP27G11.13c |nop10||snoRNP pseudouridylase box H/ACA snoRNP complex protein |Schizosaccharomyces pombe|chr 1|||Manual	1	90.6	7.6578	64	3.73e-68	0.85949	7.2564	39
>SPBC18E5.01	3	3	>SPBC18E5.01 ||SPBC29A3.19|cycloisomerase 2 family|Schizosaccharomyces pombe|chr 2|||Manual	1	16.7	38.22	342	4.9043e-144	0.85966	16.827	7
>SPBC691.04	10	10	>SPBC691.04 |||mitochondrial ATP-dependent RNA helicase Mss116 |Schizosaccharomyces pombe|chr 2|||Manual	1	34.8	59.449	535	6.1595e-240	0.86	7.3367	22
>SPBC16A3.18	16	16	>SPBC16A3.18 |cip1||RNA-binding protein Cip1|Schizosaccharomyces pombe|chr 2|||Manual	1	38	53.477	490	2.7272e-223	0.86017	35.93	24
>SPAC1786.01c	11	11	>SPAC1786.01c ||SPAC31G5.20c|triacylglycerol lipase |Schizosaccharomyces pombe|chr 1|||Manual	1	23.8	72.521	630	1.4351e-162	0.86026	15.505	16
>SPBC3B9.07c	3	3	>SPBC3B9.07c |rpa43|rpa21|DNA-directed RNA polymerase I complex subunit Rpa43|Schizosaccharomyces pombe|chr 2|||Manual	1	21.4	19.385	173	6.3309e-13	0.86031	15.877	3
>SPAC1D4.08	2	2	>SPAC1D4.08 |pis1||CDP-diacylglycerol--inositol 3-phosphatidyltransferase Pis1 |Schizosaccharomyces pombe|chr 1|||Manual	1	10.8	28.366	251	8.6722e-33	0.86049	5.7272	4
>SPCC320.05	4	4	>SPCC320.05 |||sulphate transporter |Schizosaccharomyces pombe|chr 3|||Manual	1	7.3	73.467	667	6.9775e-81	0.86066	31.943	5
>SPBC582.08	12	12	>SPBC582.08 |||alanine aminotransferase |Schizosaccharomyces pombe|chr 2|||Manual	1	32.3	56.627	505	0	0.86072	10.846	24
>SPAC1751.04	2	2	>SPAC1751.04 |||pre-ribosomal protein Loc1 |Schizosaccharomyces pombe|chr 1|||Manual	1	24.3	11.919	103	3.5666e-13	0.86077	3.7904	6
>SPAC5H10.03	10	10	>SPAC5H10.03 |||phosphoglycerate mutase family|Schizosaccharomyces pombe|chr 1|||Manual	1	62.6	24.716	219	4.7974e-249	0.86107	8.4955	52
>SPAC10F6.13c	11	11	>SPAC10F6.13c |||aspartate aminotransferase |Schizosaccharomyces pombe|chr 1|||Manual	1	29.6	46.14	409	6.0624e-171	0.86125	19.016	38
>SPAC6B12.07c	9	9	>SPAC6B12.07c |||ubiquitin-protein ligase E3 |Schizosaccharomyces pombe|chr 1|||Manual	1	23.2	53.403	470	3.9555e-48	0.86145	10.93	9
>SPBC651.06	3	3	>SPBC651.06 |mug166|csa1|sequence orphan|Schizosaccharomyces pombe|chr 2|||Manual	1	27.8	25.915	234	6.4995e-45	0.8616	16.609	2
>SPAC14C4.11	18	18	>SPAC14C4.11 |||polyphosphate synthetase |Schizosaccharomyces pombe|chr 1|||Manual	1	33	85.444	734	0	0.86175	8.7423	56
>SPAC13G7.06	8	8	>SPAC13G7.06 |met16||phosphoadenosine phosphosulfate reductase|Schizosaccharomyces pombe|chr 1|||Manual	1	30.5	30.56	266	2.0633e-115	0.86194	8.2107	18
>SPAC23H4.10c	17	17	>SPAC23H4.10c |thi4||thiamine-phosphate dipyrophosphorylase/hydroxyethylthiazole kinase|Schizosaccharomyces pombe|chr 1|||Manual	1	51	55.565	518	0	0.86198	10.073	48
>SPBC19G7.09	10	10	>SPBC19G7.09 |ulp1||SUMO deconjugating enzyme Ulp1|Schizosaccharomyces pombe|chr 2|||Manual	1	24.5	64.94	568	5.1133e-127	0.86215	18.418	10
>SPBC215.03c	7	7	>SPBC215.03c |csn1||COP9/signalosome complex subunit Csn1|Schizosaccharomyces pombe|chr 2|||Manual	1	19.7	48.657	422	8.7645e-30	0.86219	15.337	7
>SPBC4F6.08c	3	3	>SPBC4F6.08c |mrpl39||mitochondrial ribosomal protein subunit L39 |Schizosaccharomyces pombe|chr 2|||Manual	1	61.8	6.3527	55	8.4939e-21	0.86224	11.213	6
>SPBC56F2.15	6	6	>SPBC56F2.15 |tam13||sequence orphan|Schizosaccharomyces pombe|chr 2|||Manual	1	77.9	10.171	95	2.1304e-151	0.86232	14.554	9
>SPBC800.02	7	7	>SPBC800.02 |whi5|mug54|cell cycle transcriptional repressor Whi5 |Schizosaccharomyces pombe|chr 2|||Manual	1	37.3	28.429	252	1.3476e-170	0.86245	23.49	10
>SPAC1527.03	14	14	>SPAC1527.03 |||RNA-binding protein |Schizosaccharomyces pombe|chr 1|||Manual	1	40	53.232	475	0	0.86296	12.203	34
>SPAC17H9.20	8	8	>SPAC17H9.20 |psc3|SPAC607.01|mitotic cohesin complex, non-SMC subunit Psc3|Schizosaccharomyces pombe|chr 1|||Manual	1	12.7	110.65	962	3.6466e-109	0.86319	11.277	12
>SPAC1805.01c	4	4	>SPAC1805.01c |ppk6|SPAPJ736.02c|serine/threonine protein kinase Ppk6 |Schizosaccharomyces pombe|chr 1|||Manual	1	6.5	88.612	775	1.9637e-16	0.86327	13.619	5
>SPAC2F7.11	7	7	>SPAC2F7.11 |nrd1|msa2|RNA-binding protein Nrd1|Schizosaccharomyces pombe|chr 1|||Manual	1	17.6	57.76	529	2.3096e-85	0.86342	17.298	14
>SPBC1289.07c	7	7	>SPBC1289.07c |rpc40|rpa42|DNA-directed RNA polymerase I and III subunit Rpc40|Schizosaccharomyces pombe|chr 2|||Manual	1	33.6	39.154	348	1.0013e-165	0.8635	20.761	13
>SPAPB24D3.09c	5	5	>SPAPB24D3.09c |pdr1||ABC transporter Pdr1|Schizosaccharomyces pombe|chr 1|||Manual	1	6.1	159.32	1396	3.4323e-69	0.86375	14.45	4
>SPCC569.01c	15;12	4;2	>SPCC569.01c |||cell surface glycoprotein |Schizosaccharomyces pombe|chr 3|||Manual;>SPBC337.02c |||cell surface glycoprotein |Schizosaccharomyces pombe|chr 2|||Manual	2	48.9	38.275	323	1.2384e-225	0.86378	8.8917	48
>SPBC725.01	14	14	>SPBC725.01 |||aspartate aminotransferase |Schizosaccharomyces pombe|chr 2|||Manual	1	58.1	48.243	437	7.0838e-236	0.86383	11.152	38
>SPBC14F5.05c	18	18	>SPBC14F5.05c |sam1||S-adenosylmethionine synthetase|Schizosaccharomyces pombe|chr 2|||Manual	1	72.3	41.831	382	0	0.8639	10.457	235
>SPAC3C7.01c	3	3	>SPAC3C7.01c ||SPAC732.03c|inositol polyphosphate phosphatase |Schizosaccharomyces pombe|chr 1|||Manual	1	7.2	70.859	611	2.439e-09	0.86398	32.469	3
>SPAC22E12.14c	8	7	>SPAC22E12.14c |sck2||serine/threonine protein kinase Sck2|Schizosaccharomyces pombe|chr 1|||Manual	1	14.9	71.898	646	1.0298e-74	0.86401	15.811	9
>SPAC23C11.13c	2	2	>SPAC23C11.13c |hpt1||xanthine phosphoribosyltransferase |Schizosaccharomyces pombe|chr 1|||Manual	1	12.6	23.572	206	2.4288e-27	0.86436	16.017	12
>SPBC776.08c	11	11	>SPBC776.08c |||Nrap |Schizosaccharomyces pombe|chr 2|||Manual	1	13.7	126.08	1097	2.5788e-91	0.86443	19.374	13
>SPAPB2B4.04c	27	27	>SPAPB2B4.04c ||pmc1|vacuolar calcium transporting P-type ATPase P2 type, Pmc1|Schizosaccharomyces pombe|chr 1|||Manual	1	27.8	142.23	1292	0	0.86448	11.468	59
>SPAC1420.01c	6	6	>SPAC1420.01c ||SPAC56E4.08c|DUF1752 family protein, involved in regulation of transcription |Schizosaccharomyces pombe|chr 1|||Manual	1	14.8	63.479	580	4.3296e-26	0.86459	27.577	5
>SPAC20G4.07c	4	4	>SPAC20G4.07c |sts1|erg4|C-24|Schizosaccharomyces pombe|chr 1|||Manual	1	10.2	52.545	453	7.5426e-10	0.86472	8.9448	3
>SPBC16H5.10c	17	17	>SPBC16H5.10c |prp43||ATP-dependent RNA helicase Prp43 |Schizosaccharomyces pombe|chr 2|||Manual	1	38.8	83.803	735	0	0.86478	9.7879	31
>SPBC1709.03	12	12	>SPBC1709.03 |||conserved fungal protein|Schizosaccharomyces pombe|chr 2|||Manual	1	38.1	47.74	428	9.8586e-133	0.86479	16.621	12
>SPBP23A10.11c	2	2	>SPBP23A10.11c |||circularly permuted 1,3-beta-glucanase |Schizosaccharomyces pombe|chr 2|||Manual	1	8.3	53.109	507	4.4942e-43	0.8649	7.4316	6
>SPCC191.02c	11	11	>SPCC191.02c ||SPCC417.14c|acetyl-CoA ligase |Schizosaccharomyces pombe|chr 3|||Manual	1	26.7	73.035	662	0	0.8649	7.686	37
>SPAC31G5.04	18	18	>SPAC31G5.04 |lys12||homoisocitrate dehydrogenase Lys12|Schizosaccharomyces pombe|chr 1|||Manual	1	58.3	39.256	362	0	0.86513	13.385	72
>SPAC15A10.12c	2	2	>SPAC15A10.12c |||TRAPP complex subunit 2-like |Schizosaccharomyces pombe|chr 1|||Manual	1	17.6	17.135	148	0.00073529	0.86518	115.32	2
>SPBC409.10	11	11	>SPBC409.10 |ade7||phosphoribosylamidoimidazolesuccinocarboxamide synthase, SAICAR synthetase, Ade7|Schizosaccharomyces pombe|chr 2|||Manual	1	33.1	33.913	299	3.0181e-123	0.86548	10.809	21
>SPCC569.03	13	12	>SPCC569.03 |||cell surface glycoprotein |Schizosaccharomyces pombe|chr 3|||Manual	1	53.1	43.299	375	3.9702e-166	0.8659	11.387	22
>SPBC31E1.06	14	14	>SPBC31E1.06 |bms1|SPBC800.01|GTP binding protein Bms1 |Schizosaccharomyces pombe|chr 2|||Manual	1	16.8	127.64	1121	1.7986e-75	0.86601	11.824	16
>SPAC11D3.15	39	39	>SPAC11D3.15 |||5-oxoprolinase |Schizosaccharomyces pombe|chr 1|||Manual	1	44.8	143.72	1317	0	0.8662	10.88	86
>SPAC3F10.11c	12	11	>SPAC3F10.11c |abc2||glutathione S-conjugate-exporting ATPase Abc2|Schizosaccharomyces pombe|chr 1|||Manual	1	12.9	166.94	1478	5.6732e-95	0.86627	10.488	15
>SPBC16H5.02	20	20	>SPBC16H5.02 |pfk1||6-phosphofructokinase |Schizosaccharomyces pombe|chr 2|||Manual	1	30.1	102.55	942	0	0.86641	8.0878	69
>SPACUNK4.11c	6	6	>SPACUNK4.11c |||M-phase phosphoprotein 6 family protein|Schizosaccharomyces pombe|chr 1|||Manual	1	38.3	21.505	188	1.0462e-99	0.86658	16.051	6
>SPBC557.04	9	9	>SPBC557.04 |ppk29||Ark1/Prk1 family protein kinase Ppk29|Schizosaccharomyces pombe|chr 2|||Manual	1	18.3	96.125	872	8.4385e-180	0.86665	10.237	13
>SPCC162.02c	26	26	>SPCC162.02c |||AMP-binding dehydrogenase |Schizosaccharomyces pombe|chr 3|||Manual	1	37.6	109.85	981	0	0.86692	8.7411	42
>SPAPYUK71.03c	31	31	>SPAPYUK71.03c |syn1||synaptotagmin family C2 domain protein, Syn1|Schizosaccharomyces pombe|chr 1|||Manual	1	34.6	135.78	1225	0	0.86694	11.566	69
>SPCC1223.14	12	12	>SPCC1223.14 ||SPCC297.01|chorismate synthase |Schizosaccharomyces pombe|chr 3|||Manual	1	59.2	42.324	395	0	0.86725	8.3336	40
>SPCC1827.06c	14	14	>SPCC1827.06c |||aspartate semialdehyde dehydrogenase |Schizosaccharomyces pombe|chr 3|||Manual	1	57.4	38.55	357	0	0.86758	8.4683	40
>SPAC22A12.16	14	14	>SPAC22A12.16 |||ATP-citrate synthase subunit 2 |Schizosaccharomyces pombe|chr 1|||Manual	1	36.2	53.942	492	1.3642e-180	0.86768	9.9598	40
>SPBC3B9.19	9	9	>SPBC3B9.19 |mge1||mitochondrial GrpE domain chaperone protein |Schizosaccharomyces pombe|chr 2|||Manual	1	62.8	25.334	223	1.2875e-199	0.86829	10.457	30
>SPAC20G8.07c	3	3	>SPAC20G8.07c |erg2||C-8 sterol isomerase Erg2|Schizosaccharomyces pombe|chr 1|||Manual	1	14.2	24.671	219	4.4961e-15	0.86885	5.6823	9
>SPCC1840.07c	3	3	>SPCC1840.07c |||phosphoprotein phosphatase |Schizosaccharomyces pombe|chr 3|||Manual	1	11.7	37.435	332	1.6437e-22	0.86903	3.2435	6
>SPCC757.07c	13	13	>SPCC757.07c |ctt1|cta1|catalase|Schizosaccharomyces pombe|chr 3|||Manual	1	33.2	58.279	512	9.8518e-205	0.86922	9.8024	50
>SPCC757.12	1	1	>SPCC757.12 |||alpha-amylase homolog |Schizosaccharomyces pombe|chr 3|||Manual	1	4.5	68.086	625	1.1255e-34	0.86923	10.465	2
>SPBC16A3.12c	5	5	>SPBC16A3.12c |||triglyceride lipase-cholesterol esterase |Schizosaccharomyces pombe|chr 2|||Manual	1	15.3	51.547	443	7.339e-19	0.8695	10.741	3
>SPCC1494.08c	1	1	>SPCC1494.08c |||conserved fungal protein|Schizosaccharomyces pombe|chr 3|||Manual	1	6.9	31.198	274	6.3012e-41	0.86978	10.969	2
>SPAC6F6.11c	5	5	>SPAC6F6.11c |||pyridoxine-pyridoxal-pyridoxamine kinase |Schizosaccharomyces pombe|chr 1|||Manual	1	18.8	33.998	309	2.2311e-69	0.86993	11.213	9
>SPCC1183.07	26	26	>SPCC1183.07 |||U3 snoRNP-associated protein Rrp5 |Schizosaccharomyces pombe|chr 3|||Manual	1	22.5	187.52	1690	0	0.87004	14.422	34
>SPBC1604.04	6	6	>SPBC1604.04 |||mitochondrial thiamine pyrophosphate transporter |Schizosaccharomyces pombe|chr 2|||Manual	1	24	31.025	283	6.9095e-56	0.87025	11.155	8
>SPBC1703.07	16	16	>SPBC1703.07 |||ATP citrate synthase subunit 1 |Schizosaccharomyces pombe|chr 2|||Manual	1	44.4	67.203	615	0	0.87037	12.454	55
>SPBC21D10.10	8	8	>SPBC21D10.10 |bdc1||bromodomain containing protein 1, Bdc1|Schizosaccharomyces pombe|chr 2|||Manual	1	32.4	34.145	299	2.5829e-130	0.87038	10.036	9
>SPAC3F10.16c	15	15	>SPAC3F10.16c |||GTP binding protein, HSR1-related |Schizosaccharomyces pombe|chr 1|||Manual	1	28.9	69.674	616	4.2247e-261	0.8704	6.3801	15
>SPAC3G6.05	3	3	>SPAC3G6.05 |||Mpv17/PMP22 family protein 1 |Schizosaccharomyces pombe|chr 1|||Manual	1	18.9	23.409	206	2.3447e-24	0.87082	12.619	3
>SPAP7G5.02c	11	11	>SPAP7G5.02c |gua2||GMP synthase [glutamine-hydrolyzing] Gua2 |Schizosaccharomyces pombe|chr 1|||Manual	1	33.8	60.044	539	3.2321e-265	0.87083	5.05	30
>SPAC1F8.07c	19	19	>SPAC1F8.07c |||pyruvate decarboxylase |Schizosaccharomyces pombe|chr 1|||Manual	1	30.3	61.547	568	0	0.87111	10.9	162
>SPAC3H5.07	15	13	>SPAC3H5.07 |rpl702|rpl7-2, rpl7, rpl7b|60S ribosomal protein L7|Schizosaccharomyces pombe|chr 1|||Manual	1	69.2	28.449	250	0	0.87111	9.1245	50
>SPAC16.03c	13	13	>SPAC16.03c |ura2||dihydroorotase Ura2 |Schizosaccharomyces pombe|chr 1|||Manual	1	50.4	37.552	337	0	0.87117	9.8868	27
>SPBC365.04c	7	7	>SPBC365.04c |||RNA-binding protein, involved in ribosome biogenesis |Schizosaccharomyces pombe|chr 2|||Manual	1	41.2	26.809	233	3.0543e-57	0.87152	12.689	9
>SPCC584.01c	27	27	>SPCC584.01c |||sulfite reductase NADPH flavoprotein subunit |Schizosaccharomyces pombe|chr 3|||Manual	1	31.1	111.35	1006	0	0.87161	7.3311	72
>SPCC16A11.05c	2	2	>SPCC16A11.05c |dim1||U4/U6 x U5 tri-snRNP complex subunit Dim1|Schizosaccharomyces pombe|chr 3|||Manual	1	16.2	16.971	142	4.7686e-12	0.87176	16.117	5
>SPBC1677.03c	17	17	>SPBC1677.03c |||mitochondrial threonine ammonia-lyase |Schizosaccharomyces pombe|chr 2|||Manual	1	43.5	66.543	600	0	0.87196	11.219	50
>SPBP4H10.20	7	7	>SPBP4H10.20 |nhm1|DcpS|m7G|Schizosaccharomyces pombe|chr 2|||Manual	1	28.9	35.106	304	2.3611e-26	0.87197	2.472	4
>SPCC330.06c	9	9	>SPCC330.06c |||thioredoxin peroxidase |Schizosaccharomyces pombe|chr 3|||Manual	1	89.1	16.675	156	0	0.87199	10.235	77
>SPBC27.08c	8	8	>SPBC27.08c |sua1|SPBC28F2.01c|sulfate adenylyltransferase|Schizosaccharomyces pombe|chr 2|||Manual	1	32.4	54.754	490	0	0.87209	12.393	32
>SPAC922.04	2	2	>SPAC922.04 |||sequence orphan|Schizosaccharomyces pombe|chr 1|||Manual	1	15.4	12.817	117	5.5388e-08	0.87212	4.4714	7
>SPBC1711.12	11	11	>SPBC1711.12 |||oxidised protein hydrolase |Schizosaccharomyces pombe|chr 2|||Manual	1	24.5	77.765	683	3.1931e-286	0.87213	6.4852	16
>SPAC12G12.06c	9	9	>SPAC12G12.06c |||rRNA processing protein |Schizosaccharomyces pombe|chr 1|||Manual	1	38.3	39.525	363	1.5051e-224	0.8724	13.504	17
>SPBC4C3.05c	31	31	>SPBC4C3.05c |nuc1|rpa1|DNA-directed RNA polymerase I complex large subunit Nuc1|Schizosaccharomyces pombe|chr 2|||Manual	1	22.3	189.24	1689	8.4885e-232	0.87248	13.119	45
>SPCC777.09c	16	16	>SPCC777.09c |arg1||acetylornithine aminotransferase|Schizosaccharomyces pombe|chr 3|||Manual	1	64.2	47.509	441	0	0.87253	9.9378	45
>SPBC31E1.02c	8	8	>SPBC31E1.02c |pmr1||P-type ATPase, calcium transporting Pmr1|Schizosaccharomyces pombe|chr 2|||Manual	1	14.8	98.358	899	1.7315e-50	0.8729	8.2931	10
>SPBC1703.12	7	7	>SPBC1703.12 |ubp9||ubiquitin C-terminal hydrolase Ubp9|Schizosaccharomyces pombe|chr 2|||Manual	1	14.4	66.788	585	1.0793e-61	0.87381	10.34	11
>SPCC1739.05	5	5	>SPCC1739.05 |set5||histone lysine methyltransferase Set5 |Schizosaccharomyces pombe|chr 3|||Manual	1	15.7	36.498	319	5.4648e-10	0.87417	23.729	5
>SPAC2F7.03c	18	18	>SPAC2F7.03c |pom1||DYRK family protein kinase Pom1|Schizosaccharomyces pombe|chr 1|||Manual	1	24.1	121.14	1087	0	0.87418	16.343	26
>SPCC645.05c	40	40	>SPCC645.05c |myo2|rng5|myosin II heavy chain|Schizosaccharomyces pombe|chr 3|||Manual	1	32	176.43	1526	0	0.87436	13.451	54
>SPCC330.20	1	1	>SPCC330.20 |tam14||conserved fungal protein|Schizosaccharomyces pombe|chr 3|||Manual	1	24.3	8.1216	70	4.3556e-22	0.87442	0.84652	2
>SPCC74.06	12	12	>SPCC74.06 |mak3|phk2|histidine kinase Mak3|Schizosaccharomyces pombe|chr 3|||Manual	1	7.2	266.85	2344	6.6756e-72	0.87464	20.201	13
>SPAPB2B4.03	6	6	>SPAPB2B4.03 |cig2|cyc17|G1/S-specific B-type cyclin Cig2|Schizosaccharomyces pombe|chr 1|||Manual	1	20.9	47.477	411	2.0769e-171	0.87468	8.9683	9
>SPCC1739.02c	5	5	>SPCC1739.02c |mrpl22||mitochondrial ribosomal protein subunit L22 |Schizosaccharomyces pombe|chr 3|||Manual	1	31.3	28.903	249	8.3006e-18	0.87468	7.4109	5
>SPAC4G9.09c	25	25	>SPAC4G9.09c |arg11||N-acetyl-gamma-glutamyl-phosphate reductase/acetylglutamate kinase|Schizosaccharomyces pombe|chr 1|||Manual	1	41.1	97.704	885	0	0.87492	8.6584	69
>SPCC737.08	32	32	>SPCC737.08 |||midasin |Schizosaccharomyces pombe|chr 3|||Manual	1	9.7	537.78	4717	0	0.87557	28.87	35
>SPAC18G6.11c	2	2	>SPAC18G6.11c |rrn3||ribosomal DNA |Schizosaccharomyces pombe|chr 1|||Manual	1	4	68.554	599	1.3299e-26	0.8756	41.211	3
>SPCC320.11c	6	6	>SPCC320.11c ||SPCC330.18|RNA-binding protein involved in ribosome biogenesis |Schizosaccharomyces pombe|chr 3|||Manual	1	45.6	20.86	180	3.5892e-34	0.87606	11.014	11
>SPBC14C8.13	2	2	>SPBC14C8.13 |||SRR1 family protein|Schizosaccharomyces pombe|chr 2|||Manual	1	6	29.234	251	6.1596e-11	0.87608	33.52	2
>SPCC18B5.05c	10	10	>SPCC18B5.05c |||phosphomethylpyrimidine kinase |Schizosaccharomyces pombe|chr 3|||Manual	1	44	35.839	327	3.2692e-120	0.87617	14.889	8
>SPCC23B6.02c	3	3	>SPCC23B6.02c |||pre-ribosomal factor |Schizosaccharomyces pombe|chr 3|||Manual	1	52.3	12.417	111	1.4367e-40	0.87655	33.721	4
>SPAC32A11.02c	19	19	>SPAC32A11.02c |||conserved fungal protein|Schizosaccharomyces pombe|chr 1|||Manual	1	29.5	97.077	851	4.4205e-196	0.87657	19.696	17
>SPCC306.07c	7	7	>SPCC306.07c |||U3 snoRNP-associated protein Cic1/Utp30 family |Schizosaccharomyces pombe|chr 3|||Manual	1	32.7	32.403	284	9.5924e-64	0.87691	16.551	9
>SPCC1223.08c	28	28	>SPCC1223.08c |dfr1||dihydrofolate reductase Dfr1|Schizosaccharomyces pombe|chr 3|||Manual	1	74.8	51.522	461	0	0.87699	11.477	106
>SPBC29B5.04c	7	7	>SPBC29B5.04c |||actin cortical patch protein |Schizosaccharomyces pombe|chr 2|||Manual	1	18	68.508	605	0	0.87712	21.062	9
>SPAC8E11.10	8	8	>SPAC8E11.10 |||sorbose reductase |Schizosaccharomyces pombe|chr 1|||Manual	1	23.1	27.437	255	2.6084e-292	0.87728	15.93	16
>SPAC4A8.14	6	6	>SPAC4A8.14 |||ribose-phosphate pyrophosphokinase |Schizosaccharomyces pombe|chr 1|||Manual	1	25.7	45.352	409	4.4388e-94	0.87739	28.589	16
>SPBC839.16	42	42	>SPBC839.16 |||C1-5,6,7,8-tetrahydrofolate |Schizosaccharomyces pombe|chr 2|||Manual	1	47.8	101.2	937	0	0.87749	8.4308	89
>SPAC24H6.10c	10	10	>SPAC24H6.10c |||phospho-2-dehydro-3-deoxyheptonate aldolase |Schizosaccharomyces pombe|chr 1|||Manual	1	42.9	39.76	368	0	0.87782	10.157	25
>SPAC227.02c	4	4	>SPAC227.02c |||rRNA processing protein Rrp15 |Schizosaccharomyces pombe|chr 1|||Manual	1	20.5	23.412	205	1.7401e-77	0.8779	21.967	7
>SPBC3D6.06c	8	8	>SPBC3D6.06c |prs5||ribose-phosphate pyrophosphokinase Prs5 |Schizosaccharomyces pombe|chr 2|||Manual	1	35.8	37.338	341	2.1065e-224	0.87804	6.9952	14
>SPCC1739.14	17	17	>SPCC1739.14 |npp106||nucleoporin Npp106|Schizosaccharomyces pombe|chr 3|||Manual	1	22.2	105.71	933	0	0.87834	12.822	22
>SPAC926.09c	64	64	>SPAC926.09c |fas1||fatty acid synthase beta subunit Fas1|Schizosaccharomyces pombe|chr 1|||Manual	1	36.9	230.56	2073	0	0.87849	11.751	224
>SPBC16G5.07c	6	6	>SPBC16G5.07c |||prohibitin |Schizosaccharomyces pombe|chr 2|||Manual	1	28.8	39.274	354	3.8588e-113	0.87856	27.419	13
>SPBC16G5.08	6	6	>SPBC16G5.08 |trp4||phosphoribosylanthranilate transferase Trp4 |Schizosaccharomyces pombe|chr 2|||Manual	1	20.6	37.556	354	1.4073e-36	0.87882	11.345	10
>SPAC3A12.09c	2	2	>SPAC3A12.09c |||urease accessory protein UreD |Schizosaccharomyces pombe|chr 1|||Manual	1	7.6	33.391	290	8.2982e-11	0.87888	6.8489	2
>SPACUNK4.08	7	7	>SPACUNK4.08 |||dipeptidyl peptidase |Schizosaccharomyces pombe|chr 1|||Manual	1	10.3	91.303	793	7.9688e-97	0.8789	10.983	15
>SPBC1734.01c	8	8	>SPBC1734.01c |esf1|SPBC337.17c|pre-rRNA processing protein Esf1 |Schizosaccharomyces pombe|chr 2|||Manual	1	16.3	77.753	682	7.8834e-82	0.87897	8.6144	15
>SPAC26A3.17c	6	6	>SPAC26A3.17c ||SPAC8E11.11|N-methyltransferase |Schizosaccharomyces pombe|chr 1|||Manual	1	25.8	40.708	357	3.1632e-80	0.87913	11.076	10
>SPAC4D7.12c	3	3	>SPAC4D7.12c |fet5||ATP binding protein Fet5 |Schizosaccharomyces pombe|chr 1|||Manual	1	21	31.536	276	2.8211e-77	0.87913	12.299	4
>SPBC83.07	3	3	>SPBC83.07 |jmj3|kdm4|Lid2 complex subunit, histone demethylase H3-K36 specific Jmj3|Schizosaccharomyces pombe|chr 2|||Manual	1	6.8	84.929	752	8.2784e-20	0.87983	15.594	4
>SPAC1D4.14	21	21	>SPAC1D4.14 |tho2|SPAC22F3.14c|THO complex subunit Tho2 |Schizosaccharomyces pombe|chr 1|||Manual	1	17.4	188.83	1628	1.7379e-277	0.87984	9.9514	34
>SPBC27B12.13	8	8	>SPBC27B12.13 |tom40|SPBC8D2.22|mitochondrial TOM complex subunit Tom40 |Schizosaccharomyces pombe|chr 2|||Manual	1	39.8	37.552	344	1.4256e-251	0.88004	10.453	47
>SPAC343.02	6	6	>SPAC343.02 |img1||mitochondrial ribosomal protein subunit L19 |Schizosaccharomyces pombe|chr 1|||Manual	1	40.1	21.373	182	1.7093e-27	0.88006	9.6904	11
>SPBC215.05	14	14	>SPBC215.05 |gpd1||glycerol-3-phosphate dehydrogenase Gpd1|Schizosaccharomyces pombe|chr 2|||Manual	1	40.3	41.995	385	0	0.88019	18.603	73
>SPAC2F7.07c	12	12	>SPAC2F7.07c |cph2|rco1|Clr6 histone deacetylase associated PHD protein-2 Cph2|Schizosaccharomyces pombe|chr 1|||Manual	1	26.9	68.776	607	3.175e-286	0.88022	15.582	18
>SPCC1919.08c	4	4	>SPCC1919.08c |mrpl33||mitochondrial ribosomal protein subunit YmL33 |Schizosaccharomyces pombe|chr 3|||Manual	1	69.1	10.897	97	7.0156e-59	0.88043	8.4135	8
>SPCC1753.01c	4	4	>SPCC1753.01c |ssb2|SPCC584.06c, rpa2|single-stranded DNA binding protein Ssb2|Schizosaccharomyces pombe|chr 3|||Manual	1	24.7	30.39	279	2.5579e-74	0.88059	17.675	5
>SPAC144.03	14	14	>SPAC144.03 |ade2|min10, min3|adenylosuccinate synthetase Ade2|Schizosaccharomyces pombe|chr 1|||Manual	1	38	47.876	434	1.2088e-259	0.88061	8.2174	61
>SPBP35G2.10	7	7	>SPBP35G2.10 |mit1||SHREC complex subunit Mit1|Schizosaccharomyces pombe|chr 2|||Manual	1	4.9	162.63	1418	1.6321e-07	0.88066	18.296	8
>SPAC4F8.13c	18	18	>SPAC4F8.13c |rng2||IQGAP|Schizosaccharomyces pombe|chr 1|||Manual	1	17.1	171.67	1489	7.8636e-125	0.8807	16.975	22
>SPBC1D7.05	4	4	>SPBC1D7.05 |byr2|ste8, SPBC2F12.01|MAP kinase kinase kinase Byr2|Schizosaccharomyces pombe|chr 2|||Manual	1	5.8	73.632	659	5.0822e-12	0.88116	18.549	3
>SPAC5D6.07c	6	6	>SPAC5D6.07c |pxa1||PXA domain protein Pxa1|Schizosaccharomyces pombe|chr 1|||Manual	1	18.4	56.507	495	1.0536e-41	0.88126	6.9586	5
>SPCC330.03c	7	7	>SPCC330.03c |||NADPH-hemoprotein reductase |Schizosaccharomyces pombe|chr 3|||Manual	1	65.5	16.336	145	2.8932e-150	0.88143	19.331	8
>SPBC405.01	18	18	>SPBC405.01 |ade1|min4, SPBC4C3.02c|phosphoribosylamine-glycine ligase|Schizosaccharomyces pombe|chr 2|||Manual	1	32.1	85.23	788	0	0.8816	7.9927	37
>SPAC4A8.11c	60	60	>SPAC4A8.11c |fas2|lsd1|fatty acid synthase alpha subunit Lsd1|Schizosaccharomyces pombe|chr 1|||Manual	1	50.8	202.17	1842	0	0.88163	11.847	296
>SPAP11E10.01	6	6	>SPAP11E10.01 |||ornithine cyclodeaminase family |Schizosaccharomyces pombe|chr 1|||Manual	1	23.3	35.799	330	2.21e-113	0.88166	37.924	10
>SPAC6B12.19	2	2	>SPAC6B12.19 |rsa3|new7|ribosome assembly protein Rsa3 |Schizosaccharomyces pombe|chr 1|||Manual	1	25	9.4115	80	1.2249e-14	0.88182	6.638	4
>SPAC222.06	8	8	>SPAC222.06 |mak16||nuclear HMG-like acidic protein Mak16 |Schizosaccharomyces pombe|chr 1|||Manual	1	31.5	35.626	302	2.3229e-44	0.8819	23.734	11
>SPAC4H3.10c	18	18	>SPAC4H3.10c |pyk1||pyruvate kinase |Schizosaccharomyces pombe|chr 1|||Manual	1	42	55.514	509	0	0.8819	11.611	126
>SPAC140.02	5	5	>SPAC140.02 |gar2||nucleolar protein required for rRNA processing|Schizosaccharomyces pombe|chr 1|||Manual	1	8.4	52.987	500	6.9856e-48	0.88211	7.2685	11
>SPBP4H10.03	4	4	>SPBP4H10.03 |oxa102|oxa1, oxa1-2, oxa1sp2|mitochondrial inner membrane translocase Oxa102|Schizosaccharomyces pombe|chr 2|||Manual	1	16.6	45.36	409	1.661e-128	0.88226	3.7173	10
>SPBC3D6.02	5	5	>SPBC3D6.02 |but2||But2 family protein But2|Schizosaccharomyces pombe|chr 2|||Manual	1	18.2	43.625	390	4.9364e-109	0.8823	10.753	19
>SPAC9G1.12	10	10	>SPAC9G1.12 |cpd1||tRNA |Schizosaccharomyces pombe|chr 1|||Manual	1	34.3	41.733	364	1.5465e-172	0.88232	10.907	14
>SPAC2C4.14c	7	7	>SPAC2C4.14c |ppk11||PAK-related kinase Ppk11|Schizosaccharomyces pombe|chr 1|||Manual	1	29.5	35.218	312	1.7757e-63	0.8824	16.604	8
>SPCC1494.10	9	9	>SPCC1494.10 |adn3|SPCC70.01|transcription factor |Schizosaccharomyces pombe|chr 3|||Manual	1	12.8	104.59	964	4.0772e-154	0.88247	4.2328	9
>SPBP8B7.17c	7	7	>SPBP8B7.17c |||TENA/THI family protein|Schizosaccharomyces pombe|chr 2|||Manual	1	15.4	55.753	506	1.2113e-29	0.88255	7.5313	11
>SPCC1795.12c	2	2	>SPCC1795.12c |||sequence orphan|Schizosaccharomyces pombe|chr 3|||Manual	1	38.4	13.316	112	1.753e-08	0.88257	12.642	5
>SPAC1782.11	9	9	>SPAC1782.11 |met14||adenylyl-sulfate kinase |Schizosaccharomyces pombe|chr 1|||Manual	1	64.4	22.669	202	1.1394e-186	0.8829	9.4383	38
>SPAC5H10.08c	10	10	>SPAC5H10.08c |pan6||pantoate-beta-alanine ligase|Schizosaccharomyces pombe|chr 1|||Manual	1	42.4	31.876	283	8.521e-229	0.88303	14.88	23
>SPBC887.10	11	11	>SPBC887.10 |mcs4||response regulator Mcs4|Schizosaccharomyces pombe|chr 2|||Manual	1	30.7	57.239	522	2.7032e-102	0.8841	31.247	17
>SPCPB16A4.07	6	6	>SPCPB16A4.07 |||sequence orphan|Schizosaccharomyces pombe|chr 3|||Manual	1	63.8	8.0357	69	1.5619e-304	0.88422	11.028	19
>SPCC23B6.05c	4	4	>SPCC23B6.05c |ssb3|rpa3|DNA replication factor A subunit Ssb3|Schizosaccharomyces pombe|chr 3|||Manual	1	31.7	11.793	104	3.6698e-13	0.88443	12.991	12
>SPBC3E7.06c	3	3	>SPBC3E7.06c |fnx2||vacuolar membrane amino acid uptake transporter Fnx2|Schizosaccharomyces pombe|chr 2|||Manual	1	9.9	62.899	577	5.0182e-95	0.88449	12.126	4
>SPAC823.11	5	5	>SPAC823.11 |sgp1||sphingosine-1-phosphate phosphatase|Schizosaccharomyces pombe|chr 1|||Manual	1	13.4	46.846	411	1.9679e-93	0.88499	7.7844	8
>SPAC186.03	2;2	2;2	>SPAC186.03 |||L-asparaginase |Schizosaccharomyces pombe|chr 1|||Manual;>SPBPB21E7.09 ||SPAPB21E7.09|L-asparaginase |Schizosaccharomyces pombe|chr 2|||Manual	2	5	38.748	360	1.4181e-07	0.88502	12.436	2
>SPBC21D10.06c	3	3	>SPBC21D10.06c |map4||cell surface agglutination protein Map4|Schizosaccharomyces pombe|chr 2|||Manual	1	5.2	98.663	948	5.8228e-103	0.88521	19.439	11
>SPCC1322.13	16	16	>SPCC1322.13 |ade6|min1|phosphoribosylaminoimidazole carboxylase Ade6|Schizosaccharomyces pombe|chr 3|||Manual	1	41.1	60.013	552	0	0.88539	6.5682	34
>SPAC3G6.06c	8	8	>SPAC3G6.06c |rad2|fen1|FEN-1 endonuclease Rad2|Schizosaccharomyces pombe|chr 1|||Manual	1	28.7	42.866	380	1.8555e-125	0.88547	23.031	13
>SPCC320.09	8	8	>SPCC320.09 |hem15||ferrochelatase |Schizosaccharomyces pombe|chr 3|||Manual	1	44.8	42.713	384	2.3565e-135	0.88557	8.6585	11
>SPBC1861.02	3	3	>SPBC1861.02 |abp2||ARS binding protein Abp2|Schizosaccharomyces pombe|chr 2|||Manual	1	11.4	59.628	527	6.4626e-15	0.8856	26.023	3
>SPBC17G9.03c	16	16	>SPBC17G9.03c |krs1||cytoplasmic lysine-tRNA ligase Krs1 |Schizosaccharomyces pombe|chr 2|||Manual	1	43.3	67.493	591	0	0.8857	8.7683	43
>SPBC1711.07	7	7	>SPBC1711.07 |||WD repeat protein Rrb1 |Schizosaccharomyces pombe|chr 2|||Manual	1	19.6	53.834	480	8.4414e-72	0.88577	8.1518	16
>SPBC530.07c	16	16	>SPBC530.07c |||TENA/THI family protein|Schizosaccharomyces pombe|chr 2|||Manual	1	75.6	27.839	242	0	0.88587	10.373	66
>SPBC725.09c	9	9	>SPBC725.09c |hob3||BAR adaptor protein Hob3|Schizosaccharomyces pombe|chr 2|||Manual	1	43.9	30.094	264	5.1913e-227	0.88588	14.61	43
>SPAC1039.03	4	4	>SPAC1039.03 |||esterase/lipase |Schizosaccharomyces pombe|chr 1|||Manual	1	16.4	37.364	341	2.8516e-63	0.88591	16.3	5
>SPAC16E8.04c	7	7	>SPAC16E8.04c |||chorismate mutase |Schizosaccharomyces pombe|chr 1|||Manual	1	32.3	29.05	251	6.5572e-138	0.88643	7.814	16
>SPAC25H1.04	2	2	>SPAC25H1.04 |mug105||ubiquitin-fold modifier-specific protease |Schizosaccharomyces pombe|chr 1|||Manual	1	8.6	28.084	244	3.5403e-09	0.88644	13.613	2
>SPAC8C9.12c	2	2	>SPAC8C9.12c |||mitochondrial iron ion transporter |Schizosaccharomyces pombe|chr 1|||Manual	1	7.9	32.652	303	9.2773e-25	0.88652	15.444	3
>SPBC16H5.11c	7	7	>SPBC16H5.11c |skb1|rmt5|type II protein arginine N-methyltransferase Skb1|Schizosaccharomyces pombe|chr 2|||Manual	1	19.8	73.166	645	1.0947e-93	0.88684	4.7892	12
>SPAC19E9.01c	4	4	>SPAC19E9.01c |nup40||nucleoporin Nup40|Schizosaccharomyces pombe|chr 1|||Manual	1	24.8	40.254	371	2.1792e-126	0.88723	18.753	7
>SPAC607.03c	2	2	>SPAC607.03c |snu13||U3 snoRNP-associated protein Snu13|Schizosaccharomyces pombe|chr 1|||Manual	1	35.2	13.535	125	7.6473e-59	0.88731	2.7875	3
>SPCP31B10.08c	6	2	>SPCP31B10.08c |rpl35a|rpl33|60S ribosomal protein L35a|Schizosaccharomyces pombe|chr 3|||Manual	1	51.9	12.108	108	1.2234e-146	0.88756	5.7205	2
>SPCC191.11	2	2	>SPCC191.11 |inv1||beta-fructofuranosidase|Schizosaccharomyces pombe|chr 3|||Manual	1	5.7	64.406	581	3.9563e-80	0.88767	14.549	8
>SPAC5D6.12	2	2	>SPAC5D6.12 |||mitochondrial translation protein |Schizosaccharomyces pombe|chr 1|||Manual	1	14.3	36.064	314	3.2744e-74	0.88769	7.5057	3
>SPBC582.10c	6	6	>SPBC582.10c |||ATP-dependent DNA helicase Rhp16b |Schizosaccharomyces pombe|chr 2|||Manual	1	12.5	93.944	830	1.3144e-73	0.888	10.557	6
>SPAC13D6.02c	5	5	>SPAC13D6.02c |byr3||zinc finger protein Byr3|Schizosaccharomyces pombe|chr 1|||Manual	1	63.1	19.342	179	0	0.88809	16.057	15
>SPAC18G6.01c	9	9	>SPAC18G6.01c |||calchone related protein family|Schizosaccharomyces pombe|chr 1|||Manual	1	48.6	30.03	259	1.1861e-128	0.88819	11.344	25
>SPBC12C2.13c	3	3	>SPBC12C2.13c |fnx1|SPBC21D10.04c|vacuolar membrane amino acid uptake transporter Fnx1|Schizosaccharomyces pombe|chr 2|||Manual	1	7.7	58.058	531	3.3897e-61	0.88819	16.819	3
>SPAC821.03c	7	7	>SPAC821.03c |||sequence orphan|Schizosaccharomyces pombe|chr 1|||Manual	1	35.7	53.991	485	1.0559e-124	0.8882	33.44	14
>SPCC965.14c	2	2	>SPCC965.14c |||cytosine deaminase |Schizosaccharomyces pombe|chr 3|||Manual	1	10.5	17.882	162	1.8368e-07	0.8883	3.4887	4
>SPBC16C6.09	15	15	>SPBC16C6.09 |ogm4|oma4|protein O-mannosyltransferase Ogm4|Schizosaccharomyces pombe|chr 2|||Manual	1	26.2	90.09	778	5.2234e-269	0.88833	13.319	29
>SPBC13A2.03	7	7	>SPBC13A2.03 |||phosphatidate cytidylyltransferase |Schizosaccharomyces pombe|chr 2|||Manual	1	13.2	49.936	439	1.1591e-38	0.88837	10.635	9
>SPBC530.12c	4	4	>SPBC530.12c |pdf1||palmitoyl protein thioesterase-dolichol pyrophosphate phosphatase fusion 1|Schizosaccharomyces pombe|chr 2|||Manual	1	11.7	71.195	622	3.926e-99	0.88858	13.639	10
>SPBC19F8.04c	2	2	>SPBC19F8.04c |||nuclease|Schizosaccharomyces pombe|chr 2|||Manual	1	12.2	26.392	230	6.8551e-19	0.88884	27.865	2
>SPCC18.04	7	7	>SPCC18.04 |pof6||F-box protein Pof6|Schizosaccharomyces pombe|chr 3|||Manual	1	10.4	99.911	872	3.8784e-62	0.88886	14.236	11
>SPBP4H10.16c	4	4	>SPBP4H10.16c |||phosphatase activator |Schizosaccharomyces pombe|chr 2|||Manual	1	16.3	33.765	295	5.8425e-147	0.88903	19.229	6
>SPBC1734.10c	4	4	>SPBC1734.10c |||mRNA processing protein |Schizosaccharomyces pombe|chr 2|||Manual	1	14.8	37.409	332	5.5066e-47	0.88929	15.899	3
>SPBC428.03c	5	5	>SPBC428.03c |pho4||thiamine-repressible acid phosphatase Pho4|Schizosaccharomyces pombe|chr 2|||Manual	1	19.4	52.118	463	0	0.88987	5.346	43
>SPAC1805.18	3	3	>SPAC1805.18 |new2||sequence orphan|Schizosaccharomyces pombe|chr 1|||Manual	1	50.5	10.9	95	5.8582e-35	0.88991	12.757	4
>SPBC3H7.11	4	4	>SPBC3H7.11 |||actin binding methyltransferase |Schizosaccharomyces pombe|chr 2|||Manual	1	25	28.877	248	8.3836e-35	0.88995	11.298	4
>SPBC3B8.09	7	7	>SPBC3B8.09 |||U3 snoRNP-associated protein Utp3 |Schizosaccharomyces pombe|chr 2|||Manual	1	13.2	68.02	597	7.6376e-48	0.89001	7.9403	9
>SPAC869.04	4	4	>SPAC869.04 |||formamidase-like protein |Schizosaccharomyces pombe|chr 1|||Manual	1	11.5	44.792	410	3.3395e-25	0.89004	11.747	4
>SPBC4C3.03	5	5	>SPBC4C3.03 |||homoserine kinase |Schizosaccharomyces pombe|chr 2|||Manual	1	22.2	36.608	338	5.1857e-92	0.89013	15.063	6
>SPAC3C7.12	8	8	>SPAC3C7.12 |tip1|noc1|CLIP170 family protein Tip1|Schizosaccharomyces pombe|chr 1|||Manual	1	20.2	52.607	461	7.8166e-73	0.89016	29.615	11
>SPBC25D12.04	21	21	>SPBC25D12.04 |suc22||ribonucleotide reductase small subunit Suc22|Schizosaccharomyces pombe|chr 2|||Manual	1	47.8	45.405	391	0	0.89024	14.946	62
>SPAC17G8.06c	18	18	>SPAC17G8.06c |||dihydroxy-acid dehydratase |Schizosaccharomyces pombe|chr 1|||Manual	1	40.5	63.926	598	0	0.89096	6.4419	77
>SPCC777.12c	4	4	>SPCC777.12c |||thioredoxin family protein|Schizosaccharomyces pombe|chr 3|||Manual	1	16.8	26.889	238	1.0753e-20	0.89098	2.7774	3
>SPBC32H8.02c	3	3	>SPBC32H8.02c |nep2|mug120|NEDD8 protease Nep2|Schizosaccharomyces pombe|chr 2|||Manual	1	8.9	46.433	415	2.5635e-11	0.89103	13.365	4
>SPCC736.07c	9	9	>SPCC736.07c |||unconventional prefoldin involved in translation initiation |Schizosaccharomyces pombe|chr 3|||Manual	1	21.9	78.258	699	4.6387e-166	0.89105	6.8226	10
>SPAC18G6.05c	30	30	>SPAC18G6.05c |||translation elongation regulator Gcn1 |Schizosaccharomyces pombe|chr 1|||Manual	1	15.8	297.33	2670	0	0.89117	10.139	34
>SPBC13E7.02	4	4	>SPBC13E7.02 |cwf24||zf-C3HC4 type |Schizosaccharomyces pombe|chr 2|||Manual	1	11.3	60.707	533	1.2711e-79	0.89134	7.501	5
>SPAC1952.04c	2	2	>SPAC1952.04c |||conserved fungal protein|Schizosaccharomyces pombe|chr 1|||Manual	1	18.2	15.761	137	1.5249e-16	0.89156	5.8911	2
>SPCC1682.09c	9	9	>SPCC1682.09c |||mitochondrial guanine nucleotide transporter |Schizosaccharomyces pombe|chr 3|||Manual	1	34.3	33.047	300	3.0411e-84	0.89166	16.365	12
>SPAC6B12.09	12	12	>SPAC6B12.09 |trm10||tRNA m|Schizosaccharomyces pombe|chr 1|||Manual	1	34.9	35.47	304	1.1282e-272	0.89207	8.8236	16
>SPBC365.12c	23	23	>SPBC365.12c |ish1||LEA domain protein|Schizosaccharomyces pombe|chr 2|||Manual	1	40.1	75.698	684	0	0.89213	14.141	35
>SPAC7D4.10	12	12	>SPAC7D4.10 |vma13||V-type ATPase V1 subunit H |Schizosaccharomyces pombe|chr 1|||Manual	1	29.1	51.436	450	2.575e-194	0.89218	7.4145	35
>SPAC664.13	2	2	>SPAC664.13 |||sequence orphan|Schizosaccharomyces pombe|chr 1|||Manual	1	36.8	13.424	117	1.0201e-104	0.89221	15.785	4
>SPAC2C4.12c	6	6	>SPAC2C4.12c |||tRNA 2-phosphotransferase Tpt1 |Schizosaccharomyces pombe|chr 1|||Manual	1	25.2	41.027	365	6.4835e-109	0.89275	13.695	12
>SPBC3B8.03	22	22	>SPBC3B8.03 |||saccharopine dehydrogenase |Schizosaccharomyces pombe|chr 2|||Manual	1	63.1	49.938	450	0	0.89283	9.822	86
>SPBC26H8.09c	14	14	>SPBC26H8.09c |snf59||SWI/SNF complex subunit Snf59|Schizosaccharomyces pombe|chr 2|||Manual	1	39.6	59.038	515	2.7995e-234	0.8929	23.047	18
>SPBC336.04	22	22	>SPBC336.04 |cdc6|pol3, pold, mis10|DNA polymerase delta catalytic subunit Cdc6|Schizosaccharomyces pombe|chr 2|||Manual	1	28.7	123.57	1086	1.4535e-269	0.8929	9.362	20
>SPAC3A12.17c	4	4	>SPAC3A12.17c |cys12|cys1b|cysteine synthase Cys12|Schizosaccharomyces pombe|chr 1|||Manual	1	17.2	43.086	395	3.3458e-64	0.89296	2.6103	4
>SPCC584.16c	2	2	>SPCC584.16c |||sequence orphan|Schizosaccharomyces pombe|chr 3|||Manual	1	8.7	25.912	231	5.1038e-12	0.89314	8.4692	2
>SPAC12B10.14c	3	3	>SPAC12B10.14c |ppk2||serine/threonine protein kinase Ppk2 |Schizosaccharomyces pombe|chr 1|||Manual	1	7.4	74.525	665	1.4732e-12	0.89319	10.431	2
>SPAC3G9.11c	14	14	>SPAC3G9.11c |||pyruvate decarboxylase |Schizosaccharomyces pombe|chr 1|||Manual	1	30.2	62.652	570	0	0.89321	8.7417	54
>SPAC4D7.08c	8	8	>SPAC4D7.08c |ade4|min13, aza1|amidophosphoribosyltransferase Ade4|Schizosaccharomyces pombe|chr 1|||Manual	1	23.1	59.831	533	3.3885e-82	0.8934	7.4135	17
>SPBC577.04	10	10	>SPBC577.04 |||human THOC5 ortholog |Schizosaccharomyces pombe|chr 2|||Manual	1	61	23.497	200	3.6327e-99	0.89366	17.021	18
>SPBC3B9.01	13	13	>SPBC3B9.01 |||Hsp70 nucleotide exchange factor |Schizosaccharomyces pombe|chr 2|||Manual	1	47.7	32.744	287	1.5711e-231	0.8937	12.424	27
>SPAPB1A10.06c	13	13	>SPAPB1A10.06c |||ATP-dependent RNA helicase Dhr1 |Schizosaccharomyces pombe|chr 1|||Manual	1	14.3	133.99	1183	6.2162e-124	0.89386	18.811	19
>SPBC25D12.05	12	12	>SPBC25D12.05 |trm1||N2,N2-dimethylguanosine tRNA methyltransferase|Schizosaccharomyces pombe|chr 2|||Manual	1	27.9	60.297	548	0	0.89391	14.69	14
>SPBC2G5.03	7	7	>SPBC2G5.03 |ctu1||cytosolic thiouridylase subunit Ctu1|Schizosaccharomyces pombe|chr 2|||Manual	1	27.5	37.861	335	3.85e-27	0.89394	6.2597	8
>SPBC887.07	5	5	>SPBC887.07 |mrpl38||mitochondrial ribosomal protein subunit L38 |Schizosaccharomyces pombe|chr 2|||Manual	1	41.2	14.742	136	1.3927e-117	0.89436	5.8626	9
>SPAC1F7.05	28	28	>SPAC1F7.05 |cdc22||ribonucleoside reductase large subunit Cdc22|Schizosaccharomyces pombe|chr 1|||Manual	1	39.1	91.998	811	0	0.89456	12.125	119
>SPAC4G9.20c	3	3	>SPAC4G9.20c |||mitochondrial carrier with solute carrier repeats |Schizosaccharomyces pombe|chr 1|||Manual	1	13.1	32.743	298	1.7447e-36	0.89479	6.4892	4
>SPBC2G2.13c	3	3	>SPBC2G2.13c |dcd1||deoxycytidylate deaminase |Schizosaccharomyces pombe|chr 2|||Manual	1	9.3	35.974	322	3.4888e-10	0.89483	11.563	4
>SPBC1861.05	18	18	>SPBC1861.05 |||pseudouridine-metabolizing bifunctional protein |Schizosaccharomyces pombe|chr 2|||Manual	1	32.1	80.758	747	1.0422e-235	0.89491	14.787	18
>SPCC338.06c	8	8	>SPCC338.06c |||heat shock protein Hsp20 family |Schizosaccharomyces pombe|chr 3|||Manual	1	51.8	15.807	139	1.0375e-84	0.89499	15.535	11
>SPAC19A8.15	23	23	>SPAC19A8.15 |trp2||tryptophan synthase |Schizosaccharomyces pombe|chr 1|||Manual	1	51.5	75.436	697	0	0.895	33.179	60
>SPBC23E6.05	6	6	>SPBC23E6.05 |arx1||ribosomal export complex protein Arx1, peptidase family |Schizosaccharomyces pombe|chr 2|||Manual	1	25.7	45.672	417	4.5337e-128	0.89503	18.216	13
>SPAC2F7.06c	5	5	>SPAC2F7.06c |pol4||DNA polymerase X family|Schizosaccharomyces pombe|chr 1|||Manual	1	17.2	57.396	506	4.6691e-100	0.89504	6.4235	5
>SPAC18G6.06	8	8	>SPAC18G6.06 |||U3 snoRNP-associated protein Utp11 |Schizosaccharomyces pombe|chr 1|||Manual	1	42.2	29.682	249	8.9608e-182	0.89542	9.998	15
>SPAC27D7.03c	12	12	>SPAC27D7.03c |mei2||RNA-binding protein involved in meiosis Mei2|Schizosaccharomyces pombe|chr 1|||Manual	1	31.3	82.676	750	0	0.89577	13.368	54
>SPAC13G7.01c	12	12	>SPAC13G7.01c |erg7|SPAC4G9.21c|lanosterol synthase Erg7 |Schizosaccharomyces pombe|chr 1|||Manual	1	17.5	82.818	721	1.7448e-46	0.89583	6.441	15
>SPBC1604.03c	8	8	>SPBC1604.03c |||conserved fungal protein|Schizosaccharomyces pombe|chr 2|||Manual	1	25.2	37.372	330	1.4614e-68	0.89601	8.747	14
>SPAC1039.10	5	5	>SPAC1039.10 |mmf2|hpm1, SPAC922.01|homologous Pmf1 factor 1, implicated in isoleucine biosynthesis |Schizosaccharomyces pombe|chr 1|||Manual	1	48.4	13.344	126	5.7641e-24	0.89607	7.7269	12
>SPCC11E10.04	5	5	>SPCC11E10.04 |ppr6||mitochondrial PPR repreat protein Ppr6|Schizosaccharomyces pombe|chr 3|||Manual	1	18.1	51.031	443	2.9273e-41	0.89622	20.451	6
>SPCC1919.15	17	17	>SPCC1919.15 |brl1|SPCC790.01, rfp2|ubiquitin-protein ligase E3 Brl1|Schizosaccharomyces pombe|chr 3|||Manual	1	38.2	80.722	692	0	0.89635	9.0015	16
>SPAC23H4.06	6	6	>SPAC23H4.06 |gln1||glutamate-ammonia ligase Gln1|Schizosaccharomyces pombe|chr 1|||Manual	1	31.5	40.018	359	5.3935e-287	0.89651	7.5686	24
>SPAC1071.08	7	4	>SPAC1071.08 |rpp203|rpp2-3, rla6|60S acidic ribosomal protein P2C subunit|Schizosaccharomyces pombe|chr 1|||Manual	1	98.2	11.114	110	0	0.89662	19.625	17
>SPBC28F2.10c	4	4	>SPBC28F2.10c |ngg1|ada3|SAGA complex subunit Ngg1|Schizosaccharomyces pombe|chr 2|||Manual	1	12.9	62.407	551	2.0327e-82	0.89667	9.4756	3
>SPCC297.05	4	4	>SPCC297.05 |||diacylglycerol binding protein |Schizosaccharomyces pombe|chr 3|||Manual	1	5.8	109.74	973	2.4155e-25	0.8967	18.071	6
>SPAC637.05c	9	9	>SPAC637.05c |vma2||V-type ATPase V1 subunit B|Schizosaccharomyces pombe|chr 1|||Manual	1	25.2	55.841	503	0	0.89673	7.8932	35
>SPCC16A11.11	4	4	>SPCC16A11.11 |mrpl31||mitochondrial ribosomal protein subunit L31 |Schizosaccharomyces pombe|chr 3|||Manual	1	33	13.355	115	2.239e-26	0.89681	10.776	9
>SPBP8B7.03c	11	6	>SPBP8B7.03c |rpl402|rpl4-2, rpl4|60S ribosomal protein L4 |Schizosaccharomyces pombe|chr 2|||Manual	1	33.6	39.767	363	3.3614e-274	0.8969	8.0596	35
>SPBC3H7.01	11	11	>SPBC3H7.01 |spo14|stl1, SPBP16F5.01c|GDP/GTP exchange factor, WD repeat protein Spo14|Schizosaccharomyces pombe|chr 2|||Manual	1	39.2	45.077	395	1.604e-200	0.89691	7.5114	30
>SPBC530.03c	5	5	>SPBC530.03c |bag102|bag1-b|BAG family molecular chaperone regulator Bag102 |Schizosaccharomyces pombe|chr 2|||Manual	1	40.3	23.325	206	1.1048e-118	0.89695	6.8193	9
>SPBC11B10.02c	11	11	>SPBC11B10.02c |his3||histidinol-phosphate aminotransferase imidazole acetol phosphate transaminase His3|Schizosaccharomyces pombe|chr 2|||Manual	1	43.8	42.733	384	7.3655e-180	0.89708	19.239	37
>SPAC977.12	4;4	4;4	>SPAC977.12 |||L-asparaginase |Schizosaccharomyces pombe|chr 1|||Manual;>SPBPB8B6.05c |||L-asparaginase |Schizosaccharomyces pombe|chr 2|||Manual	2	12.9	38.115	356	6.8168e-63	0.89756	9.1136	7
>SPAC1296.01c	10	9	>SPAC1296.01c ||SPAC22F3.01|phosphoacetylglucosamine mutase |Schizosaccharomyces pombe|chr 1|||Manual	1	20.3	58.915	542	8.7747e-92	0.89756	23.198	13
>SPAC57A10.12c	16	16	>SPAC57A10.12c |ura3||dihydroorotate dehydrogenase Ura3|Schizosaccharomyces pombe|chr 1|||Manual	1	47.9	48.295	443	0	0.8976	9.6646	47
>SPBC3F6.04c	11	11	>SPBC3F6.04c |nop14||U3 snoRNP protein Nop14 |Schizosaccharomyces pombe|chr 2|||Manual	1	20.2	95.151	827	5.0785e-145	0.89763	25.762	12
>SPBC24C6.04	28	28	>SPBC24C6.04 |||delta-1-pyrroline-5-carboxylate dehydrogenase |Schizosaccharomyces pombe|chr 2|||Manual	1	56.4	60.218	548	0	0.89771	10.947	115
>SPCC736.15	7	7	>SPCC736.15 |pil1||eisosome protein Pil1|Schizosaccharomyces pombe|chr 3|||Manual	1	25.1	39.805	351	1.8259e-111	0.89805	12.326	28
>SPCC1235.02	14	14	>SPCC1235.02 |bio2|SPCC320.01c|biotin synthase|Schizosaccharomyces pombe|chr 3|||Manual	1	54	40.65	363	2.1508e-263	0.89807	10.216	34
>SPBPB2B2.09c	5	5	>SPBPB2B2.09c |||2-dehydropantoate 2-reductase |Schizosaccharomyces pombe|chr 2|||Manual	1	16.6	39.114	350	2.8184e-42	0.89821	2.7161	4
>SPBC1347.06c	16	16	>SPBC1347.06c |cki1||serine/threonine protein kinase Cki1|Schizosaccharomyces pombe|chr 2|||Manual	1	54.9	50.424	446	0	0.89823	18.318	26
>SPAC10F6.09c	49	49	>SPAC10F6.09c |psm3|smc3|mitotic cohesin complex subunit Psm3|Schizosaccharomyces pombe|chr 1|||Manual	1	48.7	136.85	1194	0	0.89867	15.84	94
>SPCC1682.02c	7	7	>SPCC1682.02c |mcm3||MCM complex subunit Mcm3|Schizosaccharomyces pombe|chr 3|||Manual	1	10.9	97.48	879	2.3289e-54	0.89908	11.447	9
>SPAC17G6.04c	5	5	>SPAC17G6.04c |cpp1||protein farnesyltransferase beta subunit Cpp1|Schizosaccharomyces pombe|chr 1|||Manual	1	17.3	42.188	382	1.1749e-119	0.89911	10.814	10
>SPCC1223.06	21	21	>SPCC1223.06 |tea1|alp8|cell end marker Tea1|Schizosaccharomyces pombe|chr 3|||Manual	1	26.1	127.43	1147	0	0.89911	20.249	27
>SPCP31B10.06	16	16	>SPCP31B10.06 |mug190||C2 domain protein|Schizosaccharomyces pombe|chr 3|||Manual	1	21.1	133.68	1188	1.0175e-255	0.89914	14.321	27
>SPBC1685.02c	4	2	>SPBC1685.02c |rps1202|rps12-2|40S ribosomal protein S12 |Schizosaccharomyces pombe|chr 2|||Manual	1	50	15.871	148	3.3905e-175	0.89922	4.2736	4
>SPAC1039.06	13	13	>SPAC1039.06 |||alanine racemase |Schizosaccharomyces pombe|chr 1|||Manual	1	40.7	45.647	415	7.0277e-192	0.89925	12.442	20
>SPAC22F3.08c	5	5	>SPAC22F3.08c |rok1||ATP-dependent RNA helicase Rok1 |Schizosaccharomyces pombe|chr 1|||Manual	1	17.9	54.025	481	1.2173e-108	0.89925	8.0987	5
>SPAC12B10.15c	4	4	>SPAC12B10.15c |||ribonuclease H2 complex subunit |Schizosaccharomyces pombe|chr 1|||Manual	1	36.1	16.88	147	2.3186e-27	0.8994	54.537	5
>SPCC1223.09	13	13	>SPCC1223.09 |||uricase |Schizosaccharomyces pombe|chr 3|||Manual	1	63.2	33.61	296	4.182e-179	0.89948	9.7038	33
>SPAC56F8.10	9	9	>SPAC56F8.10 |met9|met5|methylenetetrahydrofolate reductase Met9|Schizosaccharomyces pombe|chr 1|||Manual	1	18.7	69.011	603	4.1241e-207	0.89964	17.557	18
>SPAC17H9.12c	13	13	>SPAC17H9.12c |||mitochondrial cytochrome c-heme linkage protein Cyc2 |Schizosaccharomyces pombe|chr 1|||Manual	1	52.3	29.375	266	5.7269e-233	0.89992	11.697	30
>SPBC460.05	2	2	>SPBC460.05 |||membrane transporter |Schizosaccharomyces pombe|chr telomere|||Manual	1	7.7	59.472	530	1.6666e-26	0.90023	8.9641	2
>SPAC13A11.02c	18	18	>SPAC13A11.02c |erg11||sterol 14-demethylase |Schizosaccharomyces pombe|chr 1|||Manual	1	54.3	56.331	495	0	0.90077	11.028	69
>SPAC6F12.10c	27	27	>SPAC6F12.10c |ade3|min11|phosphoribosylformylglycinamidine synthase Ade3 |Schizosaccharomyces pombe|chr 1|||Manual	1	29.6	144.86	1323	0	0.90105	7.3255	61
>SPBC3H7.07c	8;1	8;1	>SPBC3H7.07c |ser2||phosphoserine phosphatase Ser2 |Schizosaccharomyces pombe|chr 2|||Manual	2	33.9	32.411	298	5.1851e-215	0.90117	13.048	15
>SPAC6G9.15c	7	7	>SPAC6G9.15c |||sequence orphan|Schizosaccharomyces pombe|chr 1|||Manual	1	16.1	55.322	498	8.9533e-116	0.90131	45.392	5
>SPBC16D10.01c	8	8	>SPBC16D10.01c ||SPBC418.03c|conserved fungal protein|Schizosaccharomyces pombe|chr 2|||Manual	1	19.3	38.108	336	4.2704e-107	0.9014	16.323	13
>SPAC19D5.05c	2	2	>SPAC19D5.05c |imp3||U3 snoRNP-associated protein Imp3 |Schizosaccharomyces pombe|chr 1|||Manual	1	9.8	21.777	183	5.0498e-10	0.90187	4.7569	4
>SPBC1778.02	6	6	>SPBC1778.02 |rap1||telomere binding protein Rap1|Schizosaccharomyces pombe|chr 2|||Manual	1	10.4	79.526	693	6.0438e-54	0.90189	50.282	7
>SPAC13G6.06c	34	34	>SPAC13G6.06c |gcv2||glycine cleavage complex subunit P |Schizosaccharomyces pombe|chr 1|||Manual	1	43.8	114.23	1031	0	0.90195	9.4578	149
>SPBC26H8.03	15	15	>SPBC26H8.03 |cho2||phosphatidylethanolamine N-methyltransferase Cho2|Schizosaccharomyces pombe|chr 2|||Manual	1	23.8	102.76	905	0	0.90199	9.9493	29
>SPBC1703.02	5	5	>SPBC1703.02 |rsc9||RSC complex subunit Rsc9|Schizosaccharomyces pombe|chr 2|||Manual	1	7.6	87.994	780	4.1432e-79	0.90233	11.832	8
>SPAC1F5.04c	16	16	>SPAC1F5.04c |cdc12||formin Cdc12|Schizosaccharomyces pombe|chr 1|||Manual	1	12.7	207.6	1841	1.8155e-185	0.90236	25.829	16
>SPBC428.05c	11	11	>SPBC428.05c |arg12||argininosuccinate synthase |Schizosaccharomyces pombe|chr 2|||Manual	1	33.9	46.084	410	1.1501e-236	0.90262	9.948	39
>SPCP1E11.04c	11	11	>SPCP1E11.04c |pal1||membrane associated protein Pal1|Schizosaccharomyces pombe|chr 3|||Manual	1	42.1	46.628	425	8.8949e-245	0.9028	24.033	33
>SPBC23E6.06c	3	3	>SPBC23E6.06c |||3,4-dihydroxy-2-butanone 4-phosphate synthase |Schizosaccharomyces pombe|chr 2|||Manual	1	11.8	22.564	204	2.8887e-98	0.90283	7.0337	13
>SPAC22E12.13c	4	4	>SPAC22E12.13c |rlp24||ribosomal L24-like protein involved in ribosome biogenesis Rlp24 |Schizosaccharomyces pombe|chr 1|||Manual	1	29.2	22.28	192	4.2333e-18	0.90335	6.8605	7
>SPAC13G6.15c	3	3	>SPAC13G6.15c ||SPAC24B11.04c|calcipressin |Schizosaccharomyces pombe|chr 1|||Manual	1	28.2	18.051	163	2.2839e-28	0.90377	4.6965	2
>SPCC757.04	10	10	>SPCC757.04 |||transcription factor |Schizosaccharomyces pombe|chr 3|||Manual	1	24.7	72.886	636	6.5797e-184	0.90391	15.746	10
>SPBC800.08	10	10	>SPBC800.08 |gcd10||tRNA |Schizosaccharomyces pombe|chr 2|||Manual	1	25.1	53.2	462	1.6319e-212	0.9043	15.969	18
>SPCC962.01	28	28	>SPCC962.01 ||SPCP31B10.09|C2 domain protein|Schizosaccharomyces pombe|chr 3|||Manual	1	31.8	156.03	1429	0	0.90441	12.187	55
>SPAC11E3.10	2	2	>SPAC11E3.10 |||VanZ-like family protein|Schizosaccharomyces pombe|chr 1|||Manual	1	30.2	18.481	162	6.1611e-88	0.90449	8.3157	6
>SPAC16E8.16	4	4	>SPAC16E8.16 |||transcription factor TFIIB|Schizosaccharomyces pombe|chr 1|||Manual	1	14.4	36.687	340	6.584e-20	0.9047	13.256	3
>SPAC23G3.06	14	13	>SPAC23G3.06 |||U3 snoRNP protein Nop58 |Schizosaccharomyces pombe|chr 1|||Manual	1	38.8	55.758	508	2.3901e-284	0.90474	19.826	25
>SPAC56F8.02	6	6	>SPAC56F8.02 |||AMP binding enzyme |Schizosaccharomyces pombe|chr 1|||Manual	1	4.8	170.69	1517	6.705e-20	0.90495	19.319	6
>SPAC26A3.11	6	6	>SPAC26A3.11 |||amidohydrolase|Schizosaccharomyces pombe|chr 1|||Manual	1	15.5	35.679	322	1.0246e-88	0.90496	3.0985	10
>SPAC23G3.08c	13	13	>SPAC23G3.08c |ubp7||ubiquitin C-terminal hydrolase Ubp7|Schizosaccharomyces pombe|chr 1|||Manual	1	21.3	98.376	875	3.029e-151	0.90497	22.379	20
>SPAC3C7.10	7	7	>SPAC3C7.10 |pex13||peroxin 13 |Schizosaccharomyces pombe|chr 1|||Manual	1	24	32.054	288	1.6246e-40	0.90509	9.7496	5
>SPCC1259.03	3	3	>SPCC1259.03 |rpa12||DNA-directed RNA polymerase complex I subunit Rpa12|Schizosaccharomyces pombe|chr 3|||Manual	1	25.2	13.116	119	1.0355e-175	0.90525	14.301	4
>SPAC22G7.06c	54	54	>SPAC22G7.06c |ura1||carbamoyl-phosphate synthase |Schizosaccharomyces pombe|chr 1|||Manual	1	32.1	248.31	2244	0	0.90561	13.542	118
>SPAC9.09	36	36	>SPAC9.09 |met26||homocysteine methyltransferase Met26|Schizosaccharomyces pombe|chr 1|||Manual	1	61.4	85.339	764	0	0.90572	19.447	191
>SPAC27E2.03c	17	17	>SPAC27E2.03c |||Obg-Like ATPase |Schizosaccharomyces pombe|chr 1|||Manual	1	47.4	44.332	392	0	0.90576	14.176	77
>SPBC16E9.18	7	7	>SPBC16E9.18 |psd1|SPBC1E8.01|phosphatidylserine decarboxylase Psd1|Schizosaccharomyces pombe|chr 2|||Manual	1	29.3	49.128	437	9.9402e-187	0.90584	9.5661	12
>SPAC17H9.13c	7	7	>SPAC17H9.13c |||glutamate 5-kinase |Schizosaccharomyces pombe|chr 1|||Manual	1	36.8	43.933	402	1.4773e-120	0.90622	11.225	12
>SPBP8B7.11	17	17	>SPBP8B7.11 |nxt3|glp1|ubiquitin protease cofactor Glp1 |Schizosaccharomyces pombe|chr 2|||Manual	1	55.1	47.972	434	0	0.90628	6.9162	30
>SPBC11C11.08	2	2	>SPBC11C11.08 |srp1||SR family protein, human SRFS2 ortholog Srp1|Schizosaccharomyces pombe|chr 2|||Manual	1	14.9	31.068	275	7.721e-32	0.90643	4.4546	3
>SPAC24C9.12c	16	16	>SPAC24C9.12c |||glycine hydroxymethyltransferase |Schizosaccharomyces pombe|chr 1|||Manual	1	45.4	51.86	467	0	0.90679	9.427	128
>SPAC1805.06c	12	12	>SPAC1805.06c |hem2||porphobilinogen synthase Hem2 |Schizosaccharomyces pombe|chr 1|||Manual	1	49.8	36.12	329	6.1734e-190	0.90686	7.6723	26
>SPAC14C4.06c	8	8	>SPAC14C4.06c |||poly|Schizosaccharomyces pombe|chr 1|||Manual	1	45.9	33.929	307	5.2494e-174	0.9069	9.8688	17
>SPAC2E1P3.04	19	18	>SPAC2E1P3.04 |cao1|spao1|copper amine oxidase Cao1|Schizosaccharomyces pombe|chr 1|||Manual	1	39.9	81.24	712	0	0.90756	7.7918	50
>SPAC17G6.15c	8	8	>SPAC17G6.15c |||MTC tricarboxylate transporter |Schizosaccharomyces pombe|chr 1|||Manual	1	24.2	35.447	322	2.5906e-96	0.9076	10.363	11
>SPCC576.01c	9	9	>SPCC576.01c ||SPCPB1C11.04c|sulfonate dioxygenase |Schizosaccharomyces pombe|chr 3|||Manual	1	31	46.604	413	5.2916e-230	0.90765	13.546	29
>SPBC31E1.05	11	11	>SPBC31E1.05 |gle1||RNA export factor, cytoplasmic nucleoporin Gle1|Schizosaccharomyces pombe|chr 2|||Manual	1	26.9	56.294	480	7.6212e-54	0.90766	17.665	14
>SPAC1B3.18c	7	7	>SPAC1B3.18c |mrps18||mitochondrial ribosomal protein subunit S18 |Schizosaccharomyces pombe|chr 1|||Manual	1	41.7	25.601	223	4.7668e-55	0.90793	32.144	11
>SPAC23C4.15	13	13	>SPAC23C4.15 |rpb5||DNA-directed RNA polymerase I, II and III subunit Rpb5|Schizosaccharomyces pombe|chr 1|||Manual	1	79.5	23.915	210	7.5595e-262	0.90798	8.505	18
>SPBC56F2.12	21	21	>SPBC56F2.12 |ilv5||acetohydroxyacid reductoisomerase |Schizosaccharomyces pombe|chr 2|||Manual	1	66.6	45.188	404	0	0.9081	11.925	124
>SPAC1399.05c	3	3	>SPAC1399.05c |||transcription factor, zf-fungal binuclear cluster type |Schizosaccharomyces pombe|chr 1|||Manual	1	6.6	60.557	529	1.122e-17	0.90819	14.83	5
>SPAC869.02c	7	7	>SPAC869.02c |||nitric oxide dioxygenase |Schizosaccharomyces pombe|chr 1|||Manual	1	29	48.459	427	1.7974e-92	0.90821	9.0187	15
>SPAC10F6.01c	47	47	>SPAC10F6.01c |sir1|SPAC4C5.05c|sulfite reductase Sir1|Schizosaccharomyces pombe|chr 1|||Manual	1	41.5	163.84	1473	0	0.90833	9.4485	132
>SPBC17A3.06	5	5	>SPBC17A3.06 |||phosphoprotein phosphatase |Schizosaccharomyces pombe|chr 2|||Manual	1	19.1	38.005	330	2.7609e-21	0.90865	37.738	4
>SPBP4H10.05c	4	4	>SPBP4H10.05c |spe2||S-adenosylmethionine decarboxylase proenzyme Spe2|Schizosaccharomyces pombe|chr 2|||Manual	1	24.9	42.712	378	4.4554e-80	0.90907	21.029	4
>SPAC9.02c	6	6	>SPAC9.02c |||polyamine N-acetyltransferase |Schizosaccharomyces pombe|chr 1|||Manual	1	63	18.791	165	1.9927e-77	0.90912	12.279	14
>SPAPB24D3.08c	11	11	>SPAPB24D3.08c |||NADP-dependent oxidoreductase |Schizosaccharomyces pombe|chr 1|||Manual	1	43.6	38.612	349	1.6258e-191	0.90932	12.313	19
>SPBC1198.01	2	2	>SPBC1198.01 |||glutathione-dependent formaldehyde dehydrogenase |Schizosaccharomyces pombe|chr 2|||Manual	1	8.5	46.442	423	1.2905e-17	0.90951	16.608	2
>SPBC342.06c	5	5	>SPBC342.06c |rtt109|kat11|RTT109 family histone lysine acetyltransferase|Schizosaccharomyces pombe|chr 2|||Manual	1	15.7	42.373	369	5.0949e-49	0.90958	8.1432	5
>SPBC365.06	3	3	>SPBC365.06 |pmt3|ubl2, smt3|SUMO|Schizosaccharomyces pombe|chr 2|||Manual	1	42.7	12.934	117	2.1938e-75	0.9096	28.208	6
>SPCC4B3.03c	7	7	>SPCC4B3.03c |||mitochondrial morphology protein |Schizosaccharomyces pombe|chr 3|||Manual	1	19.1	74.305	679	6.5363e-195	0.9096	15.709	21
>SPAC23A1.06c	8	8	>SPAC23A1.06c |cmk2|mkp2|MAPK-activated protein kinase Cmk2|Schizosaccharomyces pombe|chr 1|||Manual	1	17.3	56.609	504	5.9439e-81	0.90984	17.473	12
>SPCC1259.11c	7	7	>SPCC1259.11c |gyp2||GTPase activating protein Gyp2 |Schizosaccharomyces pombe|chr 3|||Manual	1	14.3	82.748	720	6.3504e-19	0.90993	22.693	7
>SPBC725.14	5	5	>SPBC725.14 |arg6||acetylglutamate synthase Arg6 |Schizosaccharomyces pombe|chr 2|||Manual	1	21.6	55.777	500	1.2108e-72	0.91001	11.475	8
>SPCC162.12	7	7	>SPCC162.12 |tco89|SPCC1753.06c|TORC1 subunit Tco89|Schizosaccharomyces pombe|chr 3|||Manual	1	13.7	49.212	451	2.9683e-133	0.91009	15.072	10
>SPBC17G9.04c	7	7	>SPBC17G9.04c |nup85|ptr5|nucleoporin Nup85|Schizosaccharomyces pombe|chr 2|||Manual	1	16.7	78.021	675	6.9142e-248	0.91015	8.4589	12
>SPAC323.04	15	15	>SPAC323.04 |||mitochondrial ATPase |Schizosaccharomyces pombe|chr 1|||Manual	1	50.3	54.841	487	4.708e-244	0.9103	10.531	24
>SPCC1672.05c	20	20	>SPCC1672.05c |yrs1||cytoplasmic tyrosine-tRNA ligase Yrs1 |Schizosaccharomyces pombe|chr 3|||Manual	1	56.6	44.575	401	0	0.91048	17.626	47
>SPAC26A3.09c	11	11	>SPAC26A3.09c |rga2||Rho-type GTPase activating protein Rga2 |Schizosaccharomyces pombe|chr 1|||Manual	1	13.1	143.59	1275	1.9436e-196	0.91056	33.044	15
>SPAC2F7.10	3	3	>SPAC2F7.10 |akr1||palmitoyltransferase Akr1 |Schizosaccharomyces pombe|chr 1|||Manual	1	6.2	72.521	642	9.1183e-14	0.91063	11.463	4
>SPBC460.02c	8	8	>SPBC460.02c |||glutathione S-transferase |Schizosaccharomyces pombe|chr telomere|||Manual	1	40.5	25.717	220	1.7955e-160	0.91083	30.325	24
>SPAC56E4.06c	3	3	>SPAC56E4.06c |ggt2||gamma-glutamyltranspeptidase Ggt2|Schizosaccharomyces pombe|chr 1|||Manual	1	7	67.825	611	5.0577e-34	0.91104	17.376	7
>SPAC1486.11	5	5	>SPAC1486.11 |fmc1|new3|mitochondrial matrix protein, F1F0 ATP synthase assembly factor Fmc1 |Schizosaccharomyces pombe|chr 1|||Manual	1	76	12.106	104	2.7209e-65	0.9114	8.4614	7
>SPCC162.03	10	10	>SPCC162.03 |||short chain dehydrogenase |Schizosaccharomyces pombe|chr 3|||Manual	1	46.6	32.614	292	5.2461e-295	0.91156	12.921	20
>SPBC17F3.02	10	10	>SPBC17F3.02 |nak1|orb3, mor4|PAK-related kinase Nak1|Schizosaccharomyces pombe|chr 2|||Manual	1	25.5	71.119	652	1.2586e-109	0.91184	14.27	10
>SPAC4D7.09	12	12	>SPAC4D7.09 |tif223||translation initiation factor eIF2B gamma subunit |Schizosaccharomyces pombe|chr 1|||Manual	1	46.9	50.461	458	2.0443e-201	0.91186	9.8388	26
>SPAC25A8.03c	3	3	>SPAC25A8.03c ||SPAC3C7.15c|DUF185 protein, mitochondrial|Schizosaccharomyces pombe|chr 1|||Manual	1	10.9	54.568	467	8.3599e-08	0.9121	7.9017	6
>SPAC1D4.13	4	4	>SPAC1D4.13 |byr1|ste1, ste3|MAP kinase kinase Byr1|Schizosaccharomyces pombe|chr 1|||Manual	1	20.3	38.188	340	4.4023e-95	0.91242	19.566	6
>SPBC354.15	8	8	>SPBC354.15 |fap1||L-pipecolate oxidase|Schizosaccharomyces pombe|chr 2|||Manual	1	28.2	46.319	412	4.7224e-110	0.91242	7.0579	16
>SPCC1393.11	7	7	>SPCC1393.11 |||mitochondrial ribosomal protein subunit L20 |Schizosaccharomyces pombe|chr 3|||Manual	1	39.1	22.698	197	3.9605e-111	0.91248	12.333	14
>SPBC428.11	8	8	>SPBC428.11 ||met17|homocysteine synthase Met17|Schizosaccharomyces pombe|chr 2|||Manual	1	28.7	46.408	429	1.6719e-238	0.91249	7.477	17
>SPCC550.11	8	8	>SPCC550.11 |||karyopherin |Schizosaccharomyces pombe|chr 3|||Manual	1	17.2	116.47	1029	4.7169e-255	0.91251	11.08	13
>SPCC18B5.07c	23	23	>SPCC18B5.07c |nup61||nucleoporin Nup61|Schizosaccharomyces pombe|chr 3|||Manual	1	65.4	59.165	549	0	0.91268	13.117	69
>SPAC630.14c	16	16	>SPAC630.14c |tup12||transcriptional corepressor Tup12|Schizosaccharomyces pombe|chr 1|||Manual	1	39.3	65.56	598	0	0.91276	15.692	23
>SPBC25H2.05	13	13	>SPBC25H2.05 |egd2|nac1|nascent polypeptide-associated complex alpha subunit Egd2|Schizosaccharomyces pombe|chr 2|||Manual	1	75.7	18.785	173	0	0.91278	11.786	83
>SPAC1782.08c	6	6	>SPAC1782.08c |rex3||exonuclease Rex3 |Schizosaccharomyces pombe|chr 1|||Manual	1	14.8	61.198	540	7.5948e-22	0.91303	3.9036	4
>SPBC409.20c	4	4	>SPBC409.20c |psh3||ER chaperone SHR3 homologue Psh3|Schizosaccharomyces pombe|chr 2|||Manual	1	16.7	24.06	215	0	0.91317	15.479	15
>SPAC15E1.09	5	5	>SPAC15E1.09 |grx2||glutaredoxin Grx2|Schizosaccharomyces pombe|chr 1|||Manual	1	52.7	12.235	110	1.5225e-133	0.91339	6.7568	7
>SPAC23G3.09	7	7	>SPAC23G3.09 |taf4||transcription factor TFIID complex subunit Taf4 |Schizosaccharomyces pombe|chr 1|||Manual	1	35.6	40.546	365	2.3604e-231	0.91339	8.802	13
>SPBP35G2.13c	3	3	>SPBP35G2.13c |swc2||Swr1 complex complex subunit Swc2|Schizosaccharomyces pombe|chr 2|||Manual	1	13.6	36.714	316	2.1936e-16	0.91341	12.343	4
>SPBC19F5.05c	13	13	>SPBC19F5.05c |ppp1|SPBC25D12.01c|pescadillo-family BRCT domain protein |Schizosaccharomyces pombe|chr 2|||Manual	1	29.8	69.188	607	0	0.91351	10.768	23
>SPCC16A11.10c	2	2	>SPCC16A11.10c |oca8||cytochrome b5 |Schizosaccharomyces pombe|chr 3|||Manual	1	16.3	14.252	129	1.9766e-12	0.91388	2.3657	3
>SPAC6F12.16c	17	17	>SPAC6F12.16c |mtr4||ATP-dependent RNA helicase, TRAMP complex subunit Mtr4|Schizosaccharomyces pombe|chr 1|||Manual	1	19.5	126.19	1117	2.6385e-190	0.91397	17.592	18
>SPBC1105.19	1	1	>SPBC1105.19 |tam12||sequence orphan|Schizosaccharomyces pombe|chr 2|||Manual	1	39.4	7.3571	66	1.5754e-40	0.91417	8.9072	2
>SPAC57A10.07	5	5	>SPAC57A10.07 |||conserved protein |Schizosaccharomyces pombe|chr 1|||Manual	1	19.3	35.128	311	8.4989e-70	0.91449	14.562	10
>SPAC27D7.02c	25	25	>SPAC27D7.02c |||GRIP domain protein |Schizosaccharomyces pombe|chr 1|||Manual	1	44.9	87.264	750	0	0.91494	10.568	41
>SPAC17H9.17c	4	4	>SPAC17H9.17c |mdm10||Mdm10/Mdm12/Mmm1 complex subunit Mdm10 |Schizosaccharomyces pombe|chr 1|||Manual	1	17.3	42.198	370	6.7652e-17	0.91505	28.55	4
>SPAC1687.15	9	8	>SPAC1687.15 |gsk3|skp1|serine/threonine protein kinase Gsk3|Schizosaccharomyces pombe|chr 1|||Manual	1	30.7	44.165	387	1.291e-95	0.91508	12.528	15
>SPBC21C3.15c	13	13	>SPBC21C3.15c |||aldehyde dehydrogenase |Schizosaccharomyces pombe|chr 2|||Manual	1	33.7	57.571	522	2.2413e-268	0.91508	6.1945	22
>SPBC651.08c	26	26	>SPBC651.08c |rpc1||DNA-directed RNA polymerase III complex large subunit Rpc1 |Schizosaccharomyces pombe|chr 2|||Manual	1	30	157.56	1405	2.1779e-272	0.91516	14.92	36
>SPAC343.05	23	23	>SPAC343.05 |vma1||V-type ATPase V1 domain, subunit A|Schizosaccharomyces pombe|chr 1|||Manual	1	43.9	68.805	619	0	0.91544	7.5864	93
>SPBC32F12.11	24	12	>SPBC32F12.11 |tdh1|gpd1|glyceraldehyde-3-phosphate dehydrogenase Tdh1|Schizosaccharomyces pombe|chr 2|||Manual	1	95.8	35.869	336	0	0.91565	11.339	393
>SPCC613.03	12	12	>SPCC613.03 |||conserved fungal protein|Schizosaccharomyces pombe|chr 3|||Manual	1	63.5	22.475	189	1.6624e-160	0.91574	7.5393	31
>SPAC20G8.04c	14	14	>SPAC20G8.04c |||mitochondrial electron transfer flavoprotein-ubiquinone oxidoreductase |Schizosaccharomyces pombe|chr 1|||Manual	1	36.4	69.472	632	0	0.91577	24.214	40
>SPBC4.04c	12	12	>SPBC4.04c |mcm2|cdc19, nda1|MCM complex subunit Mcm2|Schizosaccharomyces pombe|chr 2|||Manual	1	22.3	92.83	830	6.1161e-116	0.91593	10.037	17
>SPAC521.03	11	11	>SPAC521.03 |||short chain dehydrogenase |Schizosaccharomyces pombe|chr 1|||Manual	1	46.3	28.148	259	1.3662e-275	0.91602	9.2205	28
>SPAC6F12.13c	14	14	>SPAC6F12.13c |fps1||geranyltranstransferase Fps1|Schizosaccharomyces pombe|chr 1|||Manual	1	38.9	39.516	347	1.4624e-248	0.91636	10.524	53
>SPCC285.13c	32	32	>SPCC285.13c |nup60||nucleoporin Nup60|Schizosaccharomyces pombe|chr 3|||Manual	1	56.1	80.252	736	0	0.91653	23.709	68
>SPAC23A1.08c	6	3	>SPAC23A1.08c |rpl3401|rpl34, rpl34-1|60S ribosomal protein L34|Schizosaccharomyces pombe|chr 1|||Manual	1	67	12.87	112	2.5001e-182	0.91665	7.9569	15
>SPBC2D10.08c	9	9	>SPBC2D10.08c |||mitochondrial ribosomal protein subunit Yml6 |Schizosaccharomyces pombe|chr 2|||Manual	1	55.2	29.549	261	4.4428e-173	0.91674	12.668	10
>SPBC713.10	7	7	>SPBC713.10 |tim16||TIM23 translocase complex subunit Tim16 |Schizosaccharomyces pombe|chr 2|||Manual	1	71.1	14.12	128	1.7806e-81	0.91694	13.622	8
>SPBC2G2.05	9	5	>SPBC2G2.05 |rpl1603|rpl16c|60S ribosomal protein L13/L16 |Schizosaccharomyces pombe|chr 2|||Manual	1	52.8	22.353	197	2.8319e-78	0.91714	12.143	8
>SPAC9E9.15	5	5	>SPAC9E9.15 |||CIA30 protein |Schizosaccharomyces pombe|chr 1|||Manual	1	35.2	25.166	219	4.0797e-133	0.91736	5.6828	8
>SPBC609.03	3	3	>SPBC609.03 |iqw1|iqwd1|WD repeat protein, Iqw1|Schizosaccharomyces pombe|chr 2|||Manual	1	3.5	92.498	809	4.1498e-09	0.91736	14.57	4
>SPBP8B7.05c	12	12	>SPBP8B7.05c |||carbonic anhydrase |Schizosaccharomyces pombe|chr 2|||Manual	1	37.2	37.009	328	0	0.91759	11.011	43
>SPAC3H5.10	8	3	>SPAC3H5.10 |rpl3202|rpl32-2, rpl32|60S ribosomal protein L32 |Schizosaccharomyces pombe|chr 1|||Manual	1	51.2	14.458	127	5.5365e-117	0.91799	8.6073	6
>SPAC8C9.05	7	7	>SPAC8C9.05 |||D-Tyr-tRNA deacylase |Schizosaccharomyces pombe|chr 1|||Manual	1	74.5	16.334	149	8.4539e-161	0.91821	14.294	13
>SPCC24B10.21	17	17	>SPCC24B10.21 |tpi1|tpi|triosephosphate isomerase|Schizosaccharomyces pombe|chr 3|||Manual	1	76.7	27.227	249	0	0.91837	12.375	163
>SPAC12B10.07	11	11	>SPAC12B10.07 |acp1||F-actin capping protein alpha subunit|Schizosaccharomyces pombe|chr 1|||Manual	1	53.9	29.808	256	0	0.9184	9.5048	28
>SPBC651.01c	18	18	>SPBC651.01c |nog1|SPBC725.18c|GTP binding protein Nog1 |Schizosaccharomyces pombe|chr 2|||Manual	1	36.3	72.798	642	7.567e-117	0.91842	14.351	18
>SPCC24B10.07	7	7	>SPCC24B10.07 |gad8||AGC family protein kinase Gad8|Schizosaccharomyces pombe|chr 3|||Manual	1	14.8	63.769	569	5.7076e-94	0.91842	6.5205	14
>SPCC1322.06	2	2	>SPCC1322.06 |kap113||karyopherin Kap113|Schizosaccharomyces pombe|chr 3|||Manual	1	4.1	112.93	983	9.4879e-11	0.91857	11.03	2
>SPBC16D10.09	14	14	>SPBC16D10.09 |pcn1|pcn|PCNA|Schizosaccharomyces pombe|chr 2|||Manual	1	56.2	28.969	260	2.4227e-252	0.91898	30.356	46
>SPBC25D12.02c	16	16	>SPBC25D12.02c |dnt1||nucleolar protein Dnt1|Schizosaccharomyces pombe|chr 2|||Manual	1	27	65.977	599	3.3652e-133	0.91906	21.451	26
>SPBC56F2.04	12	12	>SPBC56F2.04 |utp20||U3 snoRNP protein Utp20 |Schizosaccharomyces pombe|chr 2|||Manual	1	5.5	285.22	2493	4.5664e-62	0.91945	10.228	13
>SPBC1306.01c	21	21	>SPBC1306.01c ||SPBC409.22c|mitochondrial translation elongation factor G |Schizosaccharomyces pombe|chr 2|||Manual	1	33.9	86.324	770	2.1345e-301	0.91946	8.006	41
>SPBC1709.11c	2	2	>SPBC1709.11c |png2||ING family homolog Png2|Schizosaccharomyces pombe|chr 2|||Manual	1	12.1	34.876	305	1.368e-13	0.91958	13.308	4
>SPBC21H7.07c	6	6	>SPBC21H7.07c |his5||imidazoleglycerol-phosphate dehydratase His5|Schizosaccharomyces pombe|chr 2|||Manual	1	44	23.52	216	4.0187e-145	0.91984	13.045	34
>SPAPB2B4.05	11	11	>SPAPB2B4.05 |vma5||V-type ATPase V1 subunit C |Schizosaccharomyces pombe|chr 1|||Manual	1	42.1	44.361	394	0	0.91985	11.178	21
>SPBC11C11.07	12	7	>SPBC11C11.07 |rpl1801|rpl18-1, rpl18|60S ribosomal protein L18|Schizosaccharomyces pombe|chr 2|||Manual	1	63.1	21.19	187	0	0.91987	7.3853	63
>SPBC26H8.14c	4	4	>SPBC26H8.14c |cox17||cytochrome C oxidase copper chaperone Cox17 |Schizosaccharomyces pombe|chr 2|||Manual	1	74.3	7.4925	70	8.0756e-205	0.91988	6.0678	20
>SPCC63.13	3	3	>SPCC63.13 |||DNAJ domain protein|Schizosaccharomyces pombe|chr 3|||Manual	1	19.7	23.008	208	1.1016e-58	0.91995	20.262	6
>SPCC16A11.09c	4	4	>SPCC16A11.09c |tim23||TIM23 translocase complex subunit Tim23 |Schizosaccharomyces pombe|chr 3|||Manual	1	28.6	22.621	210	4.1244e-60	0.92002	7.9919	6
>SPCC663.09c	10	10	>SPCC663.09c |||short chain dehydrogenase |Schizosaccharomyces pombe|chr 3|||Manual	1	53.8	27.946	253	8.0724e-222	0.92005	10.387	29
>SPBC8D2.07c	2	2	>SPBC8D2.07c |sfc9||transcription factor TFIIIC complex subunit Sfc9 |Schizosaccharomyces pombe|chr 2|||Manual	1	5.2	74.863	673	1.3004e-27	0.92011	2.2838	2
>SPAC11E3.07	12	12	>SPAC11E3.07 |vma4||V-type ATPase V1 subunit E |Schizosaccharomyces pombe|chr 1|||Manual	1	53.3	25.741	227	0	0.9202	12.321	38
>SPAC3A12.16c	2	2	>SPAC3A12.16c |tim17||TIM23 translocase complex subunit Tim17 |Schizosaccharomyces pombe|chr 1|||Manual	1	11.6	16.901	164	2.4267e-12	0.92028	4.2505	4
>SPCC1442.10c	7	7	>SPCC1442.10c |rpb3||RNA polymerase II subunit 3|Schizosaccharomyces pombe|chr 3|||Manual	1	36.4	33.716	297	1.3246e-72	0.9203	16.168	10
>SPAC4G9.03	14	14	>SPAC4G9.03 |adk1||adenylate kinase Adk1|Schizosaccharomyces pombe|chr 1|||Manual	1	66.8	24.375	220	0	0.92036	12.019	76
>SPBC26H8.11c	9	9	>SPBC26H8.11c |||conserved fungal protein|Schizosaccharomyces pombe|chr 2|||Manual	1	60.6	19.59	175	1.0656e-248	0.92043	17.453	22
>SPAC24H6.04	15	15	>SPAC24H6.04 |hxk1||hexokinase 1|Schizosaccharomyces pombe|chr 1|||Manual	1	35.7	53.597	484	0	0.92047	7.8551	79
>SPBC106.04	15	15	>SPBC106.04 |ada1||adenosine deaminase Ada1 |Schizosaccharomyces pombe|chr 2|||Manual	1	29.5	95.886	831	8.997e-288	0.92049	40.888	35
>SPBC660.13c	17	17	>SPBC660.13c |ssb1|rpa1, rad11|DNA replication factor A subunit Ssb1|Schizosaccharomyces pombe|chr 2|||Manual	1	39.4	68.196	609	2.8641e-277	0.92096	8.7516	29
>SPCC63.07	7	7	>SPCC63.07 |||tRNA guanylyltransferase |Schizosaccharomyces pombe|chr 3|||Manual	1	26.8	31.062	261	4.7081e-42	0.92106	13.36	7
>SPAC23C11.03	6	6	>SPAC23C11.03 |||U3 snoRNP-associated protein Mpp1 |Schizosaccharomyces pombe|chr 1|||Manual	1	12.4	67.706	598	4.9324e-57	0.92159	11.958	7
>SPBC13G1.08c	7	7	>SPBC13G1.08c |ash2||Ash2-trithorax family protein|Schizosaccharomyces pombe|chr 2|||Manual	1	16.7	74.252	652	2.6528e-116	0.92166	15.322	9
>SPAC15E1.10	3	3	>SPAC15E1.10 ||SPAP7G5.01|PI31 proteasome inhibitor |Schizosaccharomyces pombe|chr 1|||Manual	1	15.1	29.592	265	5.6531e-78	0.9217	9.1879	7
>SPAP8A3.04c	8	8	>SPAP8A3.04c |hsp9|scf1|heat shock protein Hsp9|Schizosaccharomyces pombe|chr 1|||Manual	1	76.5	7.5031	68	3.432e-184	0.92191	19.592	34
>SPBC530.08	6	6	>SPBC530.08 |||membrane-tethered transcription factor |Schizosaccharomyces pombe|chr 2|||Manual	1	11.5	93.537	815	5.9088e-56	0.92224	27.924	8
>SPBC4B4.02c	6	6	>SPBC4B4.02c |nca2||mitochondrial protein Nca2 |Schizosaccharomyces pombe|chr 2|||Manual	1	18.3	65.808	573	1.9125e-122	0.92228	12.145	9
>SPAC30D11.03	9	9	>SPAC30D11.03 |ddx27|drs1|ATP-dependent RNA helicase Ddx27/Drs1 |Schizosaccharomyces pombe|chr 1|||Manual	1	11	85.452	754	4.7083e-62	0.92249	7.9452	6
>SPAC6G9.10c	13	13	>SPAC6G9.10c |sen1||ATP-dependent 5 to 3 DNA/RNA helicase Sen1|Schizosaccharomyces pombe|chr 1|||Manual	1	11	192.55	1687	2.3917e-101	0.92265	11.724	12
>SPBC1198.02	3	3	>SPBC1198.02 |dea2||adenine deaminase Dea2|Schizosaccharomyces pombe|chr 2|||Manual	1	6.8	41.198	367	1.2326e-16	0.92278	7.8794	5
>SPAC30D11.10	11	11	>SPAC30D11.10 |rad52|rad22A, rad22|DNA recombination protein Rad22|Schizosaccharomyces pombe|chr 1|||Manual	1	42.2	51.96	469	8.7496e-71	0.92291	23.102	13
>SPAPB1E7.04c	3	3	>SPAPB1E7.04c |||chitinase |Schizosaccharomyces pombe|chr 1|||Manual	1	4.4	123.39	1236	2.4271e-44	0.92299	10.464	4
>SPBP8B7.20c	12	12	>SPBP8B7.20c |||RNA methyltransferase Nop2 |Schizosaccharomyces pombe|chr 2|||Manual	1	32.9	68.934	608	0	0.92322	6.0923	19
>SPBC1773.10c	17	17	>SPBC1773.10c |nrs1|ded81|cytoplasmic asparagine-tRNA ligase Nrs1 |Schizosaccharomyces pombe|chr 2|||Manual	1	37.3	63.869	568	0	0.92346	9.6412	76
>SPCC1827.05c	6	6	>SPCC1827.05c |||nucleolar RNA-binding protein NIFK |Schizosaccharomyces pombe|chr 3|||Manual	1	31.5	31.404	276	5.5193e-133	0.92366	19.278	18
>SPBC1A4.11c	3	3	>SPBC1A4.11c |||sequence orphan|Schizosaccharomyces pombe|chr 2|||Manual	1	27.4	14.223	124	3.6367e-22	0.92382	2.3222	3
>SPCC965.03	10	10	>SPCC965.03 |vma8||V-type ATPase V1 subunit D |Schizosaccharomyces pombe|chr 3|||Manual	1	38.9	32.219	285	0	0.92388	10.347	31
>SPBC15D4.15	18	18	>SPBC15D4.15 |pho2||4-nitrophenylphosphatase|Schizosaccharomyces pombe|chr 2|||Manual	1	71.1	32.793	298	0	0.92408	13.222	79
>SPAC6G10.08	21	21	>SPAC6G10.08 |idp1||isocitrate dehydrogenase Idp1 |Schizosaccharomyces pombe|chr 1|||Manual	1	53.1	49.478	439	0	0.92411	20.688	62
>SPAC11H11.06	8	8	>SPAC11H11.06 |arp2|SPAC22F8.01|ARP2/3 actin-organizing complex subunit Arp2|Schizosaccharomyces pombe|chr 1|||Manual	1	36.9	44.23	390	0	0.92443	9.8169	53
>SPAC2E1P5.05	7	7	>SPAC2E1P5.05 |||U3 snoRNP-associated protein Rrp9 |Schizosaccharomyces pombe|chr 1|||Manual	1	15.3	59.134	524	2.843e-100	0.92459	7.9249	15
>SPCC5E4.07	7	1	>SPCC5E4.07 |rpl2802|rpl28-2, rpl28|60S ribosomal protein L27/L28|Schizosaccharomyces pombe|chr 3|||Manual	1	63.5	16.653	148	1.9476e-170	0.92462	10.185	25
>SPAC17H9.11	5	5	>SPAC17H9.11 |gmf1||cofilin/tropomyosin family Glia Maturation Factor homolog Gmf1|Schizosaccharomyces pombe|chr 1|||Manual	1	39.7	16.281	141	3.1271e-117	0.92471	10.345	7
>SPBC19C7.10	22	22	>SPBC19C7.10 |bqt4||bouquet formation protein Bqt4|Schizosaccharomyces pombe|chr 2|||Manual	1	62.5	47.826	432	0	0.92486	17.908	79
>SPBC1778.06c	22	22	>SPBC1778.06c |fim1||fimbrin|Schizosaccharomyces pombe|chr 2|||Manual	1	42.3	68.617	614	0	0.92493	11.601	55
>SPCC1235.07	2	2	>SPCC1235.07 |fta7|sma7, cnl3|CENP-Q homolog Fta7|Schizosaccharomyces pombe|chr 3|||Manual	1	10.2	28.843	244	4.1225e-05	0.92507	16.088	2
>SPCC576.08c	11	11	>SPCC576.08c |rps2||40S ribosomal protein S2 |Schizosaccharomyces pombe|chr 3|||Manual	1	71.9	27.637	253	0	0.92516	15.274	146
>SPBC17G9.05	4	4	>SPBC17G9.05 |rct1|cyp6|RRM-containing cyclophilin regulating transcription Rct1|Schizosaccharomyces pombe|chr 2|||Manual	1	16.4	50.776	432	2.5701e-44	0.92532	10.562	5
>SPBC1773.17c	9	9	>SPBC1773.17c ||SPBP26C9.01c|glyoxylate reductase |Schizosaccharomyces pombe|chr 2|||Manual	1	39.4	37.658	340	5.9821e-66	0.92537	8.4785	18
>SPBC18E5.05c	5	5	>SPBC18E5.05c |iki1||elongator complex subunit Iki1 |Schizosaccharomyces pombe|chr 2|||Manual	1	23.6	35.703	314	2.3711e-44	0.9256	7.0538	7
>SPCC364.03	11	4	>SPCC364.03 |rpl1702|rpl17-2, rpl17|60S ribosomal protein L17 |Schizosaccharomyces pombe|chr 3|||Manual	1	58.3	20.827	187	7.0112e-217	0.92578	48.799	37
>SPAC4F8.14c	13	13	>SPAC4F8.14c |hcs1|hcs|3-hydroxy-3-methylglutaryl-CoA synthase|Schizosaccharomyces pombe|chr 1|||Manual	1	47.4	49.238	447	0	0.92586	9.5339	55
>SPCC965.07c	11;2	11;2	>SPCC965.07c |gst2||glutathione S-transferase Gst2|Schizosaccharomyces pombe|chr 3|||Manual	2	53	26.843	230	3.8459e-190	0.92598	13.996	29
>SPAC1B3.12c	4	4	>SPAC1B3.12c |rpb10||DNA-directed RNA polymerase I, II, and III subunit Rpb10|Schizosaccharomyces pombe|chr 1|||Manual	1	94.4	8.2757	71	1.3564e-37	0.92605	6.9622	7
>SPBC1778.08c	3	3	>SPBC1778.08c |arc3|arc21|ARP2/3 actin-organizing complex subunit Arc21|Schizosaccharomyces pombe|chr 2|||Manual	1	19	19.844	174	1.758e-83	0.92607	6.0947	19
>SPBC19C2.07	19	19	>SPBC19C2.07 |fba1||fructose-bisphosphate aldolase Fba1|Schizosaccharomyces pombe|chr 2|||Manual	1	58.9	39.57	358	0	0.9261	10.537	261
>SPCPB16A4.02c	3	3	>SPCPB16A4.02c |||conserved fungal protein|Schizosaccharomyces pombe|chr 3|||Manual	1	16.2	39.031	339	3.5587e-65	0.92617	4.9711	4
>SPAC8F11.04	15	15	>SPAC8F11.04 |||U3 snoRNP-associated protein Cic1/Utp30 family |Schizosaccharomyces pombe|chr 1|||Manual	1	44.2	41.357	373	1.6597e-104	0.92648	9.2071	22
>SPBC29A3.06	7	7	>SPBC29A3.06 |||CGI-48 family |Schizosaccharomyces pombe|chr 2|||Manual	1	19.6	62.472	555	5.8981e-291	0.92649	5.0403	10
>SPBC32H8.07	6	6	>SPBC32H8.07 |git5|gpb1|heterotrimeric G protein beta subunit Git5|Schizosaccharomyces pombe|chr 2|||Manual	1	27.2	32.828	305	1.002e-84	0.92658	10.003	11
>SPBC3E7.16c	11	11	>SPBC3E7.16c |leu3|SPBC4F6.03c|2-isopropylmalate synthase Leu3|Schizosaccharomyces pombe|chr 2|||Manual	1	27.9	64.041	584	0	0.92688	10.063	28
>SPAC4G8.04	4	4	>SPAC4G8.04 |||GTPase activating protein |Schizosaccharomyces pombe|chr 1|||Manual	1	9.5	86.232	772	2.6489e-29	0.92697	14.05	3
>SPAC12B10.04	6	6	>SPAC12B10.04 |||tubulin-tyrosine ligase |Schizosaccharomyces pombe|chr 1|||Manual	1	12.7	46.523	403	2.5995e-29	0.92701	5.4999	7
>SPAC922.07c	12	12	>SPAC922.07c |||aldehyde dehydrogenase |Schizosaccharomyces pombe|chr 1|||Manual	1	25.6	54.027	496	4.5208e-106	0.92711	19.54	15
>SPBC21D10.12	11	11	>SPBC21D10.12 |hob1||BAR adaptor protein Hob1|Schizosaccharomyces pombe|chr 2|||Manual	1	29.4	51.391	466	5.0912e-174	0.92714	11.402	37
>SPBC17A3.07	14	14	>SPBC17A3.07 |pgr1||mitochondrial glutathione reductase Pgr1|Schizosaccharomyces pombe|chr 2|||Manual	1	43.3	49.999	464	0	0.92716	8.6118	43
>SPAC15E1.02c	2	2	>SPAC15E1.02c |||DUF1761 family protein|Schizosaccharomyces pombe|chr 1|||Manual	1	15.5	15.94	148	4.0176e-21	0.92743	4.8145	3
>SPAC31G5.18c	2	2	>SPAC31G5.18c |sde2||silencing defective protein Sde2|Schizosaccharomyces pombe|chr 1|||Manual	1	12.9	29.251	263	1.4223e-15	0.92751	7.056	2
>SPAC6F12.12	6	5	>SPAC6F12.12 |par2|pbp2|protein phosphatase regulatory subunit Par2|Schizosaccharomyces pombe|chr 1|||Manual	1	11.2	72.464	627	1.3508e-37	0.92762	27.089	5
>SPAC22E12.09c	2	2	>SPAC22E12.09c |krp1|krp|kexin|Schizosaccharomyces pombe|chr 1|||Manual	1	3.5	78.126	709	1.2712e-06	0.92802	4.2106	2
>SPAC23D3.03c	5	5	>SPAC23D3.03c |||GTPase activating protein |Schizosaccharomyces pombe|chr 1|||Manual	1	10.4	54.318	472	6.9259e-73	0.92819	13.641	7
>SPBC8D2.18c	16	16	>SPBC8D2.18c |||adenosylhomocysteinase |Schizosaccharomyces pombe|chr 2|||Manual	1	39	47.383	433	0	0.92829	11.123	122
>SPAC3C7.04	4	4	>SPAC3C7.04 |||transcription factor |Schizosaccharomyces pombe|chr 1|||Manual	1	6.9	87.957	783	5.9206e-31	0.92833	13.334	4
>SPBC11C11.04c	5	5	>SPBC11C11.04c |alp1||tubulin specific chaperone cofactor D, Alp1|Schizosaccharomyces pombe|chr 2|||Manual	1	5.3	126.27	1105	1.8216e-20	0.92841	25.547	4
>SPBC16H5.08c	19	19	>SPBC16H5.08c |||ribosome biogenesis ATPase, Arb family ABCF2-like |Schizosaccharomyces pombe|chr 2|||Manual	1	41.7	69.212	618	0	0.92857	9.817	52
>SPAC26F1.13c	40	40	>SPAC26F1.13c |lrs1||cytoplasmic leucine-tRNA ligase Lrs1 |Schizosaccharomyces pombe|chr 1|||Manual	1	38.3	126.45	1111	0	0.92858	8.3745	125
>SPAC644.17c	8	8	>SPAC644.17c |mrpl9||mitochondrial ribosomal protein subunit L9 |Schizosaccharomyces pombe|chr 1|||Manual	1	36.7	28.567	259	1.8141e-99	0.92868	12.303	14
>SPCC74.05	10	8	>SPCC74.05 |rpl2702|rpl27-2|60S ribosomal protein L27 |Schizosaccharomyces pombe|chr 3|||Manual	1	80.9	15.305	136	0	0.92873	9.6391	37
>SPBC30B4.02c	15	15	>SPBC30B4.02c |||R3H and G-patch domain, implicated in splicing |Schizosaccharomyces pombe|chr 2|||Manual	1	30.6	79.051	695	5.8065e-239	0.92879	11.944	19
>SPBC18H10.16	6	6	>SPBC18H10.16 |can1||arginine transporter Can1|Schizosaccharomyces pombe|chr 2|||Manual	1	10.3	118.13	1050	1.714e-75	0.92894	15.398	9
>SPAC4F10.18	1	1	>SPAC4F10.18 |nup37||WD repeat protein, nucleoporin Nup37 |Schizosaccharomyces pombe|chr 1|||Manual	1	3.3	42.776	391	1.6274e-30	0.92911	12.169	5
>SPBC354.13	6	6	>SPBC354.13 |rga6||Rho-type GTPase activating protein Rga6 |Schizosaccharomyces pombe|chr 2|||Manual	1	9.5	80.776	733	2.5614e-64	0.92915	7.849	11
>SPAC9G1.11c	13	13	>SPAC9G1.11c |spn4||septin Spn4|Schizosaccharomyces pombe|chr 1|||Manual	1	42.1	44.773	380	0	0.92925	8.0588	36
>SPAC30D11.11	5	5	>SPAC30D11.11 |||Haemolysin-III family protein |Schizosaccharomyces pombe|chr 1|||Manual	1	12.2	51.056	442	5.3838e-45	0.92929	8.873	10
>SPAC3G6.08	3	3	>SPAC3G6.08 |erv1||mitochondrial sulfhydryl oxidase |Schizosaccharomyces pombe|chr 1|||Manual	1	31.3	20.769	182	1.8145e-188	0.92938	9.5372	5
>SPBC1709.10c	4	4	>SPBC1709.10c |atx1||copper chaperone Atx1|Schizosaccharomyces pombe|chr 2|||Manual	1	70.6	7.6618	68	2.6389e-214	0.92939	6.9329	19
>SPAC3F10.08c	6	6	>SPAC3F10.08c |||rRNA processing protein Faf1 |Schizosaccharomyces pombe|chr 1|||Manual	1	20.1	29.327	259	1.8299e-28	0.92973	21.038	13
>SPAC23C11.09	25	25	>SPAC23C11.09 |ala1|ars1|mitochondrial and cytoplasmic alanine-tRNA ligase Ala1 |Schizosaccharomyces pombe|chr 1|||Manual	1	31.3	107.38	959	0	0.93008	10.635	63
>SPBC646.13	5	5	>SPBC646.13 |sds23|psp1, moc1|PP2A-type phosphatase inhibitor Sds23/Moc1|Schizosaccharomyces pombe|chr 2|||Manual	1	11.5	44.288	408	5.2938e-67	0.9301	9.5491	14
>SPAC343.01c	9	9	>SPAC343.01c |erg8||phosphomevalonate kinase |Schizosaccharomyces pombe|chr 1|||Manual	1	27.7	47.322	426	2.2508e-162	0.93021	11.085	13
>SPBC1347.01c	1	1	>SPBC1347.01c |rev1|SPBC215.16c|deoxycytidyl transferase Rev1 |Schizosaccharomyces pombe|chr 2|||Manual	1	1.9	106.52	935	0.0039421	0.93035	12.964	3
>SPBC17A3.04c	27	27	>SPBC17A3.04c |rar1|mrs1, mes1|cytoplasmic methionine-tRNA ligase Mrs1 |Schizosaccharomyces pombe|chr 2|||Manual	1	45.5	88.88	782	0	0.93047	14.542	55
>SPAP8A3.14c	9	9	>SPAP8A3.14c |sls1||mitochondrial inner membrane protein Sls1 |Schizosaccharomyces pombe|chr 1|||Manual	1	22.9	77.933	677	5.7313e-91	0.93064	27.026	13
>SPBC1271.04c	11	11	>SPBC1271.04c |||eIF-5A-deoxyhypusine synthase |Schizosaccharomyces pombe|chr 2|||Manual	1	50.9	38.811	350	0	0.93072	14.668	25
>SPBP23A10.07	19	19	>SPBP23A10.07 |rpa2||DNA-directed RNA polymerase I complex subunit Rpa2|Schizosaccharomyces pombe|chr 2|||Manual	1	22.7	131.69	1174	1.478e-283	0.93082	11.696	26
>SPAC513.06c	7	7	>SPAC513.06c |||dihydrodiol dehydrogenase |Schizosaccharomyces pombe|chr 1|||Manual	1	30.4	41.531	368	1.6639e-153	0.93088	9.7685	12
>SPCC663.08c	7	5	>SPCC663.08c |||short chain dehydrogenase|Schizosaccharomyces pombe|chr 3|||Manual	1	45.1	27.696	253	8.0136e-89	0.9311	13.906	10
>SPBC337.10c	7	7	>SPBC337.10c |||anamorsin family protein, involved in iron-sulfur cluster assembly |Schizosaccharomyces pombe|chr 2|||Manual	1	29.9	31.534	288	5.9679e-124	0.93124	6.1472	15
>SPCC1259.06	3	3	>SPCC1259.06 |taf8|taf8|transcription factor TFIID complex subunit 8 |Schizosaccharomyces pombe|chr 3|||Manual	1	23	25.003	222	1.221e-46	0.93133	8.949	5
>SPBC725.15	11	11	>SPBC725.15 |ura5||orotate phosphoribosyltransferase Ura5|Schizosaccharomyces pombe|chr 2|||Manual	1	51.2	23.716	215	2.261e-177	0.93134	8.8361	36
>SPCC63.08c	9	9	>SPCC63.08c |atg1|ppk36, cvt10|autophagy and CVT pathway serine/threonine protein kinase Atg1|Schizosaccharomyces pombe|chr 3|||Manual	1	12.7	91.584	830	3.8144e-86	0.93141	8.1771	17
>SPAC1B3.14	2	2	>SPAC1B3.14 |vma3||V-type ATPase V0 subunit c |Schizosaccharomyces pombe|chr 1|||Manual	1	32.9	16.325	161	5.1496e-14	0.93152	2.8776	5
>SPAC5D6.04	4	4	>SPAC5D6.04 |||auxin family transmembrane transporter |Schizosaccharomyces pombe|chr 1|||Manual	1	10	49.575	452	1.0251e-31	0.93177	13.925	5
>SPAC23H4.02	3	3	>SPAC23H4.02 |ppk9||serine/threonine protein kinase Ppk9 |Schizosaccharomyces pombe|chr 1|||Manual	1	7.7	59.909	532	3.6086e-11	0.93215	11.14	3
>SPCC1281.05	9	9	>SPCC1281.05 |rsc7||RSC complex subunit Rsc7|Schizosaccharomyces pombe|chr 3|||Manual	1	32.8	44.008	390	6.9605e-227	0.93218	14.703	19
>SPAC17G6.14c	13	13	>SPAC17G6.14c |uap56||ATP-dependent RNA helicase Uap56|Schizosaccharomyces pombe|chr 1|||Manual	1	34.6	49.231	434	0	0.93233	18.295	79
>SPBC25H2.07	6	6	>SPBC25H2.07 |tif11||translation initiation factor eIF1A|Schizosaccharomyces pombe|chr 2|||Manual	1	49.3	15.677	138	5.521e-109	0.93233	10.125	24
>SPBC1709.07	8	8	>SPBC1709.07 |erg27||3-keto sterol reductase |Schizosaccharomyces pombe|chr 2|||Manual	1	26	38.724	338	1.9209e-98	0.93234	5.5964	13
>SPAC227.12	7	7	>SPAC227.12 |||U4/U6 x U5 tri-snRNP complex subunit Prp4 family |Schizosaccharomyces pombe|chr 1|||Manual	1	22.9	51.746	462	1.4141e-136	0.93238	9.436	15
>SPBC16D10.11c	9;9	9;9	>SPBC16D10.11c |rps1801|rps18-1|40S ribosomal protein S18 |Schizosaccharomyces pombe|chr 2|||Manual;>SPCC1259.01c |rps1802|rps18-2, SPCC825.06c|40S ribosomal protein S18 |Schizosaccharomyces pombe|chr 3|||Manual	2	65.8	17.435	152	3.474e-194	0.9328	6.5874	50
>SPAC4F10.04	5	5	>SPAC4F10.04 |ypa1|rrd1|protein phosphatase type 2A, intrinsic regulator Rrd1 |Schizosaccharomyces pombe|chr 1|||Manual	1	21.5	37.169	325	1.9943e-54	0.93287	15.942	7
>SPBC11G11.02c	15	15	>SPBC11G11.02c |end3||actin cortical patch component End3 |Schizosaccharomyces pombe|chr 2|||Manual	1	65.3	42.18	375	0	0.93296	21.684	32
>SPAC1687.04	3	3	>SPAC1687.04 |mcb1||MCM binding protein homolog Mcb1 |Schizosaccharomyces pombe|chr 1|||Manual	1	10.2	56.6	501	4.948e-126	0.93305	9.0948	4
>SPCC965.04c	8	8	>SPCC965.04c |||mitochondrial inner membrane i-AAA protease complex subunit Yme1 |Schizosaccharomyces pombe|chr 3|||Manual	1	17.5	78.217	709	1.132e-57	0.93323	8.1117	9
>SPCC1223.05c	6	1	>SPCC1223.05c |rpl3702|rpl37-2, rpl37|60S ribosomal protein L37 |Schizosaccharomyces pombe|chr 3|||Manual	1	62.6	10.087	91	9.2403e-57	0.93334	5.3649	2
>SPAC328.10c	13	2	>SPAC328.10c |rps502|rps5-2|40S ribosomal protein S5 |Schizosaccharomyces pombe|chr 1|||Manual	1	55.7	22.357	203	0	0.93338	10.015	83
>SPBC106.02c	2	2	>SPBC106.02c |srx1||sulfiredoxin|Schizosaccharomyces pombe|chr 2|||Manual	1	37.9	13.603	124	4.7485e-35	0.93341	5.2496	2
>SPCC162.09c	16	16	>SPCC162.09c |hmg1|its12|3-hydroxy-3-methylglutaryl-CoA reductase Hmg1|Schizosaccharomyces pombe|chr 3|||Manual	1	23.6	114.88	1053	2.2134e-191	0.9335	10.752	29
>SPAC1486.06	7	7	>SPAC1486.06 |||nicotinate phosphoribosyltransferase |Schizosaccharomyces pombe|chr 1|||Manual	1	22	46.694	410	1.6163e-60	0.93356	13.745	11
>SPAC227.13c	7	7	>SPAC227.13c |isu1||mitochondrial iron-sulfur cluster assembly scaffold protein Isu1|Schizosaccharomyces pombe|chr 1|||Manual	1	52.1	20.616	192	3.169e-91	0.93357	17.571	12
>SPAC1556.05c	4	4	>SPAC1556.05c |cgr1||ribosome biogenesis CGR1 family |Schizosaccharomyces pombe|chr 1|||Manual	1	44.1	13.513	111	1.0092e-32	0.93392	3.747	4
>SPAC15A10.07	4	4	>SPAC15A10.07 |||sequence orphan|Schizosaccharomyces pombe|chr 1|||Manual	1	32.1	18.15	162	9.5346e-97	0.93394	6.6929	5
>SPCC5E4.05c	9	9	>SPCC5E4.05c |||mitochondrial serine hydrolase |Schizosaccharomyces pombe|chr 3|||Manual	1	47.6	41.623	378	0	0.93405	11.357	31
>SPCC4G3.18	11	11	>SPCC4G3.18 |rix1||ribosome biogenesis protein Rix1 |Schizosaccharomyces pombe|chr 3|||Manual	1	16.8	91.995	828	5.4204e-265	0.93412	23.251	16
>SPBC15D4.04	3	3	>SPBC15D4.04 |gpt2|gpt, alg7|UDP-N-acetylglucosamine--dolichyl-phosphateN-acetylglucosaminephosphotransferase|Schizosaccharomyces pombe|chr 2|||Manual	1	12.8	49.855	446	3.6701e-38	0.93448	5.0788	2
>SPAC664.02c	19	19	>SPAC664.02c |arp8||actin-like protein, Ino80 complex subunit Arp8|Schizosaccharomyces pombe|chr 1|||Manual	1	42.1	75.192	662	0	0.93456	10.084	27
>SPBC18A7.01	3	3	>SPBC18A7.01 ||SPBC4F6.19c|X-Pro dipeptidase |Schizosaccharomyces pombe|chr 2|||Manual	1	12.9	50.594	451	3.2937e-39	0.93458	3.786	3
>SPAC26H5.07c	6	6	>SPAC26H5.07c |||seven transmembrane receptor protein |Schizosaccharomyces pombe|chr 1|||Manual	1	15.8	56.858	505	0	0.93462	25.191	13
>SPCC1020.04c	1	1	>SPCC1020.04c |rpb6|rpo15|DNA-directed RNA polymerase I, II and III subunit Rpb6|Schizosaccharomyces pombe|chr 3|||Manual	1	7.7	15.728	142	7.9441e-05	0.93465	8.1938	9
>SPBC1773.14	10	8	>SPBC1773.14 |arg7||argininosuccinate lyase|Schizosaccharomyces pombe|chr 2|||Manual	1	31.2	51.738	461	1.4293e-193	0.93483	16.703	12
>SPAC19A8.13	6	6	>SPAC19A8.13 |usp101|snp1|U1 snRNP-associated protein Usp101 |Schizosaccharomyces pombe|chr 1|||Manual	1	32.6	30.198	261	1.1379e-124	0.93497	10.771	12
>SPAC3A12.07	4	4	>SPAC3A12.07 |rpb11||RNA polymerase II complex subunit Rpb11|Schizosaccharomyces pombe|chr 1|||Manual	1	41.5	14.127	123	2.3066e-59	0.93502	6.4424	4
>SPBC18E5.07	25	25	>SPBC18E5.07 |||DUF3210 family protein|Schizosaccharomyces pombe|chr 2|||Manual	1	57.4	65.328	615	0	0.93521	9.5668	65
>SPAC823.04	3	3	>SPAC823.04 |||rRNA processing protein Rrp36, DUF947 family |Schizosaccharomyces pombe|chr 1|||Manual	1	18.1	31.342	265	1.8873e-55	0.9353	9.9829	5
>SPAPB17E12.14c	16	16	>SPAPB17E12.14c |||6-phosphofructo-2-kinase |Schizosaccharomyces pombe|chr 1|||Manual	1	32.2	76.392	668	0	0.93547	10.522	24
>SPAC9E9.04	5	5	>SPAC9E9.04 |||bcap family homolog |Schizosaccharomyces pombe|chr 1|||Manual	1	32.4	21.238	188	6.6335e-190	0.93556	11.074	14
>SPBC4F6.15c	3	3	>SPBC4F6.15c |swi10|rad23|DNA repair endonuclease Swi10|Schizosaccharomyces pombe|chr 2|||Manual	1	13.1	28.637	252	3.0469e-06	0.93572	34.569	2
>SPAC1952.14c	5	5	>SPAC1952.14c |mrpl25||mitochondrial ribosomal protein subunit L25 |Schizosaccharomyces pombe|chr 1|||Manual	1	33.1	17.043	145	7.8056e-42	0.93609	15.854	7
>SPCP1E11.11	15	15	>SPCP1E11.11 |puf6||Puf family RNA-binding protein Puf6 |Schizosaccharomyces pombe|chr 3|||Manual	1	27.9	72.634	642	1.4392e-93	0.93615	9.13	23
>SPAC13G7.11	5	5	>SPAC13G7.11 |||mitochondrial respiratory complex assembly protein |Schizosaccharomyces pombe|chr 1|||Manual	1	15.6	31.691	269	1.2098e-22	0.93623	9.6013	9
>SPAC23D3.06c	31	31	>SPAC23D3.06c |nup146||nucleoporin Nup146|Schizosaccharomyces pombe|chr 1|||Manual	1	32.5	145.78	1325	0	0.93625	21.499	45
>SPBC14C8.10	8	8	>SPBC14C8.10 |mrpl24||mitochondrial ribosomal protein subunit L28 |Schizosaccharomyces pombe|chr 2|||Manual	1	48.3	20.032	176	2.3476e-30	0.93647	8.2722	17
>SPBC9B6.07	6	6	>SPBC9B6.07 |nop52||nucleolar protein Nop52 family |Schizosaccharomyces pombe|chr 2|||Manual	1	27.6	25.748	217	3.2099e-19	0.9366	21.999	6
>SPAC19B12.01	14	14	>SPAC19B12.01 ||SPAC4F10.21|TPR repeat protein, TTC27 family|Schizosaccharomyces pombe|chr 1|||Manual	1	24.7	94.268	817	1.0546e-273	0.93674	8.3452	14
>SPAC694.05c	6	1	>SPAC694.05c |rps2502|rps25-2, rps25|40S ribosomal protein S25 |Schizosaccharomyces pombe|chr 1|||Manual	1	76.4	9.9586	89	3.8396e-88	0.93682	22.227	44
>SPCC1739.13	35	25	>SPCC1739.13 |ssa2||heat shock protein Ssa2 |Schizosaccharomyces pombe|chr 3|||Manual	1	67.1	70.232	647	0	0.93686	12.59	368
>SPBC1709.06	5	5	>SPBC1709.06 |dus2||tRNA dihydrouridine synthase Dus2 |Schizosaccharomyces pombe|chr 2|||Manual	1	11.9	53.146	479	2.1195e-77	0.93689	5.1005	4
>SPAC14C4.02c	12	12	>SPAC14C4.02c |smc5|spr18|Smc5-6 complex SMC subunit Smc5|Schizosaccharomyces pombe|chr 1|||Manual	1	13.4	124.26	1076	3.9689e-38	0.93693	14.587	8
>SPBC3F6.03	9	9	>SPBC3F6.03 |trr1|caf4|thioredoxin reductase Trr1|Schizosaccharomyces pombe|chr 2|||Manual	1	37.9	34.618	322	1.0168e-235	0.93698	10.498	26
>SPBC25H2.02	26	26	>SPBC25H2.02 |trs1|ths1|cytoplasmic threonine-tRNA ligase Trs1 |Schizosaccharomyces pombe|chr 2|||Manual	1	39.3	80.137	703	0	0.93702	9.5917	96
>SPAC1952.11c	19	19	>SPAC1952.11c |ure2||urease Ure2|Schizosaccharomyces pombe|chr 1|||Manual	1	34.7	91.181	835	0	0.9371	12.143	44
>SPAC22E12.18	10	10	>SPAC22E12.18 |||conserved fungal protein|Schizosaccharomyces pombe|chr 1|||Manual	1	30.1	38.445	336	3.2623e-73	0.9371	6.9559	8
>SPBP22H7.08	8	4	>SPBP22H7.08 |rps1002|rps10-2, rps10B|40S ribosomal protein S10 |Schizosaccharomyces pombe|chr 2|||Manual	1	48.3	16.443	147	1.3439e-265	0.93722	28.555	20
>SPBC29A10.06c	4	4	>SPBC29A10.06c |ely5||nuclear pore protein Ely5|Schizosaccharomyces pombe|chr 2|||Manual	1	18.5	35.117	298	1.4767e-27	0.93736	12.442	8
>SPBC9B6.06	6	6	>SPBC9B6.06 |mrpl10||mitochondrial ribosomal protein subunit L15 |Schizosaccharomyces pombe|chr 2|||Manual	1	33.9	28.162	254	1.4122e-75	0.93738	19.441	8
>SPAC23C4.13	4	4	>SPAC23C4.13 |bet1||SNARE Bet1 |Schizosaccharomyces pombe|chr 1|||Manual	1	59.8	13.251	117	3.2599e-235	0.93742	4.9952	6
>SPBC211.01	10	10	>SPBC211.01 |rsm10|SPBC23E6.11|mitochondrial ribosomal protein subunit S10 |Schizosaccharomyces pombe|chr 2|||Manual	1	42.1	26.568	228	3.9868e-49	0.93751	12.935	12
>SPBC19C7.11	4	4	>SPBC19C7.11 |||ClC chloride channel |Schizosaccharomyces pombe|chr 2|||Manual	1	6.9	85.161	766	1.8502e-12	0.93771	4.2579	4
>SPBC776.06c	2	2	>SPBC776.06c |||Arf3/6 docking factor |Schizosaccharomyces pombe|chr 2|||Manual	1	3	71.132	623	2.8696e-05	0.93779	12.618	2
>SPAC1805.11c	4	2	>SPAC1805.11c |rps2602|rps26-2|40S ribosomal protein S26 |Schizosaccharomyces pombe|chr 1|||Manual	1	20.2	13.862	119	2.1241e-30	0.93785	4.6493	9
>SPCC576.04	2	2	>SPCC576.04 |bxi1||BAX inhibitor family protein Bxi1|Schizosaccharomyces pombe|chr 3|||Manual	1	7.1	30.401	266	2.7954e-07	0.93785	2.084	3
>SPBC3B8.04c	7	7	>SPBC3B8.04c |||membrane transporter |Schizosaccharomyces pombe|chr 2|||Manual	1	11.3	97.049	867	1.343e-165	0.93787	8.9484	14
>SPBC577.02	5	5	>SPBC577.02 |rpl3801|rpl38-1|60S ribosomal protein L38 |Schizosaccharomyces pombe|chr 2|||Manual	1	60.8	8.4919	74	2.0951e-68	0.938	10.285	29
>SPBC1703.06	5	5	>SPBC1703.06 |pof10||F-box protein Pof10|Schizosaccharomyces pombe|chr 2|||Manual	1	13	74.204	662	7.05e-59	0.93811	9.5513	8
>SPBP8B7.04	5	5	>SPBP8B7.04 |mug45||sequence orphan|Schizosaccharomyces pombe|chr 2|||Manual	1	6.3	94.731	819	8.2968e-74	0.93811	13.358	5
>SPBC36.04	14	14	>SPBC36.04 |cys11|cys1a|cysteine synthase|Schizosaccharomyces pombe|chr 2|||Manual	1	49.6	37.853	351	5.5299e-277	0.93821	6.7539	29
>SPAC9G1.06c	14	14	>SPAC9G1.06c |cyk3||cytokinesis protein Cyk3 |Schizosaccharomyces pombe|chr 1|||Manual	1	29.2	98.262	886	2.2801e-257	0.93829	36.042	24
>SPAC22F3.10c	10	10	>SPAC22F3.10c |gcs1|apd1|glutamate-cysteine ligase Gcs1|Schizosaccharomyces pombe|chr 1|||Manual	1	21.2	76.522	669	3.477e-165	0.9383	17.228	20
>SPCC4G3.16	7	7	>SPCC4G3.16 |||CMP deaminase family/ methyltransferase bifunctional enzyme involved in riboflavin biosynthesis and tRNA pseudouridine biosynthesis |Schizosaccharomyces pombe|chr 3|||Manual	1	24.4	45.604	405	1e-45	0.93836	8.8938	9
>SPAC23A1.18c	5	5	>SPAC23A1.18c |mrp51||mitochondrial ribosomal protein subunit L51-b |Schizosaccharomyces pombe|chr 1|||Manual	1	25.1	34.434	303	4.0041e-128	0.93854	8.7568	13
>SPAC19G12.05	8	8	>SPAC19G12.05 |||mitochondrial citrate transporter |Schizosaccharomyces pombe|chr 1|||Manual	1	24.7	31.573	291	2.5647e-47	0.9386	13.733	13
>SPBC2F12.04	11	4	>SPBC2F12.04 |rpl1701|rpl17, rpl17-1|60S ribosomal protein L17|Schizosaccharomyces pombe|chr 2|||Manual	1	56.7	20.814	187	1.2392e-202	0.93863	7.4958	66
>SPBC31F10.17c	2	2	>SPBC31F10.17c |||sequence orphan|Schizosaccharomyces pombe|chr 2|||Manual	1	19.3	15.557	135	0.00014927	0.93877	11.204	2
>SPBC215.09c	10	10	>SPBC215.09c |erg10||acetyl-CoA C-acetyltransferase Erg10 |Schizosaccharomyces pombe|chr 2|||Manual	1	39	40.997	395	1.0954e-269	0.93948	15.109	25
>SPBC16G5.16	8	8	>SPBC16G5.16 |||transcription factor, zf-fungal binuclear cluster type |Schizosaccharomyces pombe|chr 2|||Manual	1	12.8	94.565	827	5.5023e-81	0.93961	13.415	9
>SPAC6F6.10c	11	11	>SPAC6F6.10c |arc2|arc34|ARP2/3 actin-organizing complex subunit Arc34|Schizosaccharomyces pombe|chr 1|||Manual	1	40.1	36.974	317	1.2536e-124	0.93969	18.267	26
>SPAC6F6.07c	9	9	>SPAC6F6.07c |rps13||40S ribosomal protein S13 |Schizosaccharomyces pombe|chr 1|||Manual	1	65.6	16.953	151	0	0.94011	9.9873	61
>SPBC649.02	5	2	>SPBC649.02 |rps1902|rps19-2, rps19|40S ribosomal protein S19 |Schizosaccharomyces pombe|chr 2|||Manual	1	49.7	16.062	143	1.0774e-90	0.94012	14.957	6
>SPBP4H10.11c	24	24	>SPBP4H10.11c |lcf2||long-chain-fatty-acid-CoA ligase|Schizosaccharomyces pombe|chr 2|||Manual	1	42.4	75.79	689	0	0.94022	9.205	53
>SPAC18G6.14c	13	13	>SPAC18G6.14c |rps7||40S ribosomal protein S7 |Schizosaccharomyces pombe|chr 1|||Manual	1	63.1	21.947	195	0	0.94049	10.352	75
>SPAC6B12.12	26	26	>SPAC6B12.12 |tom70||mitochondrial TOM complex subunit Tom70 |Schizosaccharomyces pombe|chr 1|||Manual	1	48	69.516	625	0	0.94064	9.8705	60
>SPBC21C3.13	6	3	>SPBC21C3.13 |rps1901|rps19-1|40S ribosomal protein S19 |Schizosaccharomyces pombe|chr 2|||Manual	1	50	16.15	144	2.246e-58	0.94066	7.6349	22
>SPCC777.05	2	2	>SPCC777.05 |gtr2||Gtr1/RagA G protein Gtr2 |Schizosaccharomyces pombe|chr 3|||Manual	1	6.4	35.591	314	2.7236e-05	0.94071	10.725	4
>SPAC18G6.02c	6	6	>SPAC18G6.02c |chp1||chromodomain protein Chp1|Schizosaccharomyces pombe|chr 1|||Manual	1	6.6	108.72	960	1.1699e-26	0.9413	13.039	7
>SPAC6B12.02c	3	3	>SPAC6B12.02c |mus7|mms22|DNA repair protein Mus7/Mms22|Schizosaccharomyces pombe|chr 1|||Manual	1	2.3	217.43	1888	2.7286e-06	0.94137	8.4609	4
>SPAC22A12.09c	10	10	>SPAC22A12.09c |sap114||splicing factor Sap114|Schizosaccharomyces pombe|chr 1|||Manual	1	38.5	54.409	481	4.8785e-236	0.94142	18.401	19
>SPAC23G3.12c	18	18	>SPAC23G3.12c |||serine protease |Schizosaccharomyces pombe|chr 1|||Manual	1	22	110.41	996	0	0.94155	9.2048	34
>SPAC16C9.02c	2	2	>SPAC16C9.02c |||S-methyl-5-thioadenosine phosphorylase |Schizosaccharomyces pombe|chr 1|||Manual	1	11.7	33.847	307	4.5835e-54	0.94159	4.2686	5
>SPBC25H2.13c	21	21	>SPBC25H2.13c |cdc20|pol2|DNA polymerase epsilon catalytic subunit Pol2|Schizosaccharomyces pombe|chr 2|||Manual	1	13	252.88	2199	1.2196e-193	0.94165	10.677	23
>SPAC16.04	10	10	>SPAC16.04 |dus3||tRNA dihydrouridine synthase Dus3 |Schizosaccharomyces pombe|chr 1|||Manual	1	26.4	69.698	617	3.726e-214	0.94168	6.353	16
>SPAC13G7.08c	8	8	>SPAC13G7.08c |crb3||WD repeat protein Crb3|Schizosaccharomyces pombe|chr 1|||Manual	1	21.7	49.506	446	3.0844e-88	0.94176	15.023	10
>SPBC13G1.14c	3	3	>SPBC13G1.14c |||RNA-binding protein |Schizosaccharomyces pombe|chr 2|||Manual	1	19.8	28.369	243	5.3936e-42	0.9418	8.9737	4
>SPAC1F5.03c	7	7	>SPAC1F5.03c |||FAD-dependent oxidoreductase involved in late endosome to Golgi transport |Schizosaccharomyces pombe|chr 1|||Manual	1	23.8	41.501	382	5.3179e-81	0.94185	9.6561	11
>SPBC409.13	2	2	>SPBC409.13 |||6,7-dimethyl-8-ribityllumazine synthase |Schizosaccharomyces pombe|chr 2|||Manual	1	10.7	17.188	159	5.8757e-06	0.94196	19.919	2
>SPAC12G12.05c	1	1	>SPAC12G12.05c |taf9||SAGA complex/ transcription initiation factor Taf9|Schizosaccharomyces pombe|chr 1|||Manual	1	11.7	18.448	163	1.5616e-63	0.94197	6.6787	5
>SPAC15E1.03	8	8	>SPAC15E1.03 |rpl42|rpl36a|60S ribosomal protein L36/L42|Schizosaccharomyces pombe|chr 1|||Manual	1	50.9	12.205	106	1.9282e-108	0.94216	8.3685	25
>SPBC21D10.09c	17	17	>SPBC21D10.09c |||ubiquitin-protein ligase E3 |Schizosaccharomyces pombe|chr 2|||Manual	1	11.9	184.37	1610	8.3396e-297	0.94229	13.45	19
>SPAC18G6.07c	15	15	>SPAC18G6.07c |mra1||ribosome biogenesis protein Mra1|Schizosaccharomyces pombe|chr 1|||Manual	1	51.8	39.775	359	3.848e-304	0.94235	14.052	27
>SPBC6B1.10	10	10	>SPBC6B1.10 |prp17||splicing factor Prp17|Schizosaccharomyces pombe|chr 2|||Manual	1	28.9	63.132	558	9.8888e-200	0.94236	6.3445	14
>SPAC4F8.03	15	15	>SPAC4F8.03 |sdo1|SPAC644.01c|SBDS family ribosome maturation protein Sdo1 |Schizosaccharomyces pombe|chr 1|||Manual	1	64.6	28.075	246	1.4038e-193	0.94242	10.364	21
>SPBC30D10.18c	13	6	>SPBC30D10.18c |rpl102|rpl1-2, rpl10a-2|60S ribosomal protein L10a|Schizosaccharomyces pombe|chr 2|||Manual	1	68.1	23.884	216	0	0.94245	11.306	20
>SPBC1815.01	24	23	>SPBC1815.01 |eno101|eno1|enolase |Schizosaccharomyces pombe|chr 2|||Manual	1	57.2	47.435	439	0	0.9425	10.008	296
>SPBC19F8.08	16	0	>SPBC19F8.08 |rps401|rps4-1, rps4, SPBC25H2.17c|40S ribosomal protein S4 |Schizosaccharomyces pombe|chr 2|||Manual	1	74	29.688	262	0	0.94261	18.587	129
>SPBC16C6.08c	19	19	>SPBC16C6.08c |qcr6||ubiquinol-cytochrome-c reductase complex subunit 8, hinge protein |Schizosaccharomyces pombe|chr 2|||Manual	1	84.1	24.307	214	0	0.94265	11.358	63
>SPAC31A2.15c	3	3	>SPAC31A2.15c |dcc1||Ctf18 RFC-like complex subunit Dcc1|Schizosaccharomyces pombe|chr 1|||Manual	1	8.7	41.953	357	5.7832e-11	0.94279	27.309	2
>SPAC15A10.08	12	12	>SPAC15A10.08 |ain1||alpha-actinin|Schizosaccharomyces pombe|chr 1|||Manual	1	24.2	72.442	621	1.0166e-90	0.94364	12.705	19
>SPAC4F10.14c	10	10	>SPAC4F10.14c |btf3|egd1, btt1, nac2|nascent polypeptide-associated complex beta subunit|Schizosaccharomyces pombe|chr 1|||Manual	1	82.8	16.202	151	0	0.94383	12.6	50
>SPAC29A4.08c	12	12	>SPAC29A4.08c |prp19|cwf8|ubiquitin-protein ligase E4|Schizosaccharomyces pombe|chr 1|||Manual	1	29.9	54.191	488	0	0.9439	15.27	24
>SPAC17D4.02	9	9	>SPAC17D4.02 |cdc45|sna41, goa1|DNA replication pre-initiation complex subunit Cdc45|Schizosaccharomyces pombe|chr 1|||Manual	1	20.5	73.378	638	4.5274e-43	0.94397	8.9537	8
>SPBC428.12c	1	1	>SPBC428.12c |||RNA-binding protein|Schizosaccharomyces pombe|chr 2|||Manual	1	15.5	12.915	116	3.1386e-45	0.94435	4.8858	3
>SPAC6F12.05c	5	5	>SPAC6F12.05c |tnr3||thiamine diphosphokinase Tnr3|Schizosaccharomyces pombe|chr 1|||Manual	1	9	64.235	569	7.615e-28	0.94436	12.699	9
>SPBC9B6.08	12	12	>SPBC9B6.08 |clc1||clathrin light chain|Schizosaccharomyces pombe|chr 2|||Manual	1	62.9	25.863	229	1.0666e-254	0.94436	5.6888	34
>SPBC839.12	6	6	>SPBC839.12 |rpc31||DNA-directed RNA polymerase III complex subunit Rpc31|Schizosaccharomyces pombe|chr 2|||Manual	1	34.8	24.342	210	2.0869e-35	0.94437	7.9378	6
>SPAC1687.01	8	8	>SPAC1687.01 |rpc19|rpa17, SPAPYUL23.01|DNA-directed RNA polymerase I and III subunit Rpc19|Schizosaccharomyces pombe|chr 1|||Manual	1	100	13.721	125	1.2122e-192	0.94456	8.9618	16
>SPCC285.05	2	2	>SPCC285.05 |||purine nucleoside transmembrane transporter |Schizosaccharomyces pombe|chr 3|||Manual	1	6.9	38.139	348	3.0242e-14	0.94459	12.733	2
>SPBC713.04c	11	11	>SPBC713.04c |||U3 snoRNP-associated protein Utp1 |Schizosaccharomyces pombe|chr 2|||Manual	1	17.1	95.44	854	1.1363e-84	0.94469	10.021	14
>SPBC1703.01c	2	2	>SPBC1703.01c ||SPBP4H10.22c|RNase P and RNase MRP subunit |Schizosaccharomyces pombe|chr 2|||Manual	1	11.1	24.629	217	2.3626e-07	0.94471	2.2731	3
>SPBC1A4.06c	7	7	>SPBC1A4.06c |tam41||mitochondrial matrix protein import protein Tam41 |Schizosaccharomyces pombe|chr 2|||Manual	1	29.3	45.319	393	4.3086e-117	0.94474	9.4973	9
>SPBC337.11	4	4	>SPBC337.11 |||mitochondrial peptidase |Schizosaccharomyces pombe|chr 2|||Manual	1	21.5	35.12	325	9.9733e-50	0.94479	8.0886	4
>SPBC13A2.02	13	13	>SPBC13A2.02 |nup82||nucleoporin Nup82|Schizosaccharomyces pombe|chr 2|||Manual	1	23.2	90.611	803	3.2122e-114	0.94481	7.0994	20
>SPBC20F10.07	5	5	>SPBC20F10.07 |||GRAM domain protein|Schizosaccharomyces pombe|chr 2|||Manual	1	6.3	85.354	764	5.8863e-50	0.94483	6.3006	7
>SPAC1805.04	10	10	>SPAC1805.04 |nup132|Nup133b|nucleoporin Nup132|Schizosaccharomyces pombe|chr 1|||Manual	1	12.6	132.07	1162	7.9242e-69	0.94487	20.323	14
>SPBC25B2.01	4	4	>SPBC25B2.01 ||SPBC2G5.08|elongation factor 1 alpha related protein |Schizosaccharomyces pombe|chr 2|||Manual	1	13.7	66.016	592	1.6181e-64	0.94504	11.132	4
>SPCC1672.11c	9	9	>SPCC1672.11c |||P-type ATPase P5 type |Schizosaccharomyces pombe|chr 3|||Manual	1	8.4	148.78	1315	5.8152e-52	0.94513	10.18	9
>SPAC9.10	2	2	>SPAC9.10 |thi9||thiamine transporter Thi9|Schizosaccharomyces pombe|chr 1|||Manual	1	6.4	65.069	591	6.8411e-115	0.94528	29.551	3
>SPAC27E2.09	13	13	>SPAC27E2.09 |mak2|phk1|histidine kinase Mak2|Schizosaccharomyces pombe|chr 1|||Manual	1	8	264.62	2310	1.1418e-96	0.94529	13.241	12
>SPBC21.05c	3	3	>SPBC21.05c |ral2||Ras1-Scd pathway protein Ral2|Schizosaccharomyces pombe|chr 2|||Manual	1	7.4	69.847	611	4.6491e-42	0.94541	12.944	2
>SPAC644.15	4;2	3;1	>SPAC644.15 |rpp101|rpp1-1|60S acidic ribosomal protein Rpp1-1|Schizosaccharomyces pombe|chr 1|||Manual;>SPBC3B9.13c |rpp102|rpp1-2|60S acidic ribosomal protein Rpp1-2|Schizosaccharomyces pombe|chr 2|||Manual	2	63.3	11.141	109	2.831e-153	0.94555	0.96227	2
>SPBC887.05c	4	4	>SPBC887.05c |cwf29||RNA-binding protein Cwf29|Schizosaccharomyces pombe|chr 2|||Manual	1	36.9	25.31	217	2.3761e-103	0.94565	7.3114	8
>SPBC1685.05	7	7	>SPBC1685.05 |||serine protease |Schizosaccharomyces pombe|chr 2|||Manual	1	11.7	111.29	997	1.4135e-50	0.94586	12.497	10
>SPAC1250.04c	4	4	>SPAC1250.04c |atl1||alkyltransferase-like protein Atl1|Schizosaccharomyces pombe|chr 1|||Manual	1	46.3	12.67	108	9.6245e-83	0.94589	10.261	3
>SPBC9B6.11c	13	13	>SPBC9B6.11c |||CCR4/nocturin family endoribonuclease |Schizosaccharomyces pombe|chr 2|||Manual	1	29.1	57.65	502	0	0.9459	21.567	31
>SPAC1A6.05c	1	1	>SPAC1A6.05c |||triacylglycerol lipase |Schizosaccharomyces pombe|chr 1|||Manual	1	3.1	54.683	483	7.9064e-21	0.946	2.9133	3
>SPAC31G5.14	14	14	>SPAC31G5.14 |gcv1|n313|glycine decarboxylase T subunit |Schizosaccharomyces pombe|chr 1|||Manual	1	57.1	42.408	387	0	0.946	9.4576	66
>SPAC750.08c	4	1	>SPAC750.08c |||NAD-dependent malic enzyme |Schizosaccharomyces pombe|chr 1||Partial|Manual	1	14	25.136	228	1.5308e-27	0.94614	2.1008	2
>SPAC1705.03c	2	2	>SPAC1705.03c |ecm33|SPAC23H4.19|cell wall protein Ecm33|Schizosaccharomyces pombe|chr 1|||Manual	1	3.8	43.345	421	1.4046e-06	0.9463	33.188	4
>SPAC637.04	10	10	>SPAC637.04 |||cargo-transport protein Ypp1 |Schizosaccharomyces pombe|chr 1|||Manual	1	13.7	98.306	862	2.9554e-75	0.9464	14.618	11
>SPBC2G5.02c	3	3	>SPBC2G5.02c |||CK2 family regulatory subunit |Schizosaccharomyces pombe|chr 2|||Manual	1	17.3	29.061	254	8.8357e-14	0.94645	25.626	4
>SPAC4A8.03c	5	5	>SPAC4A8.03c |ptc4||protein phosphatase 2C Ptc4|Schizosaccharomyces pombe|chr 1|||Manual	1	17.5	43.569	383	1.6216e-56	0.94648	8.9937	9
>SPBC887.02	5	5	>SPBC887.02 |||ClC chloride channel |Schizosaccharomyces pombe|chr 2|||Manual	1	9.9	76.605	696	3.8877e-112	0.94653	10.926	6
>SPBP8B7.06	5	2	>SPBP8B7.06 |rpp201|rpp2, rpp2-1|60S acidic ribosomal protein P2A subunit |Schizosaccharomyces pombe|chr 2|||Manual	1	67.3	11.158	110	5.603e-186	0.94661	6.6305	3
>SPAC24C9.09	8	8	>SPAC24C9.09 |||mitochondrial threonine-tRNA ligase |Schizosaccharomyces pombe|chr 1|||Manual	1	19.6	55.043	474	2.3085e-92	0.94695	10.222	9
>SPBC2A9.06c	6	6	>SPBC2A9.06c |||di-trans,poly-cis-decaprenylcistransferase|Schizosaccharomyces pombe|chr 2|||Manual	1	27.9	29.862	258	8.9001e-129	0.94706	12.52	11
>SPBC1604.02c	5	5	>SPBC1604.02c |ppr1||mitochondrial PPR repeat protein Ppr1|Schizosaccharomyces pombe|chr 2|||Manual	1	8	81.069	697	2.0702e-26	0.94726	6.2426	5
>SPAC3A11.07	25	25	>SPAC3A11.07 |||NADH dehydrogenase |Schizosaccharomyces pombe|chr 1|||Manual	1	52.3	61.674	551	0	0.94745	10.285	86
>SPAC3G9.14	5	5	>SPAC3G9.14 |sak1||transcriptional repressor Sak1|Schizosaccharomyces pombe|chr 1|||Manual	1	7.6	86.404	766	2.383e-44	0.94752	4.0766	5
>SPAC688.11	33	33	>SPAC688.11 |end4|sla2|Huntingtin-interacting protein homolog|Schizosaccharomyces pombe|chr 1|||Manual	1	41.2	124.37	1102	0	0.94758	8.1928	85
>SPAC1805.05	13	13	>SPAC1805.05 |cki3||serine/threonine protein kinase Cki3|Schizosaccharomyces pombe|chr 1|||Manual	1	30.5	50.214	439	3.7362e-181	0.9476	11.754	21
>SPBC1271.15c	12	12	>SPBC1271.15c |||mitochondrial translation initiation factor IF-2Mt |Schizosaccharomyces pombe|chr 2|||Manual	1	20.4	75.61	686	6.2369e-188	0.94769	18.479	18
>SPAC637.09	6	6	>SPAC637.09 |||ribonuclease H70 |Schizosaccharomyces pombe|chr 1|||Manual	1	16.3	71.47	631	1.2909e-49	0.94771	19.295	10
>SPCC70.03c	22	22	>SPCC70.03c |||proline dehydrogenase |Schizosaccharomyces pombe|chr 3|||Manual	1	38.2	55.812	492	0	0.94788	9.8003	66
>SPCC18.14c	7	7	>SPCC18.14c |rpp0||60S acidic ribosomal protein Rpp0 |Schizosaccharomyces pombe|chr 3|||Manual	1	41	33.565	312	0	0.94808	10.597	59
>SPBC839.05c	9	4	>SPBC839.05c |rps1701|rps17-1|40S ribosomal protein S17 |Schizosaccharomyces pombe|chr 2|||Manual	1	88.5	15.514	131	4.4938e-249	0.94809	7.0458	19
>SPCC777.10c	4	4	>SPCC777.10c |ubc12||NEDD8-conjugating enzyme Ubc12|Schizosaccharomyces pombe|chr 3|||Manual	1	33.3	20.062	177	1.3804e-49	0.94815	12.195	9
>SPBC11G11.06c	3	3	>SPBC11G11.06c |sme1||Sm snRNP core protein Sme1|Schizosaccharomyces pombe|chr 2|||Manual	1	35.7	9.6913	84	1.2868e-09	0.94828	0.37995	2
>SPBC428.15	18	18	>SPBC428.15 |||Obg-like ATPase |Schizosaccharomyces pombe|chr 2|||Manual	1	67.7	44.461	409	0	0.94847	9.7018	33
>SPAC3H8.08c	3	3	>SPAC3H8.08c |||transcription factor |Schizosaccharomyces pombe|chr 1|||Manual	1	5.7	64.69	563	6.4683e-06	0.94864	23.134	4
>SPBC14F5.06	19	19	>SPBC14F5.06 |rli1||iron-sulfur ATPase involved in ribosome biogenesis Rli1 |Schizosaccharomyces pombe|chr 2|||Manual	1	38.1	66.589	593	8.7868e-255	0.94864	12.61	51
>SPBC3B9.16c	14	14	>SPBC3B9.16c |nup120||nucleoporin Nup120|Schizosaccharomyces pombe|chr 2|||Manual	1	14.2	129.78	1136	1.0485e-191	0.94875	7.0687	19
>SPBC336.09c	4	4	>SPBC336.09c |rrn7||RNA polymerase I core factor complex subunit Rrn7|Schizosaccharomyces pombe|chr 2|||Manual	1	7.6	61.91	537	6.0538e-10	0.94891	80.152	4
>SPCC10H11.02	5	5	>SPCC10H11.02 |cwf23|SPCP31B10.01|DNAJ domain protein Cwf23|Schizosaccharomyces pombe|chr 3|||Manual	1	22.8	34.574	289	2.8081e-26	0.94923	23.462	11
>SPAC9.12c	6	6	>SPAC9.12c |atp12||F1-ATPase chaperone Atp12 |Schizosaccharomyces pombe|chr 1|||Manual	1	27.5	33.6	291	4.4781e-73	0.94932	8.6782	7
>SPBC1A4.02c	16	16	>SPBC1A4.02c |leu1|SPBC1E8.07c|3-isopropylmalate dehydrogenase Leu1|Schizosaccharomyces pombe|chr 2|||Manual	1	61.5	39.732	371	0	0.94941	11.863	40
>SPAC821.11	20	20	>SPAC821.11 |pro1||gamma-glutamyl phosphate reductase Pro1 |Schizosaccharomyces pombe|chr 1|||Manual	1	57.4	48.706	451	0	0.9495	11.25	48
>SPAP27G11.09c	5	5	>SPAP27G11.09c |||GTP cyclohydrolase |Schizosaccharomyces pombe|chr 1|||Manual	1	18.1	36.524	326	2.4521e-49	0.94951	9.2584	7
>SPAC17H9.04c	7	7	>SPAC17H9.04c |||RNA-binding protein|Schizosaccharomyces pombe|chr 1|||Manual	1	21	66.396	604	2.2667e-93	0.94988	5.4076	6
>SPAC1783.08c	8;8	8;8	>SPAC1783.08c |rpl1502|rpl15-2|60S ribosomal protein L15b |Schizosaccharomyces pombe|chr 1|||Manual;>SPCC576.11 |rpl15||60S ribosomal protein L15 |Schizosaccharomyces pombe|chr 3|||Manual	2	36.3	23.822	201	1.1771e-83	0.95027	6.7702	80
>SPBC800.10c	23	23	>SPBC800.10c |||EPS15 repeat family actin cortical patch component |Schizosaccharomyces pombe|chr 2|||Manual	1	24.7	120.54	1116	0	0.95042	13.318	42
>SPBC30D10.03c	6	6	>SPBC30D10.03c |||IMP 5-nucleotidase |Schizosaccharomyces pombe|chr 2|||Manual	1	18.3	45.805	405	5.2789e-127	0.95072	7.1169	14
>SPAC9E9.06c	23	23	>SPAC9E9.06c |||threonine synthase |Schizosaccharomyces pombe|chr 1|||Manual	1	51.4	57.631	514	0	0.95082	7.3783	75
>SPAC17H9.16	5	5	>SPAC17H9.16 |tom22||mitochondrial TOM complex subunit Tom22 |Schizosaccharomyces pombe|chr 1|||Manual	1	41	15.912	144	3.2552e-221	0.95095	14.897	27
>SPCC18.11c	3	3	>SPCC18.11c |sdc1||Dpy-30 domain protein Sdc1|Schizosaccharomyces pombe|chr 3|||Manual	1	49.5	11.856	109	1.3916e-48	0.95095	9.7387	3
>SPBC776.03	20	20	>SPBC776.03 |||homoserine dehydrogenase |Schizosaccharomyces pombe|chr 2|||Manual	1	70.5	40.037	376	0	0.95106	10.712	55
>SPBC19F5.03	11	11	>SPBC19F5.03 |||inositol polyphosphate phosphatase |Schizosaccharomyces pombe|chr 2|||Manual	1	22.1	68.712	598	8.4329e-131	0.95112	8.513	20
>SPAC1B3.13	10	10	>SPAC1B3.13 |||U3 snoRNP-associated protein Nan1 |Schizosaccharomyces pombe|chr 1|||Manual	1	15	88.937	806	1.4236e-91	0.95135	22.007	11
>SPAC343.10	11	11	>SPAC343.10 |met11|mthfr2|methylenetetrahydrofolate reductase Met11|Schizosaccharomyces pombe|chr 1|||Manual	1	27.9	72.139	641	2.8718e-194	0.95139	8.8459	23
>SPCC737.07c	14	14	>SPCC737.07c |||DNA polymerase alpha-associated DNA helicase A |Schizosaccharomyces pombe|chr 3|||Manual	1	30.8	75.002	660	8.1613e-168	0.95178	6.9377	25
>SPAC2G11.14	18	18	>SPAC2G11.14 |taf111|taf1, taf130, kat4|transcription factor TFIID complex subunit Taf111|Schizosaccharomyces pombe|chr 1|||Manual	1	26.9	111.01	979	4.1905e-262	0.95199	19.461	24
>SPCC1322.16	10	10	>SPCC1322.16 |phb2||prohibitin Phb2 |Schizosaccharomyces pombe|chr 3|||Manual	1	61.1	32.338	288	8.4395e-166	0.95214	8.8638	21
>SPAC1071.07c	7	4	>SPAC1071.07c |rps1502|rps15-2, rps15|40S ribosomal protein S15 |Schizosaccharomyces pombe|chr 1|||Manual	1	64.9	17.633	154	0	0.95221	20.975	18
>SPCC320.14	16	16	>SPCC320.14 ||SPCC330.15c|threo-3-hydroxyaspartate ammonia-lyase |Schizosaccharomyces pombe|chr 3|||Manual	1	65	35.048	323	6.9618e-267	0.95234	12.039	26
>SPAC959.03c	10	10	>SPAC959.03c |||U3 snoRNP-associated protein Utp7 |Schizosaccharomyces pombe|chr 1|||Manual	1	31	59.757	520	1.7946e-152	0.95241	18.533	14
>SPBC713.03	14	14	>SPBC713.03 |||mitochondrial D-lactate dehydrogenase, cytochrome |Schizosaccharomyces pombe|chr 2|||Manual	1	32.9	58.472	526	3.4625e-175	0.95245	6.3816	24
>SPAC664.04c	13;13	13;13	>SPAC664.04c |rps1602|rps16-2, rps16|40S ribosomal protein S16 |Schizosaccharomyces pombe|chr 1|||Manual;>SPBC18H10.14 |rps1601|rps16-1|40S ribosomal protein S16 |Schizosaccharomyces pombe|chr 2|||Manual	2	72.9	15.395	140	1.2276e-113	0.95253	16.483	84
>SPAC328.09	5	5	>SPAC328.09 |||mitochondrial 2-oxoadipate and 2-oxoglutarate transporter |Schizosaccharomyces pombe|chr 1|||Manual	1	16.8	33.099	298	2.4673e-22	0.95264	11.822	5
>SPBC4F6.05c	8	8	>SPBC4F6.05c |||lectin family glycoprotein receptor |Schizosaccharomyces pombe|chr 2|||Manual	1	34.1	42.768	384	0	0.95265	8.91	19
>SPCC162.11c	5	5	>SPCC162.11c |||uridine kinase/uracil phosphoribosyltransferase |Schizosaccharomyces pombe|chr 3|||Manual	1	15	51.389	454	2.4617e-38	0.95277	9.4306	8
>SPAC13G6.07c	10	1	>SPAC13G6.07c |rps601|rps6-1|40S ribosomal protein S6|Schizosaccharomyces pombe|chr 1|||Manual	1	57.7	27.499	239	2.1675e-274	0.9529	3.1496	20
>SPBC1539.05	11	11	>SPBC1539.05 |cog3||Golgi transport complex subunit Cog3 |Schizosaccharomyces pombe|chr 2|||Manual	1	18.4	85.998	735	2.7767e-178	0.95307	12.085	9
>SPAP27G11.14c	5	5	>SPAP27G11.14c |||sequence orphan|Schizosaccharomyces pombe|chr 1|||Manual	1	10	79.763	689	5.1212e-25	0.95309	11.334	4
>SPBC36.07	16	16	>SPBC36.07 |iki3||elongator subunit Iki3 |Schizosaccharomyces pombe|chr 2|||Manual	1	16.2	141.61	1253	1.5902e-126	0.95321	12.294	22
>SPBC31A8.01c	6	6	>SPBC31A8.01c |rtn1|cwl1, SPBC651.13c|reticulon-like protein Rtn1|Schizosaccharomyces pombe|chr 2|||Manual	1	20.8	33.659	308	0	0.95335	9.6929	17
>SPAC23C11.17	13	13	>SPAC23C11.17 |mdm28||mitochondrial inner membrane protein involved in potassium ion transport Mdm28 |Schizosaccharomyces pombe|chr 1|||Manual	1	34	55.723	485	3.0636e-296	0.95343	7.4227	33
>SPBC365.10	14	14	>SPBC365.10 |arp5||actin-like protein Arp5|Schizosaccharomyces pombe|chr 2|||Manual	1	20.9	82.363	721	1.5041e-272	0.95345	7.5725	19
>SPCC1281.03c	7	7	>SPCC1281.03c |emc4||ER membrane protein complex subunit 4 |Schizosaccharomyces pombe|chr 3|||Manual	1	36.3	21.551	193	4.4219e-203	0.95348	10.209	12
>SPAC9G1.07	9	9	>SPAC9G1.07 |||sequence orphan|Schizosaccharomyces pombe|chr 1|||Manual	1	30.1	46.357	418	5.92e-85	0.95358	15.982	5
>SPAC1F7.02c	17	17	>SPAC1F7.02c |has1||ATP-dependent RNA helicase Has1 |Schizosaccharomyces pombe|chr 1|||Manual	1	39.3	65.261	578	2.0694e-203	0.95364	15.901	28
>SPAC6G9.01c	2	2	>SPAC6G9.01c |||conserved protein|Schizosaccharomyces pombe|chr 1|||Manual	1	32.6	10.342	95	1.4639e-53	0.95374	32.341	2
>SPAC1834.02	32	32	>SPAC1834.02 |aro1||pentafunctional aromatic polypeptide Aro1 |Schizosaccharomyces pombe|chr 1|||Manual	1	28.8	173.78	1573	0	0.95375	9.773	96
>SPAC29B12.02c	10	10	>SPAC29B12.02c |set2|kmt3|histone lysine methyltransferase Set2|Schizosaccharomyces pombe|chr 1|||Manual	1	18.3	90.678	798	2.3661e-155	0.95411	8.003	16
>SPBC1703.05	4	4	>SPBC1703.05 |||protein kinase, RIO family |Schizosaccharomyces pombe|chr 2|||Manual	1	15.7	39.84	344	2.2738e-45	0.95414	15.913	6
>SPAC26F1.02	8	8	>SPAC26F1.02 |pnn1||pinin ortholog, involved in splicing Pnn1 |Schizosaccharomyces pombe|chr 1|||Manual	1	61.9	23.237	197	1.0731e-55	0.95415	8.987	15
>SPCC1442.05c	4	4	>SPCC1442.05c |||mitochondrial protein|Schizosaccharomyces pombe|chr 3|||Manual	1	26	20.036	177	1.2267e-67	0.95438	15.655	16
>SPCC320.08	9	9	>SPCC320.08 |||membrane transporter |Schizosaccharomyces pombe|chr 3|||Manual	1	21.4	56.779	505	2.7678e-168	0.95465	12.836	13
>SPAP19A11.05c	9	9	>SPAP19A11.05c |mrp7|SPBP19A11.05c|mitochondrial ribosomal protein subunit L27 |Schizosaccharomyces pombe|chr 2|||Manual	1	60.8	17.159	153	1.8344e-68	0.95471	12.011	16
>SPAC23C4.02	31	31	>SPAC23C4.02 |crn1||actin binding protein, coronin Crn1|Schizosaccharomyces pombe|chr 1|||Manual	1	62.4	67.015	601	0	0.95486	17.981	67
>SPAC3F10.13	6	6	>SPAC3F10.13 |ucp6||UBA domain protein Ucp6|Schizosaccharomyces pombe|chr 1|||Manual	1	13.9	68.72	612	2.2037e-83	0.95488	6.6537	11
>SPAC18B11.10	9	9	>SPAC18B11.10 |tup11||transcriptional corepressor Tup11|Schizosaccharomyces pombe|chr 1|||Manual	1	25.4	67.33	614	0	0.95491	12.769	17
>SPBC16G5.09	5	5	>SPBC16G5.09 |||serine carboxypeptidase |Schizosaccharomyces pombe|chr 2|||Manual	1	12.5	57.643	510	1.7775e-89	0.95491	4.6064	14
>SPAC17G8.08c	2	2	>SPAC17G8.08c |||human TMEM165 homolog|Schizosaccharomyces pombe|chr 1|||Manual	1	9.8	31.302	287	1.9383e-22	0.95497	6.9917	6
>SPBC14C8.04	2	2	>SPBC14C8.04 |||acetolactate synthase regulatory unit |Schizosaccharomyces pombe|chr 2|||Manual	1	10	31.834	289	4.9559e-34	0.95509	3.8369	3
>SPAC1783.05	29	27	>SPAC1783.05 |hrp1|chd1|ATP-dependent DNA helicase Hrp1|Schizosaccharomyces pombe|chr 1|||Manual	1	26.7	158.55	1373	0	0.95516	22.494	47
>SPAC1006.05c	7	7	>SPAC1006.05c |och1||alpha-1,6-mannosyltransferase Och1|Schizosaccharomyces pombe|chr 1|||Manual	1	26	45.929	396	6.974e-83	0.95549	22.262	22
>SPAC4G8.09	15	15	>SPAC4G8.09 |||mitochondrial leucine-tRNA ligase |Schizosaccharomyces pombe|chr 1|||Manual	1	20.1	100.89	874	4.1998e-121	0.95549	18.137	14
>SPBC215.11c	12	12	>SPBC215.11c |||aldo/keto reductase, unknown biological role|Schizosaccharomyces pombe|chr 2|||Manual	1	51.6	33.922	306	2.5907e-154	0.95549	10.163	26
>SPBC577.11	7	7	>SPBC577.11 |||DUF3074 family protein|Schizosaccharomyces pombe|chr 2|||Manual	1	41	27.496	239	4.4954e-23	0.95557	30.579	8
>SPBC691.05c	6	6	>SPBC691.05c ||SPBP22H7.01c|membrane transporter |Schizosaccharomyces pombe|chr 2|||Manual	1	10.8	76.67	668	1.8936e-47	0.95563	8.0849	9
>SPCC569.08c	7	7	>SPCC569.08c |ade5||phosphoribosylglycinamide formyltransferase |Schizosaccharomyces pombe|chr 3|||Manual	1	37.2	22.252	207	3.5939e-103	0.95578	8.4871	7
>SPAC23H4.04	4	4	>SPAC23H4.04 |||mitochondrialtRNA|Schizosaccharomyces pombe|chr 1|||Manual	1	13	47.626	415	6.9471e-15	0.95579	20.564	3
>SPAC1782.06c	6	6	>SPAC1782.06c |phb1||prohibitin Phb1 |Schizosaccharomyces pombe|chr 1|||Manual	1	41.8	31.053	282	3.5904e-66	0.95583	14.106	8
>SPBP4H10.15	25	23	>SPBP4H10.15 |||aconitate hydratase/mitochondrial ribosomal protein subunit L49, fusion protein |Schizosaccharomyces pombe|chr 2|||Manual	1	37.6	99.9	918	0	0.95598	7.4404	58
>SPBC31F10.03	4	4	>SPBC31F10.03 |||ChaC-like protein, predicted cation transport regulator|Schizosaccharomyces pombe|chr 2|||Manual	1	25.1	23.568	203	9.2231e-56	0.95601	13.074	8
>SPAC29B12.10c	3	3	>SPAC29B12.10c |pgt1||glutathione transporter Pgt1|Schizosaccharomyces pombe|chr 1|||Manual	1	8.9	96.301	851	1.5406e-109	0.95606	15.897	5
>SPBC6B1.07	14	14	>SPBC6B1.07 |prp1|zer1|U4/U6 x U5 tri-snRNP complex subunit Prp1|Schizosaccharomyces pombe|chr 2|||Manual	1	18.5	103	906	5.0982e-108	0.95613	15.734	18
>SPBC29A3.04	22	22	>SPBC29A3.04 |rpl8||60S ribosomal protein L7a/L8 |Schizosaccharomyces pombe|chr 2|||Manual	1	73.7	28.606	259	0	0.95614	11.463	99
>SPBC25B2.09c	26	26	>SPBC25B2.09c |mrs1|rrs1|mitochondrial and cytoplasmic arginine-tRNA ligase Rrs1/Mrs1 |Schizosaccharomyces pombe|chr 2|||Manual	1	48.7	70.689	618	0	0.9562	9.5001	111
>SPAPB17E12.05	6	1	>SPAPB17E12.05 |rpl3703|rpl37|60S ribosomal protein L37 |Schizosaccharomyces pombe|chr 1|||Manual	1	61.8	9.9605	89	8.2331e-64	0.95638	10.516	26
>SPCC1393.06c	6	6	>SPCC1393.06c |||rRNA processing protein Ipi1 |Schizosaccharomyces pombe|chr 3|||Manual	1	25.2	46.918	413	2.066e-46	0.95646	12.056	14
>SPAC3H8.03	4	4	>SPAC3H8.03 |img2||mitochondrial ribosomal protein subunit Img2 |Schizosaccharomyces pombe|chr 1|||Manual	1	39	12.091	105	1.6433e-11	0.9567	6.3791	6
>SPBC1289.06c	12	12	>SPBC1289.06c |ppr8||mitochondrial PPR repeat protein Ppr8|Schizosaccharomyces pombe|chr 2|||Manual	1	33.9	54.652	481	1.1598e-208	0.95673	23.656	30
>SPAC26F1.12c	6	6	>SPAC26F1.12c |||conserved eukaryotic protein|Schizosaccharomyces pombe|chr 1|||Manual	1	24.2	41.26	356	2.7153e-58	0.95674	7.9033	6
>SPCC63.14	20	20	>SPCC63.14 |||conserved fungal protein|Schizosaccharomyces pombe|chr 3|||Manual	1	25.1	131.06	1184	0	0.95675	10.773	63
>SPAC139.04c	11	11	>SPAC139.04c |fap2||L-saccharopine oxidase|Schizosaccharomyces pombe|chr 1|||Manual	1	39	48.973	433	8.167e-194	0.95689	6.4073	12
>SPCC162.07	6	6	>SPCC162.07 |ent1||epsin|Schizosaccharomyces pombe|chr 3|||Manual	1	14.7	80.173	706	4.2987e-246	0.95699	11.01	19
>SPBC1271.13	10	10	>SPBC1271.13 |mrpl8||mitochondrial ribosomal protein subunit L8 |Schizosaccharomyces pombe|chr 2|||Manual	1	56.5	23.967	207	3.3068e-127	0.95702	8.0274	15
>SPAC23G3.02c	40	40	>SPAC23G3.02c |sib1||ferrichrome synthetase Sib1|Schizosaccharomyces pombe|chr 1|||Manual	1	10.6	559.84	4924	5.9162e-265	0.95703	15.511	36
>SPBC12C2.11	17	17	>SPBC12C2.11 ||SPBC21D10.02|glutamine-fructose-6-phosphate transaminase |Schizosaccharomyces pombe|chr 2|||Manual	1	38.6	77.321	696	0	0.95703	8.4781	50
>SPAC56F8.03	26	26	>SPAC56F8.03 |||translation initiation factor IF2 |Schizosaccharomyces pombe|chr 1|||Manual	1	33.1	119.93	1079	0	0.95738	12.637	49
>SPCC1672.07	11	11	>SPCC1672.07 |||U3 snoRNP-associated protein Utp21 |Schizosaccharomyces pombe|chr 3|||Manual	1	18.2	100.57	902	3.3324e-89	0.95739	14.466	11
>SPCC1020.13c	9	9	>SPCC1020.13c ||SPCC14G10.05|DDHD family phospholipase |Schizosaccharomyces pombe|chr 3|||Manual	1	20.9	77.442	669	3.8095e-137	0.95759	11.195	11
>SPBC1683.02	4	4	>SPBC1683.02 |||adenine/adenosine deaminase family |Schizosaccharomyces pombe|chr 2|||Manual	1	19.8	39.436	339	2.2633e-87	0.95775	5.249	3
>SPAC8C9.15c	9	9	>SPAC8C9.15c |tif225||translation initiation factor eIF2B epsilon subunit |Schizosaccharomyces pombe|chr 1|||Manual	1	13.9	76.325	678	1.0362e-159	0.95783	8.9469	20
>SPCC553.09c	7	7	>SPCC553.09c |spb70|pol12|DNA polymerase alpha B-subunit|Schizosaccharomyces pombe|chr 3|||Manual	1	14.1	64.184	574	1.1653e-49	0.95835	14.591	11
>SPBC28F2.07	13	13	>SPBC28F2.07 |sfr1|dds20, mug13|Swi five-dependent recombination repair protein Sfr1|Schizosaccharomyces pombe|chr 2|||Manual	1	46.8	33.637	299	5.6347e-288	0.95847	24.117	27
>SPAC30.02c	7	7	>SPAC30.02c |||elongator complex associated protein Kti2 |Schizosaccharomyces pombe|chr 1|||Manual	1	32.4	32.495	281	2.6144e-98	0.95857	9.8978	10
>SPAC1687.21	9	9	>SPAC1687.21 ||SPAC222.01|phosphoglycerate mutase family |Schizosaccharomyces pombe|chr 1|||Manual	1	71.8	23.698	209	4.1845e-295	0.95858	7.7773	21
>SPCC16C4.13c	9;9	9;9	>SPCC16C4.13c |rpl1201|rpl12-1, rpl12.1|60S ribosomal protein L12.1/L12A|Schizosaccharomyces pombe|chr 3|||Manual;>SPCC31H12.04c |rpl1202|rpl12-2, rpl12|60S ribosomal protein L12.1/L12A|Schizosaccharomyces pombe|chr 3|||Manual	2	76.4	17.666	165	0	0.95868	11.884	63
>SPCC1919.12c	11	11	>SPCC1919.12c |||aminopeptidase |Schizosaccharomyces pombe|chr 3|||Manual	1	18.9	95.646	843	2.1469e-136	0.9587	20.765	24
>SPCC1235.11	2	2	>SPCC1235.11 |||mitochondrial protein, human BRP44L ortholog|Schizosaccharomyces pombe|chr 3|||Manual	1	18.4	16.055	141	2.9937e-14	0.9588	9.6116	6
>SPAC22G7.11c	6	6	>SPAC22G7.11c ||SPAC4G8.01c|conserved fungal protein|Schizosaccharomyces pombe|chr 1|||Manual	1	35.7	15.433	140	3.6208e-73	0.95889	5.0528	10
>SPAC11E3.15	8	8	>SPAC11E3.15 |rpl22|SPAP8A3.01|60S ribosomal protein L22 |Schizosaccharomyces pombe|chr 1|||Manual	1	71.8	13.32	117	2.2331e-288	0.95915	13.242	56
>SPAC959.07	16	1	>SPAC959.07 |rps403|rps4-3, rps4|40S ribosomal protein S4 |Schizosaccharomyces pombe|chr 1|||Manual	1	74	29.674	262	0	0.95921	5.7887	10
>SPAC3H1.01c	3	3	>SPAC3H1.01c |orc3|orp3, SPAP14E8.06c|origin recognition complex subunit Orp3 |Schizosaccharomyces pombe|chr 1|||Manual	1	3.8	80.192	690	1.4178e-08	0.95929	3.6543	2
>SPAC6B12.15	5	5	>SPAC6B12.15 |cpc2|rkp1|RACK1 ortholog Cpc2|Schizosaccharomyces pombe|chr 1|||Manual	1	20.7	34.851	314	4.9936e-189	0.95939	11.713	54
>SPBC1773.02c	13	13	>SPBC1773.02c |||thioredoxin peroxidase |Schizosaccharomyces pombe|chr 2|||Manual	1	82.6	21.164	195	9.7407e-94	0.95945	10.491	34
>SPBC18H10.04c	7	7	>SPBC18H10.04c |sce3|tif48|translation initiation factor |Schizosaccharomyces pombe|chr 2|||Manual	1	20.4	42.513	388	0	0.95948	6.4546	26
>SPBC19C2.14	2	2	>SPBC19C2.14 |smd3||Sm snRNP core protein Smd3|Schizosaccharomyces pombe|chr 2|||Manual	1	39.2	11.033	97	6.5873e-103	0.95948	11.893	6
>SPBC651.11c	15	15	>SPBC651.11c |apm3||AP-3 adaptor complex subunit Apm3 |Schizosaccharomyces pombe|chr 2|||Manual	1	39.1	48.422	425	8.7221e-214	0.95971	14.009	27
>SPCC191.05c	3	3	>SPCC191.05c |||nucleoside 2-deoxyribosyltransferase |Schizosaccharomyces pombe|chr 3|||Manual	1	24.2	22.924	211	8.8997e-32	0.95972	9.4419	2
>SPAC3H5.05c	5;5	5;5	>SPAC3H5.05c |rps1401|rps14-1, rps14|40S ribosomal protein S14 |Schizosaccharomyces pombe|chr 1|||Manual;>SPBC18H10.13 |rps1402|rps14-2|40S ribosomal protein S14 |Schizosaccharomyces pombe|chr 2|||Manual	2	58.3	14.699	139	6.651e-184	0.95994	11.405	49
>SPAC890.08	10	10	>SPAC890.08 |rpl31||60S ribosomal protein L31 |Schizosaccharomyces pombe|chr 1|||Manual	1	66.4	13.261	113	1.0935e-122	0.95996	11.053	66
>SPAC4F10.11	10	10	>SPAC4F10.11 |spn1||septin Spn1|Schizosaccharomyces pombe|chr 1|||Manual	1	23.2	53.737	469	1.3049e-70	0.96003	10.45	21
>SPCC4G3.02	11	11	>SPCC4G3.02 |aph1||bis|Schizosaccharomyces pombe|chr 3|||Manual	1	91.8	20.685	182	0	0.96003	7.9016	24
>SPBC1861.08c	4	4	>SPBC1861.08c |lea1||U2 snRNP-associated protein Lea1 |Schizosaccharomyces pombe|chr 2|||Manual	1	38.8	26.914	237	2.3023e-93	0.96005	24.761	9
>SPAC25B8.10	10	9	>SPAC25B8.10 |||trans-aconitate 3-methyltransferase |Schizosaccharomyces pombe|chr 1|||Manual	1	41	29.376	256	6.0175e-124	0.96023	5.5474	27
>SPBC1347.04	8	8	>SPBC1347.04 |tim54||TIM22 inner membrane protein import complex subunit Tim54 |Schizosaccharomyces pombe|chr 2|||Manual	1	37.8	39.803	347	5.6757e-182	0.96036	6.2423	16
>SPAC8E11.02c	12	12	>SPAC8E11.02c |rad24||14-3-3 protein Rad24|Schizosaccharomyces pombe|chr 1|||Manual	1	60.4	30.082	270	0	0.96043	16.07	112
>SPCC5E4.06	9	9	>SPCC5E4.06 |smc6|rad18|Smc5-6 complex SMC subunit Smc6|Schizosaccharomyces pombe|chr 3|||Manual	1	9.6	130.93	1140	5.8735e-91	0.96046	16.707	8
>SPBC337.14	6	6	>SPBC337.14 |rpb4||DNA-directed RNA polymerase II complex subunit Rpb4|Schizosaccharomyces pombe|chr 2|||Manual	1	84.4	15.361	135	1.3582e-185	0.96049	8.6162	15
>SPCC576.03c	6	6	>SPCC576.03c |tpx1||thioredoxin peroxidase Tpx1|Schizosaccharomyces pombe|chr 3|||Manual	1	43.2	21.191	192	3.7294e-265	0.96055	10.801	37
>SPCC1450.10c	3	3	>SPCC1450.10c |||iron hydrogenase |Schizosaccharomyces pombe|chr 3|||Manual	1	7.6	60.446	538	8.2979e-43	0.96056	5.6438	4
>SPBC83.05	12	12	>SPBC83.05 |||mitochondrial RNA-binding protein |Schizosaccharomyces pombe|chr 2|||Manual	1	24.5	88.2	773	5.7104e-143	0.96061	10.907	16
>SPAC4A8.04	8	8	>SPAC4A8.04 |isp6|prb1|vacuolar serine protease Isp6|Schizosaccharomyces pombe|chr 1|||Manual	1	22.1	49.366	467	1.6507e-214	0.96063	41.114	48
>SPAC4G9.04c	6	6	>SPAC4G9.04c |||cleavage and polyadenylation specificity factor |Schizosaccharomyces pombe|chr 1|||Manual	1	17.9	70.382	638	5.9536e-225	0.96085	9.1016	11
>SPAC630.12	8	8	>SPAC630.12 |||ER lipid phosphatase |Schizosaccharomyces pombe|chr 1|||Manual	1	36.3	49.26	422	2.0679e-133	0.96093	13.325	16
>SPAC824.06	5	5	>SPAC824.06 |tim14||TIM23 translocase complex subunit Tim14 |Schizosaccharomyces pombe|chr 1|||Manual	1	52.9	15.271	140	1.6929e-30	0.961	5.8169	8
>SPBC336.10c	8	2	>SPBC336.10c |tif512||translation elongation factor eIF5A |Schizosaccharomyces pombe|chr 2|||Manual	1	68	18.563	169	0	0.96104	9.0381	102
>SPAC6G9.02c	8	8	>SPAC6G9.02c |nop9||RNA-binding protein Nop9 |Schizosaccharomyces pombe|chr 1|||Manual	1	17.3	75.439	655	4.4162e-111	0.96106	7.3132	16
>SPAC823.13c	6	6	>SPAC823.13c |||mitochondrial inner membrane protein |Schizosaccharomyces pombe|chr 1|||Manual	1	21.8	36.75	317	2.8017e-98	0.96123	18.284	10
>SPAC17A5.03	27;27	27;27	>SPAC17A5.03 |rpl301|rpl3-1, rpl3|60S ribosomal protein L3|Schizosaccharomyces pombe|chr 1|||Manual;>SPAPB8E5.06c |rpl302|rpl3-2, rpl3-b|60S ribosomal protein L3|Schizosaccharomyces pombe|chr 1|||Manual	2	71.6	43.802	388	0	0.96131	10.345	196
>SPBC14C8.14c	12	12	>SPBC14C8.14c |pol5||DNA polymerase phi|Schizosaccharomyces pombe|chr 2|||Manual	1	13	109.72	959	2.0932e-92	0.96133	19.157	11
>SPAC23C4.10	7	7	>SPAC23C4.10 |sec2||guanyl-nucleotide exchange factor Sec2 |Schizosaccharomyces pombe|chr 1|||Manual	1	13.3	59.052	527	1.4206e-92	0.96144	16.59	9
>SPAC8E11.05c	7	7	>SPAC8E11.05c |||conserved fungal protein|Schizosaccharomyces pombe|chr 1|||Manual	1	34.6	38.2	338	2.5149e-126	0.9622	10.944	17
>SPCC645.13	4	4	>SPCC645.13 |||transcription elongation regulator |Schizosaccharomyces pombe|chr 3|||Manual	1	6.7	79.738	721	5.4764e-36	0.9622	21.905	4
>SPAC23C11.02c	12;12	12;12	>SPAC23C11.02c |rps23||40S ribosomal protein S23 |Schizosaccharomyces pombe|chr 1|||Manual;>SPBP4H10.13 |rps2302|rps23-2|40S ribosomal protein S23 |Schizosaccharomyces pombe|chr 2|||Manual	2	74.8	15.655	143	1.4416e-257	0.96229	14.733	77
>SPAC1D4.12	9	9	>SPAC1D4.12 |rad15|rhp3|transcription factor TFIIH complex subunit Rad15|Schizosaccharomyces pombe|chr 1|||Manual	1	19.4	88.148	772	6.3013e-87	0.96232	6.9211	10
>SPBC29A10.17	4	4	>SPBC29A10.17 |||sequence orphan|Schizosaccharomyces pombe|chr 2|||Manual	1	30.1	17.547	153	1.5212e-101	0.96234	3.8723	3
>SPBC1D7.04	12	12	>SPBC1D7.04 |mlo3||RNA binding protein Mlo3|Schizosaccharomyces pombe|chr 2|||Manual	1	74.4	21.791	199	0	0.96235	12.455	53
>SPAC1486.07c	5	5	>SPAC1486.07c |mrpl19||mitochondrial ribosomal protein subunit L19 |Schizosaccharomyces pombe|chr 1|||Manual	1	40.3	15.435	144	2.9397e-13	0.96239	8.3395	6
>SPAC1786.02	3	3	>SPAC1786.02 |||phospholipase |Schizosaccharomyces pombe|chr 1|||Manual	1	5.9	70.57	644	5.411e-72	0.96248	7.3752	6
>SPCC4G3.13c	4	4	>SPCC4G3.13c |||CUE domain protein Cue1/4 family involved in ER associated protein catabolism |Schizosaccharomyces pombe|chr 3|||Manual	1	30.2	23.524	215	9.1293e-92	0.96258	13.28	11
>SPAPB1A10.04c	9	9	>SPAPB1A10.04c |cwp1||geranylgeranyltransferase I alpha subunit Cwp1|Schizosaccharomyces pombe|chr 1|||Manual	1	28.2	34.876	294	2.8218e-152	0.96263	4.5125	15
>SPAC31A2.08	9	9	>SPAC31A2.08 |mrp20||mitochondrial ribosomal protein subunit L23 |Schizosaccharomyces pombe|chr 1|||Manual	1	67.1	18.977	161	4.4859e-81	0.96264	10.038	23
>SPAC9G1.05	17	17	>SPAC9G1.05 |||actin cortical patch component Aip1 |Schizosaccharomyces pombe|chr 1|||Manual	1	41.3	65.266	595	0	0.96269	6.1854	41
>SPBC1718.03	3	3	>SPBC1718.03 |ker1||DNA-directed RNA polymerase I complex subunit Ker1|Schizosaccharomyces pombe|chr 2|||Manual	1	24.5	16.976	147	5.7595e-50	0.96271	3.4698	6
>SPAC3F10.17	4	4	>SPAC3F10.17 |||ribosome biogenesis protein Ltv1 |Schizosaccharomyces pombe|chr 1|||Manual	1	11.4	44.479	386	2.1617e-27	0.96303	4.5493	4
>SPAC890.06	17	17	>SPAC890.06 |nup155|nup157, nup170|nucleoporin Nup155|Schizosaccharomyces pombe|chr 1|||Manual	1	15.4	147.63	1315	1.984e-258	0.96308	7.6791	27
>SPAC9.03c	36	36	>SPAC9.03c |brr2|spp41|U5 snRNP complex subunit Brr2 |Schizosaccharomyces pombe|chr 1|||Manual	1	22	248.81	2176	0	0.96309	9.0168	62
>SPAC24B11.11c	13	13	>SPAC24B11.11c |sid2||NDR kinase Sid2|Schizosaccharomyces pombe|chr 1|||Manual	1	28.2	70.491	607	5.5109e-193	0.96323	14.089	20
>SPCC330.05c	12	12	>SPCC330.05c |ura4||orotidine 5-phosphate decarboxylase Ura4|Schizosaccharomyces pombe|chr 3|||Manual	1	56.4	29.361	264	3.3278e-207	0.96324	13.025	21
>SPAC2G11.02	7	7	>SPAC2G11.02 |urb2||ribosome biogenesis protein Urb2 |Schizosaccharomyces pombe|chr 1|||Manual	1	6.9	151.57	1318	5.9119e-15	0.96325	13.989	7
>SPCC1919.09	2	2	>SPCC1919.09 |tif6||translation initiation factor eIF6|Schizosaccharomyces pombe|chr 3|||Manual	1	18.9	26.232	244	2.7442e-43	0.96333	4.277	2
>SPBP8B7.16c	13	13	>SPBP8B7.16c |dbp2||ATP-dependent RNA helicase Dbp2|Schizosaccharomyces pombe|chr 2|||Manual	1	28.5	61.547	550	0	0.96386	6.0271	29
>SPAC6G9.09c	10;10	10;10	>SPAC6G9.09c |rpl2401|rpl24-01, rpl24|60S ribosomal protein L24 |Schizosaccharomyces pombe|chr 1|||Manual;>SPCC330.14c |rpl2402|rpl24-2|60S ribosomal protein L24 |Schizosaccharomyces pombe|chr 3|||Manual	2	58.4	16.836	149	2.7726e-101	0.96387	8.8375	52
>SPCC4B3.05c	11	11	>SPCC4B3.05c |hem12||uroporphyrinogen decarboxylase Hem12 |Schizosaccharomyces pombe|chr 3|||Manual	1	35.7	40.633	359	5.1517e-149	0.96402	16.238	28
>SPAC1486.01	11	11	>SPAC1486.01 |||manganese superoxide dismutase |Schizosaccharomyces pombe|chr 1|||Manual	1	85.3	24.346	218	0	0.96408	13.192	36
>SPAC17G6.06	6	3	>SPAC17G6.06 |rps2401|rps24-1, rps24|40S ribosomal protein S24 |Schizosaccharomyces pombe|chr 1|||Manual	1	62.7	15.47	134	7.0176e-100	0.96408	5.8173	43
>SPBC1683.10c	1	1	>SPBC1683.10c |pcl1||ferrous iron transporter Pcl1|Schizosaccharomyces pombe|chr 2|||Manual	1	4.1	25.625	242	0.00023532	0.96408	17.026	2
>SPCC1739.10	3	3	>SPCC1739.10 |mug33||conserved fungal protein|Schizosaccharomyces pombe|chr 3|||Manual	1	23.5	37.074	336	2.1524e-96	0.96421	9.3003	13
>SPCC1020.08	13	13	>SPCC1020.08 |||wybutosine biosynthesis protein Tyw1 |Schizosaccharomyces pombe|chr 3|||Manual	1	25.4	78.187	688	1.3275e-144	0.96424	11.875	14
>SPAC13D6.04c	6	6	>SPAC13D6.04c |btb3||substrate adaptor for cullin 3 ubiquitin ligase Btb3|Schizosaccharomyces pombe|chr 1|||Manual	1	11.1	60.445	523	3.7838e-122	0.96445	8.3054	9
>SPAC3H5.12c	13	1	>SPAC3H5.12c |rpl501|rpl5-1, rpl5|60S ribosomal protein L5 |Schizosaccharomyces pombe|chr 1|||Manual	1	65	33.459	294	0	0.96447	7.9588	120
>SPBC115.01c	5	5	>SPBC115.01c |rrp46||exosome subunit Rrp46 |Schizosaccharomyces pombe|chr 2|||Manual	1	34.5	24.926	226	1.0625e-176	0.96466	8.3084	10
>SPBC16E9.11c	9	9	>SPBC16E9.11c |pub3||HECT-type ubiquitin-protein ligase Pub3 |Schizosaccharomyces pombe|chr 2|||Manual	1	21.1	89.259	786	5.9984e-196	0.96473	11.605	18
>SPAC630.03	15	15	>SPAC630.03 |arp3|act2|actin-like protein Arp3|Schizosaccharomyces pombe|chr 1|||Manual	1	64.2	47.373	427	0	0.96484	11.695	57
>SPAC694.02	32	32	>SPAC694.02 |||DEAD/DEAH box helicase|Schizosaccharomyces pombe|chr 1|||Manual	1	20.5	195.06	1717	0	0.96486	12.999	77
>SPBC947.10	1	1	>SPBC947.10 |dsc1||ubiquitin-protein ligase E3 |Schizosaccharomyces pombe|chr 2|||Manual	1	2.3	79.184	695	2.0139e-93	0.9649	2.5072	4
>SPCC1183.08c	15	8	>SPCC1183.08c |rpl101|rpl1-1, rpl10a-1|60S ribosomal protein L10a|Schizosaccharomyces pombe|chr 3|||Manual	1	69	23.917	216	0	0.96499	9.4421	122
>SPCC576.05	10	10	>SPCC576.05 |||nucear export factor Sac3 |Schizosaccharomyces pombe|chr 3|||Manual	1	14.6	117.66	1024	1.8811e-94	0.96508	15.697	14
>SPAC4A8.02c	3	3	>SPAC4A8.02c |||conserved protein, UPF0047 family|Schizosaccharomyces pombe|chr 1|||Manual	1	29.6	15.88	142	1.7368e-35	0.9656	25.609	8
>SPBC354.06	4	4	>SPBC354.06 |mrps16||mitochondrial ribosomal protein subunit S16 |Schizosaccharomyces pombe|chr 2|||Manual	1	61.5	10.99	96	4.7575e-101	0.96578	8.7634	8
>SPBC28F2.04c	6	6	>SPBC28F2.04c |cwf7|spf27|splicing factor Cwf7|Schizosaccharomyces pombe|chr 2|||Manual	1	32.1	21.317	187	3.6294e-25	0.96586	15	7
>SPAC3A12.05c	8	8	>SPAC3A12.05c |taf2||TATA-binding protein associated factor Taf2 |Schizosaccharomyces pombe|chr 1|||Manual	1	8.5	133.91	1172	4.3576e-47	0.96591	12.382	8
>SPCC553.02	10	10	>SPCC553.02 |||glutamine-dependent NAD|Schizosaccharomyces pombe|chr 3|||Manual	1	16.3	79.519	700	9.2367e-100	0.966	10.007	24
>SPAC144.16	3	3	>SPAC144.16 |||sister chromatid cohesion protein |Schizosaccharomyces pombe|chr 1|||Manual	1	30.7	20.226	179	2.8898e-97	0.96616	1.2337	4
>SPAC12G12.04	33	33	>SPAC12G12.04 |mcp60|hsp60|mitochondrial heat shock protein Hsp60/Mcp60|Schizosaccharomyces pombe|chr 1|||Manual	1	66.8	62.167	582	0	0.96634	7.778	152
>SPAC1B3.17	5	5	>SPAC1B3.17 |clr2||chromatin silencing protein Clr2|Schizosaccharomyces pombe|chr 1|||Manual	1	12.1	61.97	537	1.7999e-119	0.96638	13.794	6
>SPAC144.11	12;12	12;12	>SPAC144.11 |rps1102|rps11-2, rps11|40S ribosomal protein S11 |Schizosaccharomyces pombe|chr 1|||Manual;>SPAC31G5.03 |rps1101|rps11-1|40S ribosomal protein S11 |Schizosaccharomyces pombe|chr 1|||Manual	2	69.7	17.5	152	0	0.96645	12.839	62
>SPBP35G2.08c	4	4	>SPBP35G2.08c |air1||zinc knuckle TRAMP complex subunit Air1|Schizosaccharomyces pombe|chr 2|||Manual	1	19.4	35.545	315	4.7825e-21	0.96648	17.514	7
>SPBC365.03c	9	2	>SPBC365.03c |rpl2101|rpl21, rpl21-1|60S ribosomal protein L21 |Schizosaccharomyces pombe|chr 2|||Manual	1	63.1	18.38	160	0	0.96661	10.323	55
>SPBC14C8.03	11	11	>SPBC14C8.03 |fma2||methionine aminopeptidase Fma2 |Schizosaccharomyces pombe|chr 2|||Manual	1	46	47.271	426	0	0.96665	8.2439	30
>SPAPJ691.03	1	1	>SPAPJ691.03 |||mitochondrial conserved eukaryotic protein|Schizosaccharomyces pombe|chr 1|||Manual	1	19.8	9.3085	86	2.9351e-07	0.96678	3.1854	3
>SPAC2F3.03c	10	10	>SPAC2F3.03c |rpa49|rpa51|DNA-directed RNA polymerase I complex subunit Rpa49 |Schizosaccharomyces pombe|chr 1|||Manual	1	32.7	48.066	425	2.8292e-174	0.96687	10.036	26
>SPCC1494.09c	2	2	>SPCC1494.09c |||sequence orphan|Schizosaccharomyces pombe|chr 3|||Manual	1	20.4	18.001	157	1.3885e-25	0.96692	17.363	2
>SPBC21H7.02	6	6	>SPBC21H7.02 |taf10||SAGA complex/transcription factor TFIID complex subunit Taf10|Schizosaccharomyces pombe|chr 2|||Manual	1	47.9	23.526	215	3.6788e-85	0.96698	55.557	5
>SPCC18.07	5	5	>SPCC18.07 |rpc53||DNA-directed RNA polymerase III complex subunit Rpc53 |Schizosaccharomyces pombe|chr 3|||Manual	1	20.6	36.871	330	8.9821e-74	0.96732	12.041	18
>SPAC24H6.11c	5	5	>SPAC24H6.11c |||sulfate transporter |Schizosaccharomyces pombe|chr 1|||Manual	1	5.8	107.12	958	1.0632e-13	0.96745	8.4005	5
>SPAC1071.01c	10	10	>SPAC1071.01c |pta1|SPAC4H3.15c|mRNA cleavage and polyadenylation specificity factor complex subunit Pta1|Schizosaccharomyces pombe|chr 1|||Manual	1	17.8	76.232	670	6.8298e-62	0.96763	10.31	15
>SPAC16E8.01	22	22	>SPAC16E8.01 |shd1|sla1|cytoskeletal protein binding protein Sla1 family, Shd1 |Schizosaccharomyces pombe|chr 1|||Manual	1	18.8	154.63	1420	0	0.96769	24.783	44
>SPAC24B11.07c	2	2	>SPAC24B11.07c |||oxidoreductase |Schizosaccharomyces pombe|chr 1|||Manual	1	6.2	62.463	561	1.1737e-07	0.96771	13.711	2
>SPCC24B10.16c	1	1	>SPCC24B10.16c |||sequence orphan|Schizosaccharomyces pombe|chr 3|||Manual	1	16.1	13.497	124	2.06e-45	0.96789	1.3261	2
>SPAC4D7.02c	3	3	>SPAC4D7.02c |||glycerophosphoryl diester phosphodiesterase |Schizosaccharomyces pombe|chr 1|||Manual	1	9.6	35.585	311	4.2236e-88	0.96802	3.4347	8
>SPAC2F7.17	7	7	>SPAC2F7.17 |||mitochondrial peptide chain release factor |Schizosaccharomyces pombe|chr 1|||Manual	1	21.5	44.953	396	8.3777e-116	0.96807	12.526	7
>SPAC17C9.03	46	46	>SPAC17C9.03 |tif471||translation initiation factor eIF4G|Schizosaccharomyces pombe|chr 1|||Manual	1	42.8	154.03	1403	0	0.96831	12.037	159
>SPAPB1E7.12	10	1	>SPAPB1E7.12 |rps602|rps6-2, rps6|40S ribosomal protein S6 |Schizosaccharomyces pombe|chr 1|||Manual	1	57.7	27.475	239	8.1277e-275	0.96858	7.1411	131
>SPCC191.07	9	8	>SPCC191.07 |cyc1||cytochrome c |Schizosaccharomyces pombe|chr 3|||Manual	1	67.9	12.021	109	4.4928e-189	0.96864	7.2709	45
>SPBC1711.18	4	4	>SPBC1711.18 |tam9||mitochondrial ribosomal protein subunit L36, MrpL36/YmL36 |Schizosaccharomyces pombe|chr 2|||Manual	1	40.7	9.8022	86	2.2257e-34	0.96879	18.165	6
>SPBC1734.05c	6	6	>SPBC1734.05c |spf31||DNAJ protein Spf31 |Schizosaccharomyces pombe|chr 2|||Manual	1	38.3	24.609	209	2.5746e-28	0.96884	11.067	7
>SPBC902.02c	13	13	>SPBC902.02c |ctf18|chl12|RFC-like complex subunit Ctf18|Schizosaccharomyces pombe|chr 2|||Manual	1	18.4	108.65	960	3.5542e-243	0.96887	14.389	16
>SPCC24B10.09	12	7	>SPCC24B10.09 |rps1702|rps17-2, rps17|40S ribosomal protein S17 |Schizosaccharomyces pombe|chr 3|||Manual	1	88.6	15.534	132	4.5412e-227	0.96905	9.611	73
>SPAC15A10.04c	11	11	>SPAC15A10.04c |zpr1||EF-1 alpha binding zinc finger protein Zpr1 |Schizosaccharomyces pombe|chr 1|||Manual	1	31.2	51.376	459	3.7328e-260	0.96906	5.5701	30
>SPAC31G5.19	11	11	>SPAC31G5.19 |||ATPase with bromodomain protein |Schizosaccharomyces pombe|chr 1|||Manual	1	16.6	135.35	1190	3.4574e-120	0.96907	21.342	14
>SPAC1006.01	3	3	>SPAC1006.01 |psp3||vacuolar serine protease Psp3 |Schizosaccharomyces pombe|chr 1|||Manual	1	6.7	48.732	451	6.1603e-39	0.96914	19.355	19
>SPAC3G6.01	30	28	>SPAC3G6.01 |hrp3||ATP-dependent DNA helicase Hrp3|Schizosaccharomyces pombe|chr 1|||Manual	1	28.5	159.38	1388	0	0.96914	15.325	42
>SPAC18B11.02c	4	4	>SPAC18B11.02c |||tRNA pseudouridylate synthase |Schizosaccharomyces pombe|chr 1|||Manual	1	16.2	44.899	394	3.9727e-23	0.96917	33.098	5
>SPAC6B12.18	7	7	>SPAC6B12.18 |gon7|prl55, SPNCRNA.55|EKC/KEOPS complex subunit Gon7 |Schizosaccharomyces pombe|chr 1|||Manual	1	100	8.5686	73	2.9282e-110	0.96924	12.566	24
>SPCC576.09	6	6	>SPCC576.09 |rps20||40S ribosomal protein S20 |Schizosaccharomyces pombe|chr 3|||Manual	1	67.8	13.544	118	1.3285e-83	0.9695	5.4497	39
>SPCC622.18	13	13	>SPCC622.18 |rpl6||60S ribosomal protein L6 |Schizosaccharomyces pombe|chr 3|||Manual	1	76.4	21.248	195	0	0.96962	9.8244	107
>SPBC14F5.04c	36	36	>SPBC14F5.04c |pgk1||phosphoglycerate kinase Pgk1 |Schizosaccharomyces pombe|chr 2|||Manual	1	78	43.963	414	0	0.97019	10.379	278
>SPAPB8E5.07c	10	10	>SPAPB8E5.07c |||ribosome biogenesis protein Rrp12 |Schizosaccharomyces pombe|chr 1|||Manual	1	10.7	130.53	1163	1.6673e-73	0.97035	14.591	12
>SPAC12G12.09	8	8	>SPAC12G12.09 |||conserved fungal protein|Schizosaccharomyces pombe|chr 1|||Manual	1	9.7	109.71	977	4.4111e-104	0.97037	7.4348	10
>SPCC16A11.17	24	24	>SPCC16A11.17 |mcm4|cdc21, SPCC24B10.01|MCM complex subunit Mcm4/Cdc21|Schizosaccharomyces pombe|chr 3|||Manual	1	39.2	101.54	911	0	0.97037	13.786	35
>SPCC830.08c	3	3	>SPCC830.08c |yop1||ER membrane protein DP1/Yop1|Schizosaccharomyces pombe|chr 3|||Manual	1	30.8	20.782	182	9.2893e-93	0.97051	10.56	6
>SPBC106.10	4	4	>SPBC106.10 |pka1|tpk, git6|cAMP-dependent protein kinase catalytic subunit Pka1|Schizosaccharomyces pombe|chr 2|||Manual	1	8.4	57.577	512	2.2461e-08	0.97061	12.014	3
>SPBC800.04c	2	2	>SPBC800.04c |rpl4301|rpl43-1, rpl43, rpl37a-1|60S ribosomal protein L37a |Schizosaccharomyces pombe|chr 2|||Manual	1	34	10.422	94	1.0261e-95	0.97061	4.2135	7
>SPBC409.14c	4	4	>SPBC409.14c |mrps17||mitochondrial ribosomal protein subunit S17 |Schizosaccharomyces pombe|chr 2|||Manual	1	80	10.245	90	6.2426e-47	0.97081	12.483	24
>SPAC23H3.10	12	12	>SPAC23H3.10 |ssr2||SWI/SNF and RSC complex subunit Ssr2|Schizosaccharomyces pombe|chr 1|||Manual	1	31.6	57.684	503	2.6795e-270	0.97093	9.6436	19
>SPAPB1A10.09	17	17	>SPAPB1A10.09 |ase1||antiparallel microtubule cross-linking factor Ase1|Schizosaccharomyces pombe|chr 1|||Manual	1	31.7	83.172	731	2.1295e-222	0.97093	11.658	31
>SPBC14F5.03c	12	12	>SPBC14F5.03c |kap123||karyopherin Kap123|Schizosaccharomyces pombe|chr 2|||Manual	1	16.2	117.83	1067	1.5416e-192	0.97096	6.6337	27
>SPCC1739.01	11	11	>SPCC1739.01 ||SPCC1906.05|zf-CCCH type zinc finger protein|Schizosaccharomyces pombe|chr 3|||Manual	1	28.2	57.978	547	9.3153e-99	0.97106	30.218	11
>SPAC22A12.04c	5;5	5;5	>SPAC22A12.04c |rps2201|rps22-1, rps15a-1|40S ribosomal protein S15a |Schizosaccharomyces pombe|chr 1|||Manual;>SPAC5D6.01 |rps2202|rps22-2, rps15a-2|40S ribosomal protein S15a |Schizosaccharomyces pombe|chr 1|||Manual	2	59.2	14.76	130	3.758e-239	0.97108	9.2833	42
>SPBC16G5.11c	8	8	>SPBC16G5.11c |bag101|bag1-a, bag1|BAG family molecular chaperone regulator Bag101 |Schizosaccharomyces pombe|chr 2|||Manual	1	46.2	22.205	195	1.8774e-91	0.97122	9.2223	16
>SPBC13G1.01c	9	9	>SPBC13G1.01c |nam9||mitochondrial ribosomal protein subunit S4 |Schizosaccharomyces pombe|chr 2|||Manual	1	33.9	37.665	327	2.0067e-138	0.97141	7.1677	15
>SPBC1703.11	7	7	>SPBC1703.11 |||optic atrophy 3 family protein|Schizosaccharomyces pombe|chr 2|||Manual	1	35.3	24.545	218	0	0.97143	11.293	14
>SPAC26A3.08	3	3	>SPAC26A3.08 |smb1|smb|Sm snRNP core protein Smb1|Schizosaccharomyces pombe|chr 1|||Manual	1	18.4	15.476	147	9.6618e-72	0.97156	11.214	7
>SPAC19G12.08	8	8	>SPAC19G12.08 |scs7||sphingosine hydroxylase Scs7|Schizosaccharomyces pombe|chr 1|||Manual	1	31.1	40.229	347	5.1646e-294	0.97161	8.058	26
>SPAPB2B4.07	7	7	>SPAPB2B4.07 |||ubiquitin family protein, human UBTD1 homolog|Schizosaccharomyces pombe|chr 1|||Manual	1	36.8	26.697	239	2.2168e-228	0.97164	10.601	17
>SPAC16E8.07c	4	4	>SPAC16E8.07c |vph1||V-type ATPase V0 subunit a |Schizosaccharomyces pombe|chr 1|||Manual	1	8.7	94.158	831	4.5529e-177	0.97175	13.253	21
>SPAC56E4.04c	58	58	>SPAC56E4.04c |cut6||acetyl-CoA/biotin carboxylase|Schizosaccharomyces pombe|chr 1|||Manual	1	33.3	256.84	2280	0	0.97183	9.5577	223
>SPAC11G7.04	11;11;6	5;5;0	>SPAC11G7.04 |ubi1||ribosomal-ubiquitin fusion protein Ubi1 |Schizosaccharomyces pombe|chr 1|||Manual;>SPAC1805.12c |uep1|ubi2|ribosomal-ubiquitin fusion protein Ubi2|Schizosaccharomyces pombe|chr 1|||Manual;>SPBC337.08c |ubi4||ubiquitin|Schizosaccharomyce	3	70.3	14.595	128	0	0.97193	6.5056	16
>SPBC29B5.03c	11	11	>SPBC29B5.03c |rpl26||60S ribosomal protein L26 |Schizosaccharomyces pombe|chr 2|||Manual	1	78.6	14.341	126	3.521e-98	0.97193	8.1031	93
>SPBC1711.03	4	4	>SPBC1711.03 |aim27|emc3|ER membrane protein complex subunit Aim27 |Schizosaccharomyces pombe|chr 2|||Manual	1	15.9	28.883	258	2.4611e-11	0.97196	11.092	5
>SPCC24B10.04	4	4	>SPCC24B10.04 |||sequence orphan|Schizosaccharomyces pombe|chr 3|||Manual	1	22.6	23.366	199	1.7786e-41	0.972	11.516	6
>SPCC594.01	19	19	>SPCC594.01 ||SPCC736.16|DUF1769 family protein|Schizosaccharomyces pombe|chr 3|||Manual	1	34.6	88.748	791	0	0.97211	13.729	36
>SPBC1289.09	7	7	>SPBC1289.09 |tim21||TIM23 translocase complex subunit Tim21 |Schizosaccharomyces pombe|chr 2|||Manual	1	39	25.568	223	1.0678e-56	0.97212	12.177	15
>SPBC336.12c	18	18	>SPBC336.12c |cdc10||MBF transcription factor complex subunit Cdc10|Schizosaccharomyces pombe|chr 2|||Manual	1	37.3	85.512	767	8.7772e-236	0.97224	40.242	24
>SPAC9G1.03c	6	6	>SPAC9G1.03c |rpl3001|rpl30-1, rpl30|60S ribosomal protein L30 |Schizosaccharomyces pombe|chr 1|||Manual	1	64.2	11.591	109	2.1271e-170	0.9723	9.2283	18
>SPAC631.01c	5	5	>SPAC631.01c |acp2||F-actin capping protein beta subunit |Schizosaccharomyces pombe|chr 1|||Manual	1	42.9	29.845	268	9.6194e-217	0.97239	3.743	25
>SPCC13B11.01	23	23	>SPCC13B11.01 |adh1|adh|alcohol dehydrogenase Adh1|Schizosaccharomyces pombe|chr 3|||Manual	1	80	37.396	350	0	0.97246	9.7532	401
>SPAC1687.19c	7	7	>SPAC1687.19c |||queuine tRNA-ribosyltransferase |Schizosaccharomyces pombe|chr 1|||Manual	1	24.8	45.176	404	2.0639e-109	0.97256	17.488	10
>SPBC660.07	15	15	>SPBC660.07 |ntp1||alpha,alpha-trehalase Ntp1|Schizosaccharomyces pombe|chr 2|||Manual	1	31.4	84.602	735	0	0.97281	7.2408	49
>SPAC637.13c	7	7	>SPAC637.13c |slm1||cytoskeletal signaling protein Slm1 |Schizosaccharomyces pombe|chr 1|||Manual	1	19.9	56.087	498	5.8714e-131	0.97292	20.061	20
>SPBC405.07	4;4	4;4	>SPBC405.07 |rpl3602|rpl36-2, rpl36|60S ribosomal protein L36|Schizosaccharomyces pombe|chr 2|||Manual;>SPCC970.05 |rpl3601|rpl36-1|60S ribosomal protein L36|Schizosaccharomyces pombe|chr 3|||Manual	2	34.3	11.258	99	0	0.97299	8.2095	25
>SPBC23E6.04c	16	16	>SPBC23E6.04c |utp10||U3 snoRNP-associated protein Utp10 |Schizosaccharomyces pombe|chr 2|||Manual	1	13.6	186.41	1649	1.1551e-238	0.97299	8.8215	21
>SPBC16C6.11	9	4	>SPBC16C6.11 |rpl3201|rpl32-1|60S ribosomal protein L32|Schizosaccharomyces pombe|chr 2|||Manual	1	57.5	14.445	127	5.1531e-131	0.97315	8.0833	65
>SPBC83.16c	11	11	>SPBC83.16c |||conserved eukaryotic protein|Schizosaccharomyces pombe|chr 2|||Manual	1	29	63.484	563	1.0041e-115	0.97327	16.706	38
>SPBC16E9.12c	3	3	>SPBC16E9.12c |pab2||poly|Schizosaccharomyces pombe|chr 2|||Manual	1	25.3	18.461	166	1.002e-102	0.9734	14.061	13
>SPBC16A3.08c	18	18	>SPBC16A3.08c |||Stm1 homolog |Schizosaccharomyces pombe|chr 2|||Manual	1	76.4	30.949	284	0	0.97364	7.1509	61
>SPAC26H5.09c	11	11	>SPAC26H5.09c |||gfo/idh/mocA family oxidoreductase |Schizosaccharomyces pombe|chr 1|||Manual	1	43.4	41.432	369	3.9046e-253	0.9737	8.1445	73
>SPAPB1A10.12c	15	15	>SPAPB1A10.12c |alo1||D-arabinono-1,4-lactone oxidase |Schizosaccharomyces pombe|chr 1|||Manual	1	48.2	52.027	461	0	0.97388	15.142	34
>SPBC1709.13c	5	5	>SPBC1709.13c |set10||ribosomal lysine methyltransferase Set10|Schizosaccharomyces pombe|chr 2|||Manual	1	11.5	62.32	547	1.1068e-45	0.974	7.1839	5
>SPAC8C9.10c	2	2	>SPAC8C9.10c |||ribosome biogenesis protein Rrp14-N |Schizosaccharomyces pombe|chr 1|||Manual	1	18.2	17.905	154	6.9875e-56	0.97419	8.6661	2
>SPCC1442.04c	6	6	>SPCC1442.04c |||meiotic recombination protein |Schizosaccharomyces pombe|chr 3|||Manual	1	11.8	55.614	500	4.7452e-117	0.97419	14.227	13
>SPAC644.05c	2	2	>SPAC644.05c |dut1||deoxyuridine 5-triphosphate nucleotidohydrolase |Schizosaccharomyces pombe|chr 1|||Manual	1	36.4	14.862	140	1.9697e-101	0.9743	7.5943	4
>SPBC25B2.03	6	6	>SPBC25B2.03 |||zf-C3HC4 type zinc finger|Schizosaccharomyces pombe|chr 2|||Manual	1	16.1	61.804	554	6.9803e-45	0.97441	9.9566	6
>SPCC1840.11	3	3	>SPCC1840.11 |csl4|SPCC965.01|exosome subunit Csl4 |Schizosaccharomyces pombe|chr 3|||Manual	1	23.2	19.889	181	8.9967e-16	0.97447	6.5098	4
>SPAC806.04c	15	14	>SPAC806.04c |||DUF89 family protein|Schizosaccharomyces pombe|chr 1|||Manual	1	42.5	49.894	438	8.7582e-294	0.97454	9.0072	30
>SPCC1393.03	7	4	>SPCC1393.03 |rps1501|rps15-1|40S ribosomal protein S15 |Schizosaccharomyces pombe|chr 3|||Manual	1	64.7	17.519	153	0	0.9746	15.984	55
>SPAC821.10c	7	7	>SPAC821.10c |sod1||superoxide dismutase Sod1|Schizosaccharomyces pombe|chr 1|||Manual	1	94.8	15.912	154	0	0.97463	10.665	35
>SPAC1F7.11c	5	5	>SPAC1F7.11c |||transcription factor, zf-fungal binuclear cluster type |Schizosaccharomyces pombe|chr 1|||Manual	1	8.7	89.377	782	1.2182e-92	0.97466	14.526	9
>SPAC23H4.12	11	11	>SPAC23H4.12 |alp13||MRG family Clr6 histone deacetylase complex subunit Alp13|Schizosaccharomyces pombe|chr 1|||Manual	1	44.2	39.138	337	1.9779e-157	0.97468	29.371	18
>SPAC31G5.15	19	19	>SPAC31G5.15 |psd3||phosphatidylserine decarboxylase Psd3|Schizosaccharomyces pombe|chr 1|||Manual	1	27	108.21	967	1.5389e-174	0.97482	14.267	25
>SPBC21.02	8	8	>SPBC21.02 |||TLDc domain protein 2|Schizosaccharomyces pombe|chr 2|||Manual	1	20.5	58.747	511	1.1896e-57	0.97484	20.39	9
>SPAC8C9.11	3	3	>SPAC8C9.11 |||BolA domain protein|Schizosaccharomyces pombe|chr 1|||Manual	1	39.3	9.5279	84	2.5007e-30	0.97486	3.2799	5
>SPBC8D2.09c	4	4	>SPBC8D2.09c |msl1||U2 snRNP-associated protein Msl1 |Schizosaccharomyces pombe|chr 2|||Manual	1	46.8	12.667	111	1.0509e-30	0.97502	8.7129	5
>SPBC36.09	13	13	>SPBC36.09 |sap61||U2 snRNP-associated protein sap61|Schizosaccharomyces pombe|chr 2|||Manual	1	29.3	57.255	492	9.6628e-181	0.97505	7.8574	22
>SPCC18.09c	8	8	>SPCC18.09c |hnt3||aprataxin Hnt3|Schizosaccharomyces pombe|chr 3|||Manual	1	40.1	26.922	232	6.6844e-143	0.97511	6.4146	11
>SPCC162.08c	70	70	>SPCC162.08c |nup211||nucleoporin nup211|Schizosaccharomyces pombe|chr 3|||Manual	1	46.6	211.46	1837	0	0.97514	10.285	108
>SPBC16A3.11	10	10	>SPBC16A3.11 |eso1||sister chromatid cohesion protein/DNA polymerase eta Eso1|Schizosaccharomyces pombe|chr 2|||Manual	1	14.8	98.908	872	4.7862e-66	0.9755	15.677	10
>SPCC1620.06c	7	7	>SPCC1620.06c |||ribose-phosphate pyrophosphokinase |Schizosaccharomyces pombe|chr 3|||Manual	1	29	34.779	321	2.288e-129	0.97563	9.2511	23
>SPAC13G6.02c	19	12	>SPAC13G6.02c |rps101|rps1-1, rps3a-1|40S ribosomal protein S3a|Schizosaccharomyces pombe|chr 1|||Manual	1	78.6	28.488	252	0	0.97576	8.9888	87
>SPBC1539.03c	17	15	>SPBC1539.03c |||argininosuccinate lyase |Schizosaccharomyces pombe|chr 2|||Manual	1	55.4	51.571	460	0	0.97577	9.6581	88
>SPAC1071.02	17	17	>SPAC1071.02 |mms19||TFIIH regulator Mms19|Schizosaccharomyces pombe|chr 1|||Manual	1	23.7	114.67	1018	2.4023e-210	0.97596	11.098	21
>SPCPB16A4.05c	11	11	>SPCPB16A4.05c |||urease accessory protein UREG |Schizosaccharomyces pombe|chr 3|||Manual	1	47.9	31.33	286	1.4641e-208	0.976	12.425	31
>SPAC31A2.09c	6	6	>SPAC31A2.09c |apm4||AP-2 adaptor complex subunit Apm4 |Schizosaccharomyces pombe|chr 1|||Manual	1	18.6	50.821	446	6.4312e-42	0.97601	8.6131	6
>SPAC1486.05	29	29	>SPAC1486.05 |nup189|nup98, nup96, nup189N, nup189C|nucleoporin Nup98 and Nup96|Schizosaccharomyces pombe|chr 1|||Manual	1	20.9	189.57	1778	0	0.97609	9.4308	45
>SPAC664.05	9	9	>SPAC664.05 |rpl13||60S ribosomal protein L13 |Schizosaccharomyces pombe|chr 1|||Manual	1	66.3	23.529	208	6.1573e-253	0.97636	11.5	76
>SPAC24C9.03	6	6	>SPAC24C9.03 |mvd1||diphosphomevalonate decarboxylase |Schizosaccharomyces pombe|chr 1|||Manual	1	22.9	42.755	393	1.5047e-173	0.9764	7.4207	18
>SPBC1685.10	5	5	>SPBC1685.10 |rps27||40S ribosomal protein S27 |Schizosaccharomyces pombe|chr 2|||Manual	1	54.2	9.1718	83	4.785e-134	0.97667	14.622	47
>SPCC63.11	15	15	>SPCC63.11 |prp28||U5 snRNP-associated protein Prp28 |Schizosaccharomyces pombe|chr 3|||Manual	1	33.1	74.223	662	4.7349e-288	0.97679	20.664	23
>SPBC409.07c	9	9	>SPBC409.07c |wis1|spc2, smf2|MAP kinase kinase Wis1|Schizosaccharomyces pombe|chr 2|||Manual	1	21.3	64.762	605	2.2795e-207	0.97682	15.984	20
>SPCC553.11c	5	5	>SPCC553.11c |||transcription factor TFIIA complex small subunit |Schizosaccharomyces pombe|chr 3|||Manual	1	49.5	12.584	109	4.3651e-88	0.97682	2.9059	7
>SPAC1751.02c	4	4	>SPAC1751.02c |rsm19||mitochondrial ribosomal protein subunit S19 |Schizosaccharomyces pombe|chr 1|||Manual	1	52.7	10.49	93	5.5507e-15	0.97695	11.75	11
>SPACUNK4.06c	2	2	>SPACUNK4.06c |rpb7|SPAPYUK71.02|DNA-directed RNA polymerase complex II subunit Rpb7|Schizosaccharomyces pombe|chr 1|||Manual	1	19.2	19.103	172	1.2951e-24	0.97709	5.2789	6
>SPAC16A10.01	2	2	>SPAC16A10.01 |||DUF1212 family protein|Schizosaccharomyces pombe|chr 1|||Manual	1	3.9	91.658	830	1.3669e-32	0.97717	6.5565	3
>SPAC23A1.11	13	2	>SPAC23A1.11 |rpl1602|rpl16-2|60S ribosomal protein L13/L16 |Schizosaccharomyces pombe|chr 1|||Manual	1	72.6	22.005	197	2.7786e-202	0.97725	6.0383	48
>SPBC21D10.07	3	3	>SPBC21D10.07 |cmc1||mitochondrial inner membrane protein involved in cytochrome oxidase biogenesis Cmc1 |Schizosaccharomyces pombe|chr 2|||Manual	1	40.4	12.294	104	7.1233e-22	0.97732	8.4732	6
>SPAC1565.05	12	12	>SPAC1565.05 |||sequence orphan|Schizosaccharomyces pombe|chr 1|||Manual	1	20.4	86.679	773	2.2204e-107	0.97738	31.654	9
>SPBC1604.13c	2	2	>SPBC1604.13c |mrpl32||mitochondrial ribosomal protein subunit L32 |Schizosaccharomyces pombe|chr 2|||Manual	1	19.4	11.62	103	2.3285e-14	0.97756	6.2102	5
>SPAC4G9.16c	8	7	>SPAC4G9.16c |rpl901|rpl9-1|60S ribosomal protein L9|Schizosaccharomyces pombe|chr 1|||Manual	1	38.9	21.513	190	6.4177e-129	0.97757	8.9782	41
>SPAC27F1.02c	14	14	>SPAC27F1.02c |cdc8|fus4|tropomyosin|Schizosaccharomyces pombe|chr 1|||Manual	1	73.9	18.964	161	0	0.97766	8.4983	58
>SPCC31H12.03c	11	11	>SPCC31H12.03c |||RNA binding protein |Schizosaccharomyces pombe|chr 3|||Manual	1	47.3	26.781	245	2.4463e-201	0.97777	11.417	25
>SPAC26A3.05	31	31	>SPAC26A3.05 |chc1||clathrin heavy chain Chc1 |Schizosaccharomyces pombe|chr 1|||Manual	1	28.3	190.02	1666	0	0.97779	10.157	130
>SPAC1B3.02c	2	2	>SPAC1B3.02c |||transcription elongation factor, Elf1 family |Schizosaccharomyces pombe|chr 1|||Manual	1	27.1	11.803	107	2.2412e-12	0.97791	4.8666	4
>SPCC70.05c	16	16	>SPCC70.05c |||serine/threonine protein kinase |Schizosaccharomyces pombe|chr 3|||Manual	1	28	85.909	781	2.3913e-217	0.97792	21.019	35
>SPCC1450.02	19	19	>SPCC1450.02 |bdf1|brf1, SPCC191.13|Swr1 complex bromodomain subunit Brf1|Schizosaccharomyces pombe|chr 3|||Manual	1	31.7	65.192	578	2.7843e-222	0.97795	16.399	34
>SPBC776.07	5	5	>SPBC776.07 |||mitochondrial Mam33 family protein |Schizosaccharomyces pombe|chr 2|||Manual	1	30.9	30.616	269	1.2831e-74	0.97798	5.2485	14
>SPCC736.10c	6	6	>SPCC736.10c |mrps8||mitochondrial ribosomal protein subunit S8 |Schizosaccharomyces pombe|chr 3|||Manual	1	60.5	16.937	152	1.4162e-59	0.97804	7.157	8
>SPAC4G9.10	10	10	>SPAC4G9.10 |arg3||ornithine carbamoyltransferase Arg3|Schizosaccharomyces pombe|chr 1|||Manual	1	49.5	36.119	327	6.2147e-219	0.97823	10.641	28
>SPAC17A2.04c	7	7	>SPAC17A2.04c |cns1||HSP chaperone complex subunit Cns1 |Schizosaccharomyces pombe|chr 1|||Manual	1	36.3	40.531	358	4.7815e-136	0.97825	8.1091	14
>SPBC1604.09c	5	5	>SPBC1604.09c |||exoribonuclease Rex4 |Schizosaccharomyces pombe|chr 2|||Manual	1	28.1	29.602	260	5.4411e-77	0.97826	5.155	6
>SPBC4B4.03	11	11	>SPBC4B4.03 |rsc1||RSC complex subunit Rsc1|Schizosaccharomyces pombe|chr 2|||Manual	1	24	90.131	803	2.4881e-195	0.97832	19.604	21
>SPAC1F7.12	11	11	>SPAC1F7.12 |yak3|yakC, SPAC21E11.01|aldose reductase ARK13 family YakC|Schizosaccharomyces pombe|chr 1|||Manual	1	42.1	37.71	340	0	0.9785	6.8143	21
>SPAC22H12.04c	18	11	>SPAC22H12.04c |rps102|rps1-2, rps3a-2|40S ribosomal protein S3a |Schizosaccharomyces pombe|chr 1|||Manual	1	79.4	28.521	252	0	0.97884	23.477	58
>SPBC21C3.03	4	4	>SPBC21C3.03 |||ABC1 kinase family protein|Schizosaccharomyces pombe|chr 2|||Manual	1	10	79.368	692	3.903e-30	0.97885	4.4063	2
>SPBC800.07c	10	10	>SPBC800.07c |tsf1||mitochondrial translation elongation factor EF-Ts Tsf1|Schizosaccharomyces pombe|chr 2|||Manual	1	46.5	33.563	299	7.4332e-301	0.9789	14.692	19
>SPBC83.15	10	10	>SPBC83.15 |||ribosome biogenesis protein Nsa1 |Schizosaccharomyces pombe|chr 2|||Manual	1	30.7	43.767	387	2.4306e-140	0.97898	14.009	17
>SPCC4B3.09c	7	7	>SPCC4B3.09c |||mitochondrial ribosomal protein subunit L12 |Schizosaccharomyces pombe|chr 3|||Manual	1	40.5	18.966	173	3.0342e-103	0.97905	11.454	17
>SPAC26A3.07c	11;11	11;11	>SPAC26A3.07c |rpl1101|rpl11-1, rpl11|60S ribosomal protein L11 |Schizosaccharomyces pombe|chr 1|||Manual;>SPBC17G9.10 |rpl1102|rpl11-2|60S ribosomal protein L11 |Schizosaccharomyces pombe|chr 2|||Manual	2	77.6	19.891	174	9.3266e-264	0.97909	11.243	58
>SPAC1A6.10	8	8	>SPAC1A6.10 ||SPAC30D11.15c|Moeb/ThiF domain|Schizosaccharomyces pombe|chr 1|||Manual	1	25.8	54.299	485	2.4792e-176	0.97939	8.6991	16
>SPCC1223.01	17	17	>SPCC1223.01 ||SPCC285.18|ubiquitin-protein ligase E3 |Schizosaccharomyces pombe|chr 3|||Manual	1	38.1	82.699	732	3.0456e-284	0.97944	9.7377	28
>SPCC613.05c	9	9	>SPCC613.05c |rpl35||60S ribosomal protein L35|Schizosaccharomyces pombe|chr 3|||Manual	1	67.2	14.302	122	4.0895e-234	0.97947	9.3548	68
>SPBC17D1.05	1	1	>SPBC17D1.05 |||sequence orphan|Schizosaccharomyces pombe|chr 2|||Manual	1	5.2	37.873	368	7.8028e-06	0.97965	0.27576	2
>SPAC19G12.10c	13	13	>SPAC19G12.10c |cpy1|pcy1|vacuolar carboxypeptidase Y|Schizosaccharomyces pombe|chr 1|||Manual	1	23	114.24	1002	0	0.97974	21.059	86
>SPCC622.13c	10	10	>SPCC622.13c |tti1||Tel Two Interacting protein 1|Schizosaccharomyces pombe|chr 3|||Manual	1	13.1	124.76	1098	1.0933e-169	0.97993	10.348	12
>SPBC1921.03c	7	7	>SPBC1921.03c |mex67||mRNA export receptor, Tap, nucleoporin Mex67|Schizosaccharomyces pombe|chr 2|||Manual	1	17.3	66.534	596	1.7258e-37	0.97998	26.883	7
>SPAC2F7.13c	17	17	>SPAC2F7.13c |wrs1||tryptophan-tRNA ligase Wrs1 |Schizosaccharomyces pombe|chr 1|||Manual	1	60	44.91	395	0	0.97999	11.833	61
>SPBC557.03c	11	11	>SPBC557.03c |pim1|dcd1, ptr2|Ran GDP/GTP exchange factor|Schizosaccharomyces pombe|chr 2|||Manual	1	28.9	58.349	539	0	0.97999	6.2667	21
>SPBC28E12.05	10	10	>SPBC28E12.05 |esf2|SPBC3H7.17c|U3 snoRNP-associated protein Esf2 |Schizosaccharomyces pombe|chr 2|||Manual	1	35.3	38.92	334	7.0374e-64	0.98	16.542	10
>SPAC222.04c	6	6	>SPAC222.04c |ies6||Ino80 complex subunit Ies6|Schizosaccharomyces pombe|chr 1|||Manual	1	90.6	13.476	117	1.4449e-205	0.98021	4.5063	10
>SPBC342.02	35	35	>SPBC342.02 |qrs1||cytoplasmic glutaminyl-tRNA ligase Qrs1 |Schizosaccharomyces pombe|chr 2|||Manual	1	57	92.072	811	0	0.98022	8.9433	92
>SPAC3G9.03	8;8	8;8	>SPAC3G9.03 |rpl2301|rpl23-1|60S ribosomal protein L23|Schizosaccharomyces pombe|chr 1|||Manual;>SPCC1322.11 |rpl2302|rpl23-2|60S ribosomal protein L23|Schizosaccharomyces pombe|chr 3|||Manual	2	74.8	14.882	139	1.0437e-132	0.98023	9.3058	88
>SPCC613.06	10	9	>SPCC613.06 |rpl902|rpl9-2|60S ribosomal protein L9|Schizosaccharomyces pombe|chr 3|||Manual	1	52.4	21.382	189	2.6387e-143	0.98031	13.212	24
>SPAC664.11	35	35	>SPAC664.11 |ssc1|ssp1|mitochondrial heat shock protein Hsp70|Schizosaccharomyces pombe|chr 1|||Manual	1	69.1	72.976	674	0	0.98033	14.19	197
>SPBC685.06	5	5	>SPBC685.06 |rps001|rps0-1, rpsa-1, rps0|40S ribosomal protein S0A |Schizosaccharomyces pombe|chr 2|||Manual	1	29.5	31.759	292	2.4871e-132	0.98033	17.485	22
>SPBC216.05	6	6	>SPBC216.05 |rad3||ATR checkpoint kinase Rad3|Schizosaccharomyces pombe|chr 2|||Manual	1	3.6	273.53	2386	4.8798e-10	0.98041	16.592	6
>SPCC364.07	18	18	>SPCC364.07 ||SPCC4G3.01|D-3 phosphoglycerate dehydrogenase |Schizosaccharomyces pombe|chr 3|||Manual	1	52.8	50.882	466	0	0.98053	11.96	71
>SPBC651.03c	3	3	>SPBC651.03c |gyp10||GTPase activating protein Gyp10|Schizosaccharomyces pombe|chr 2|||Manual	1	8.3	42.548	373	7.8454e-26	0.98074	5.6969	3
>SPBC29A3.12	9	2	>SPBC29A3.12 |rps902|rps9-2, rps9b|40S ribosomal protein S9 |Schizosaccharomyces pombe|chr 2|||Manual	1	57.3	22.245	192	2.6788e-247	0.98092	12.804	4
>SPAC26H5.10c	7	1	>SPAC26H5.10c |tif51||translation elongation factor eIF5A |Schizosaccharomyces pombe|chr 1|||Manual	1	61.8	17.152	157	0	0.9812	14.416	20
>SPBP35G2.14	12	12	>SPBP35G2.14 |||RNA-binding protein|Schizosaccharomyces pombe|chr 2|||Manual	1	18.6	114.23	1065	1.2114e-251	0.98132	10.781	24
>SPAC6G10.06	3	3	>SPAC6G10.06 |||FAD-dependent amino acid oxidase involved in late endosome to Golgi transport |Schizosaccharomyces pombe|chr 1|||Manual	1	8.5	41.767	376	1.138e-11	0.98141	66.066	6
>SPAC1071.11	3	3	>SPAC1071.11 |||NADH-dependent flavin oxidoreductase |Schizosaccharomyces pombe|chr 1|||Manual	1	15.2	27.042	244	1.9475e-10	0.98171	12.836	3
>SPBC106.18	13	4	>SPBC106.18 |rpl2501|rpl25a|60S ribosomal protein L25 |Schizosaccharomyces pombe|chr 2|||Manual	1	74.5	15.835	141	1.0629e-289	0.982	11.83	53
>SPCC645.09	3	3	>SPCC645.09 |mrpl37||mitochondrial ribosomal protein subunit L37 |Schizosaccharomyces pombe|chr 3|||Manual	1	18	15.184	139	1.4435e-41	0.98215	10.354	7
>SPAC16E8.18c	5	5	>SPAC16E8.18c |tam5|SPNG664, SPNGAF2|sequence orphan|Schizosaccharomyces pombe|chr 1|||Manual	1	41	18.069	156	7.004e-104	0.98226	6.2601	4
>SPBC29A10.01	18	18	>SPBC29A10.01 |ccr1|SPBC365.17|NADPH-cytochrome p450 reductase|Schizosaccharomyces pombe|chr 2|||Manual	1	32.9	76.774	678	0	0.9823	11.597	48
>SPAC27F1.09c	20	20	>SPAC27F1.09c |prp10|sap155|U2 snRNP-associated protein Sap155|Schizosaccharomyces pombe|chr 1|||Manual	1	19.2	132.67	1166	4.4298e-238	0.98234	12.185	21
>SPAP32A8.02	7	7	>SPAP32A8.02 |||xylose and arabinose reductase |Schizosaccharomyces pombe|chr 1|||Manual	1	31.4	31.832	283	9.6239e-214	0.98265	15.499	16
>SPCC1235.04c	2	2	>SPCC1235.04c |||FAD synthetase |Schizosaccharomyces pombe|chr 3|||Manual	1	12.1	30.608	265	9.1861e-54	0.98317	1.5391	3
>SPBC1539.08	1	1	>SPBC1539.08 |arf6||ADP-ribosylation factor, Arf family Arf6|Schizosaccharomyces pombe|chr 2|||Manual	1	6	20.723	184	6.1186e-28	0.98344	3.8339	2
>SPAC24C9.04	3	3	>SPAC24C9.04 |||sequence orphan|Schizosaccharomyces pombe|chr 1|||Manual	1	20.7	13.789	121	6.2353e-32	0.98361	12.631	8
>SPCC306.09c	22	22	>SPCC306.09c |cap1|cap|adenylyl cyclase-associated protein Cap1|Schizosaccharomyces pombe|chr 3|||Manual	1	42.8	60.243	551	0	0.98361	9.4	99
>SPAPB1E7.02c	13	13	>SPAPB1E7.02c |mcl1|slr3|DNA polymerase alpha accessory factor Mcl1|Schizosaccharomyces pombe|chr 1|||Manual	1	21.6	90.985	815	0	0.98378	9.4842	20
>SPBC776.11	7	1	>SPBC776.11 |rpl2801|rpl28-1|60S ribosomal protein L27/L28|Schizosaccharomyces pombe|chr 2|||Manual	1	63.5	16.685	148	4.4598e-155	0.98384	0.85505	6
>SPCC1183.02	12	12	>SPCC1183.02 |||glutathione S-transferase |Schizosaccharomyces pombe|chr 3|||Manual	1	56.4	25.503	220	6.7745e-210	0.98389	17.586	45
>SPBC1105.01	6	6	>SPBC1105.01 |rrp12|SPBPB7E8.03|rRNA processing protein Rrp12-like |Schizosaccharomyces pombe|chr 2|||Manual	1	8.5	112.87	1001	1.0522e-63	0.98417	4.271	6
>SPBC19G7.17	3	3	>SPBC19G7.17 ||SPBC36B7.01|translocon subunit Sec61 homolog |Schizosaccharomyces pombe|chr 2|||Manual	1	9.9	52.438	475	4.8589e-21	0.98418	6.0857	4
>SPBC31F10.11c	16	16	>SPBC31F10.11c |cwf4|syf3|complexed with Cdc5 protein Cwf4|Schizosaccharomyces pombe|chr 2|||Manual	1	26.4	80.84	674	0	0.98421	17.956	23
>SPAC1250.01	32	29	>SPAC1250.01 |snf21|SPAC29A4.21, brg1|ATP-dependent DNA helicase Snf21|Schizosaccharomyces pombe|chr 1|||Manual	1	31.1	140.09	1199	0	0.98442	12.049	48
>SPAC644.11c	2	2	>SPAC644.11c |pkp1||mitochondrial pyruvate dehydrogenase |Schizosaccharomyces pombe|chr 1|||Manual	1	9.2	48.187	425	1.1169e-75	0.98447	22.062	5
>SPCC18B5.08c	14	14	>SPCC18B5.08c |||mitochondrial isoleucine-tRNA ligase |Schizosaccharomyces pombe|chr 3|||Manual	1	16	111.25	973	2.1902e-95	0.98479	10.306	15
>SPBC32H8.12c	13	9	>SPBC32H8.12c |act1|cps8|actin Act1|Schizosaccharomyces pombe|chr 2|||Manual	1	51.5	41.764	375	0	0.98493	12.473	232
>SPCC962.04	5	3	>SPCC962.04 |rps1201|rps12-1, rps12|40S ribosomal protein S12 |Schizosaccharomyces pombe|chr 3|||Manual	1	65.5	15.616	145	7.2691e-282	0.98506	7.0699	43
>SPBC1105.03c	8	8	>SPBC1105.03c |mrpl16||mitochondrial ribosomal protein subunit L16 |Schizosaccharomyces pombe|chr 2|||Manual	1	54	24.387	215	2.349e-85	0.98508	6.2176	11
>SPBP8B7.21	7	7	>SPBP8B7.21 |ubp3||ubiquitin C-terminal hydrolase Ubp3|Schizosaccharomyces pombe|chr 2|||Manual	1	15.8	58.081	512	6.5959e-49	0.98511	27.651	11
>SPCC18B5.10c	3	3	>SPCC18B5.10c |||TREX complex subunit Tex1 |Schizosaccharomyces pombe|chr 3|||Manual	1	10.4	35.037	309	4.7821e-42	0.98513	14.481	5
>SPAC25G10.06	3;3	3;3	>SPAC25G10.06 |rps2801|rps28-1|40S ribosomal protein S28 |Schizosaccharomyces pombe|chr 1|||Manual;>SPCC285.15c |rps2802|rps28-2, rps28|40S ribosomal protein S28, Rps2802|Schizosaccharomyces pombe|chr 3|||Manual	2	91.2	7.6638	68	2.5302e-74	0.98567	5.1083	17
>SPAC57A10.10c	22	22	>SPAC57A10.10c |sla1||La protein homolog|Schizosaccharomyces pombe|chr 1|||Manual	1	71.8	34.616	298	0	0.98571	8.0634	65
>SPBC1709.14	5	5	>SPBC1709.14 |||peptide N-glycanase |Schizosaccharomyces pombe|chr 2|||Manual	1	17.7	39.24	333	1.2668e-47	0.98572	8.4377	14
>SPAC23G3.10c	16	16	>SPAC23G3.10c |ssr3||SWI/SNF and RSC complex subunit Ssr3|Schizosaccharomyces pombe|chr 1|||Manual	1	46.4	49.759	425	0	0.98573	11.845	40
>SPAC17A5.18c	4	4	>SPAC17A5.18c |rec25|mug19|meiotic recombination protein Rec25|Schizosaccharomyces pombe|chr 1|||Manual	1	35.3	17.096	150	4.369e-203	0.98574	6.4087	6
>SPBC8D2.06	35	35	>SPBC8D2.06 |irs1||cytoplasmic isoleucine-tRNA ligase Irs1 |Schizosaccharomyces pombe|chr 2|||Manual	1	38.3	122.91	1064	0	0.98576	14.889	119
>SPAC227.06	2	2	>SPAC227.06 |||Rab GTPase binding |Schizosaccharomyces pombe|chr 1|||Manual	1	12.9	27.931	249	1.6611e-119	0.98615	18.341	3
>SPBC1289.05c	13	13	>SPBC1289.05c |vma10||V-type ATPase V1 domain subunit G |Schizosaccharomyces pombe|chr 2|||Manual	1	71.3	12.162	108	0	0.98634	8.3382	39
>SPAC32A11.04c	25	25	>SPAC32A11.04c |tif212|tif22, SPAC6B12.17c|translation initiation factor eIF2 beta subunit |Schizosaccharomyces pombe|chr 1|||Manual	1	70.7	35.96	321	0	0.98644	8.1707	69
>SPAC24H6.07	9	2	>SPAC24H6.07 |rps901|rps9-1, rps9a|40S ribosomal protein S9|Schizosaccharomyces pombe|chr 1|||Manual	1	57.1	22.161	191	1.3536e-265	0.98702	6.9126	39
>SPBC2F12.02c	5	5	>SPBC2F12.02c |mrpl7||mitochondrial ribosomal protein subunit L7 |Schizosaccharomyces pombe|chr 2|||Manual	1	20.9	32.384	287	6.2279e-38	0.98744	4.75	12
>SPAC5D6.13	11	11	>SPAC5D6.13 ||SPAPJ735.02c|Golgi phosphoprotein 3 family |Schizosaccharomyces pombe|chr 1|||Manual	1	42.7	38.375	337	3.7059e-211	0.98755	7.8629	40
>SPCC1739.06c	4	4	>SPCC1739.06c |||uroporphyrin methyltransferase |Schizosaccharomyces pombe|chr 3|||Manual	1	13.7	54.711	496	5.1075e-33	0.9876	12.596	5
>SPCC16C4.08c	8	8	>SPCC16C4.08c |skb15||p21 activated protein kinase inhibitor Skb15|Schizosaccharomyces pombe|chr 3|||Manual	1	24.9	37.709	341	1.0017e-124	0.98783	7.5558	16
>SPAC12B10.06c	3	3	>SPAC12B10.06c |||succinate dehydrogenase subunit Emi5 |Schizosaccharomyces pombe|chr 1|||Manual	1	34.5	16.764	139	5.9059e-47	0.98788	17.819	9
>SPBC1734.02c	9	9	>SPBC1734.02c |cdc27|SPBC337.18c|DNA polymerase delta subunit Cdc27|Schizosaccharomyces pombe|chr 2|||Manual	1	26.9	42.35	372	5.0122e-55	0.9879	9.9496	9
>SPAC22G7.01c	20	20	>SPAC22G7.01c ||SPAPJ696.03c|iron responsive transcriptional regulator, peptidase family |Schizosaccharomyces pombe|chr 1|||Manual	1	39.6	66.68	598	2.1124e-216	0.98806	9.0565	44
>SPAC19G12.12	3	3	>SPAC19G12.12 |dlp1||decaprenyl diphosphate synthase subunit 2 Dlp1|Schizosaccharomyces pombe|chr 1|||Manual	1	12.2	32.411	294	7.8125e-14	0.98811	12.517	4
>SPAC22H10.05c	6	6	>SPAC22H10.05c |||mRNA cleavage and polyadenylation specificity factor complex subunit |Schizosaccharomyces pombe|chr 1|||Manual	1	22.1	50.449	456	7.2995e-114	0.98812	10.554	8
>SPBC18H10.20c	6	6	>SPBC18H10.20c |||endocytosis regulator |Schizosaccharomyces pombe|chr 2|||Manual	1	16.6	40.144	361	2.2095e-52	0.98814	22.098	9
>SPAC31G5.17c	8	4	>SPAC31G5.17c |rps1001|rps10-1|40S ribosomal protein S10 |Schizosaccharomyces pombe|chr 1|||Manual	1	47.9	16.275	144	6.5029e-283	0.98831	9.5542	34
>SPBC4B4.07c	12	12	>SPBC4B4.07c |usp102|mud1|U1 snRNP-associated protein Usp102|Schizosaccharomyces pombe|chr 2|||Manual	1	63.1	28.339	249	0	0.98836	9.5313	15
>SPAC1805.13	13	13	>SPAC1805.13 |rpl14||60S ribosomal protein L14 |Schizosaccharomyces pombe|chr 1|||Manual	1	82.8	15.21	134	2.7294e-171	0.98845	11.102	82
>SPBC56F2.02	13	6	>SPBC56F2.02 |rpl1901|rpl19-1|60S ribosomal protein L19|Schizosaccharomyces pombe|chr 2|||Manual	1	58	22.723	193	6.1935e-263	0.98849	7.5876	55
>SPAC1705.02	1	1	>SPAC1705.02 |||human 4F5S homolog|Schizosaccharomyces pombe|chr 1|||Manual	1	19	6.9518	63	0.00025137	0.98864	7.9031	2
>SPAC56F8.05c	15	15	>SPAC56F8.05c |mug64||BAR domain protein |Schizosaccharomyces pombe|chr 1|||Manual	1	72.4	31.747	286	0	0.98865	14.115	40
>SPCC1322.05c	17	17	>SPCC1322.05c |||leukotriene A-4 hydrolase |Schizosaccharomyces pombe|chr 3|||Manual	1	40	69.521	612	0	0.98871	16.236	50
>SPAC26A3.04	16;16	16;16	>SPAC26A3.04 |rpl2002|rpl20, rpl20-2|60S ribosomal protein L20 |Schizosaccharomyces pombe|chr 1|||Manual;>SPAC3A12.10 |rpl2001|rpl20-1, rpl20, yl17b, rpl18a-2|60S ribosomal protein L20a |Schizosaccharomyces pombe|chr 1|||Manual	2	74.4	20.599	176	0	0.98879	11.267	81
>SPCC1450.07c	10	10	>SPCC1450.07c |||D-amino acid oxidase |Schizosaccharomyces pombe|chr 3|||Manual	1	39.7	38.714	348	8.5181e-217	0.98886	7.8729	31
>SPAC29A4.18	8	8	>SPAC29A4.18 |prw1||Clr6 histone deacetylase complex subunit Prw1|Schizosaccharomyces pombe|chr 1|||Manual	1	24.8	48.476	431	1.666e-147	0.9891	13.158	19
>SPBC3D6.12	14	14	>SPBC3D6.12 |||U3 snoRNA associated protein Dip2 |Schizosaccharomyces pombe|chr 2|||Manual	1	23.1	103.43	922	2.4747e-116	0.98932	13.187	17
>SPAC1071.06	16	16	>SPAC1071.06 |arp9||SWI/SNF and RSC complex subunit Arp9|Schizosaccharomyces pombe|chr 1|||Manual	1	39	59.138	523	0	0.98956	12.619	29
>SPBC725.04	8	8	>SPBC725.04 |||oxalyl-CoA decarboxylase |Schizosaccharomyces pombe|chr 2|||Manual	1	16.4	61.936	568	1.6964e-50	0.98978	15.654	10
>SPCC14G10.01	7	7	>SPCC14G10.01 ||SPCC18B5.12|dephospho-CoA kinase |Schizosaccharomyces pombe|chr 3|||Manual	1	42.8	26.828	236	3.6235e-108	0.98982	12.976	10
>SPBC18H10.12c	19	17	>SPBC18H10.12c |rpl701||60S ribosomal protein L7|Schizosaccharomyces pombe|chr 2|||Manual	1	71.7	28.73	251	0	0.98986	9.3713	137
>SPBC359.05	4	3	>SPBC359.05 |abc3||ABC transporter Abc3, unknown specificity|Schizosaccharomyces pombe|chr 2|||Manual	1	3.1	166.61	1465	4.0674e-09	0.99024	10.847	3
>SPCC18B5.04	2	2	>SPCC18B5.04 |rsm18||mitochondrial ribosomal protein subunit S18 |Schizosaccharomyces pombe|chr 3|||Manual	1	22.3	19.03	166	6.1993e-15	0.99071	4.7604	6
>SPBC16G5.14c	11	11	>SPBC16G5.14c |rps3||40S ribosomal protein S3 |Schizosaccharomyces pombe|chr 2|||Manual	1	55.8	27.553	249	6.7326e-169	0.99078	13.446	30
>SPAC1687.06c	8	8	>SPAC1687.06c |rpl44|rpl28|60S ribosomal protein L28/L44 |Schizosaccharomyces pombe|chr 1|||Manual	1	83.6	14.755	134	1.1815e-226	0.99081	13.96	53
>SPAC13D6.03c	5	5	>SPAC13D6.03c |trm9||tRNA |Schizosaccharomyces pombe|chr 1|||Manual	1	37.7	26.277	228	3.2156e-114	0.99107	11.18	10
>SPBC1778.07	4	4	>SPBC1778.07 |||methyltransferase N2227 family|Schizosaccharomyces pombe|chr 2|||Manual	1	14.7	43.334	373	2.3342e-47	0.9913	6.646	6
>SPAC30D11.12	6	6	>SPAC30D11.12 |rpl3802|rpl38-2, rps38|60S ribosomal protein L38 |Schizosaccharomyces pombe|chr 1|||Manual	1	79.7	8.3388	74	4.6058e-132	0.9914	10.812	37
>SPAC2C4.16c	8;8	8;8	>SPAC2C4.16c |rps801|rps8-1, rps8|40S ribosomal protein S8 |Schizosaccharomyces pombe|chr 1|||Manual;>SPAC521.05 |rps802|rps8-2|40S ribosomal protein S8 |Schizosaccharomyces pombe|chr 1|||Manual	2	31	22.593	200	0	0.99148	9.1824	38
>SPAC4F10.03c	4	4	>SPAC4F10.03c |||tRNA 2-O-ribose methyltransferase |Schizosaccharomyces pombe|chr 1|||Manual	1	12.6	31.466	285	2.0501e-23	0.99159	9.4856	2
>SPCC550.15c	15	15	>SPCC550.15c |||ribosome biogenesis protein |Schizosaccharomyces pombe|chr 3|||Manual	1	32.6	52.25	463	4.5988e-210	0.99194	12.648	28
>SPAC18G6.04c	15	15	>SPAC18G6.04c |shm2||serine hydroxymethyltransferase Shm2 |Schizosaccharomyces pombe|chr 1|||Manual	1	44.1	53.978	488	1.9354e-303	0.99264	7.1578	43
>SPAC22G7.09c	4	4	>SPAC22G7.09c |nup45||nucleoporin Nup45|Schizosaccharomyces pombe|chr 1|||Manual	1	13.9	44.983	425	1.1353e-22	0.99276	5.928	3
>SPBC19C2.12	6	6	>SPBC19C2.12 |mrpl51||mitochondrial ribosomal protein subunit L51 |Schizosaccharomyces pombe|chr 2|||Manual	1	51	16.555	145	1.0635e-106	0.99277	8.8806	10
>SPAC12B10.12c	5	5	>SPAC12B10.12c |rhp41|rhp4a|DNA repair protein Rhp41|Schizosaccharomyces pombe|chr 1|||Manual	1	9.7	73.518	638	1.2108e-55	0.99288	10.532	6
>SPBC428.02c	12	12	>SPBC428.02c |eca39|SPBC582.12c|branched chain amino acid aminotransferase Eca39|Schizosaccharomyces pombe|chr 2|||Manual	1	48.7	47.855	427	0	0.99298	9.9623	105
>SPAC25B8.04c	6	6	>SPAC25B8.04c |mss51||mitochondrial splicing suppressor Mss51 |Schizosaccharomyces pombe|chr 1|||Manual	1	24.1	43.599	378	7.5687e-85	0.99299	6.4683	8
>SPAC3A11.06	7	7	>SPAC3A11.06 |mvp1||sorting nexin Mvp1 |Schizosaccharomyces pombe|chr 1|||Manual	1	14.5	76.86	664	6.3875e-121	0.99349	36.466	9
>SPBP8B7.10c	7	7	>SPBP8B7.10c |||U3 snoRNP-associated protein Utp16 |Schizosaccharomyces pombe|chr 2|||Manual	1	19.6	37.808	327	8.4494e-97	0.99361	18.821	5
>SPAC644.12	20	20	>SPAC644.12 |cdc5||cell division control protein, splicing factor Cdc5|Schizosaccharomyces pombe|chr 1|||Manual	1	39.2	86.843	757	3.1091e-275	0.99372	20.063	27
>SPCC1235.01	6	6	>SPCC1235.01 ||SPCC320.02c|sequence orphan|Schizosaccharomyces pombe|chr 3|||Manual	1	15.3	69.695	658	4.8736e-253	0.99379	26.275	12
>SPBC1539.04	4	4	>SPBC1539.04 |tts1||tetra spanning protein 1, Tts1|Schizosaccharomyces pombe|chr 2|||Manual	1	21.5	31.57	279	3.2818e-92	0.9943	3.9874	7
>SPBC17A3.09c	1	1	>SPBC17A3.09c |aim22||lipoate-protein ligase A |Schizosaccharomyces pombe|chr 2|||Manual	1	3.6	40.651	363	2.0847e-09	0.99445	2.0655	2
>SPBP19A11.06	11	11	>SPBP19A11.06 |lid2|SPBP4H10.01|Lid2 complex subunit, predicted histone demethylase Lid2|Schizosaccharomyces pombe|chr 2|||Manual	1	10.3	172.26	1513	1.5926e-150	0.9945	7.1348	12
>SPBC1685.09	2	2	>SPBC1685.09 |rps29||40S ribosomal protein S29 |Schizosaccharomyces pombe|chr 2|||Manual	1	58.9	6.6575	56	3.4068e-88	0.99454	6.8783	21
>SPBC1198.10c	7	7	>SPBC1198.10c |slm5||mitochondrial asparagine-tRNA ligase Slm5 |Schizosaccharomyces pombe|chr 2|||Manual	1	19.7	50.507	441	4.9495e-138	0.99461	11.908	7
>SPBC21H7.04	5	5	>SPBC21H7.04 |dbp7||ATP-dependent RNA helicase Dbp7 |Schizosaccharomyces pombe|chr 2|||Manual	1	11	78.83	709	3.933e-40	0.99465	1.3471	3
>SPCC285.17	17	17	>SPCC285.17 |spp27|uaf30|RNA polymerase I upstream activation factor complex subunit Spp27|Schizosaccharomyces pombe|chr 3|||Manual	1	67	26.651	233	0	0.9947	6.6166	70
>SPAC1687.12c	4	4	>SPAC1687.12c |coq4||ubiquinone biosynthesis protein Coq4 |Schizosaccharomyces pombe|chr 1|||Manual	1	20.6	31.1	272	1.8318e-30	0.99473	6.57	7
>SPBC30D10.10c	8	7	>SPBC30D10.10c |tor1||phosphatidylinositol kinase Tor1|Schizosaccharomyces pombe|chr 2|||Manual	1	4.6	266.18	2335	5.7722e-58	0.99476	11.392	5
>SPAC15A10.11	19	19	>SPAC15A10.11 |ubr11||N-end-recognizing protein |Schizosaccharomyces pombe|chr 1|||Manual	1	11.9	234.04	2052	6.1888e-236	0.99492	14.375	27
>SPAC20G4.06c	12	12	>SPAC20G4.06c |adf1|cof1|actin depolymerizing factor, cofilin|Schizosaccharomyces pombe|chr 1|||Manual	1	83.2	15.62	137	0	0.99498	7.241	86
>SPBC1921.01c	7	3	>SPBC1921.01c |rpl35b|rpl37-1, rpl37|60S ribosomal protein L35a |Schizosaccharomyces pombe|chr 2|||Manual	1	62	12.187	108	3.1051e-148	0.995	11.424	26
>SPAC1002.03c	16	16	>SPAC1002.03c |gls2||glucosidase II Gls2|Schizosaccharomyces pombe|chr 1|||Manual	1	23.8	106.28	923	1.039e-244	0.99509	12.245	36
>SPAC323.01c	3	3	>SPAC323.01c |pos5||mitochondrial NADH kinase Pos5 |Schizosaccharomyces pombe|chr 1|||Manual	1	14.8	43.5	386	5.3478e-47	0.99535	4.2707	5
>SPBC428.04	2	2	>SPBC428.04 |apq12||nuclear membrane organization protein Apq12 |Schizosaccharomyces pombe|chr 2|||Manual	1	26.1	12.762	115	3.0593e-35	0.99546	17.67	3
>SPBC106.11c	4	4	>SPBC106.11c |plg7||phospholipase A2, PAF family homolog|Schizosaccharomyces pombe|chr 2|||Manual	1	7.3	49.846	438	4.4686e-14	0.99547	8.3741	2
>SPAC1786.03	13	13	>SPAC1786.03 |cut11|SPAC24C9.01|spindle pole body docking protein Cut11|Schizosaccharomyces pombe|chr 1|||Manual	1	27.3	69.354	601	0	0.99549	15.562	21
>SPBC29A10.15	4	4	>SPBC29A10.15 |orc1|orp1, cdc30|origin recognition complex subunit Orc1|Schizosaccharomyces pombe|chr 2|||Manual	1	8.8	80.513	707	1.3057e-09	0.99552	28.726	4
>SPBC15C4.03	9	9	>SPBC15C4.03 ||rep1|Rab geranylgeranyltransferase escort protein |Schizosaccharomyces pombe|chr 2|||Manual	1	20.7	52.005	459	7.6264e-84	0.99566	6.6312	11
>SPBC21B10.08c	11	11	>SPBC21B10.08c |||sequence orphan|Schizosaccharomyces pombe|chr 2|||Manual	1	69.2	21.833	198	5.2283e-247	0.99567	9.5219	28
>SPBC17A3.01c	17	17	>SPBC17A3.01c |tim50|SPBC8D2.21c|TIM23 translocase complex subunit Tim50 |Schizosaccharomyces pombe|chr 2|||Manual	1	33.8	52.571	452	2.7181e-207	0.99569	11.257	34
>SPBC1709.02c	37	37	>SPBC1709.02c |vrs1|vas1, SPBC1734.18c, ValRS1|cytoplasmic valine-tRNA ligase Vrs1/Vas1|Schizosaccharomyces pombe|chr 2|||Manual	1	42.2	111.32	980	0	0.99581	10.015	87
>SPBC685.02	2	2	>SPBC685.02 |exo5||mitochondrial single stranded DNA specific 5-3 exodeoxyribonuclease Exo5 |Schizosaccharomyces pombe|chr 2|||Manual	1	5.9	48.395	409	7.7055e-12	0.99581	5.5634	2
>SPAC1610.02c	9	9	>SPAC1610.02c |||mitochondrial ribosomal protein subunit L1 |Schizosaccharomyces pombe|chr 1|||Manual	1	42.7	27.685	253	2.8648e-104	0.99582	23.068	14
>SPBC2G5.07c	2	2	>SPBC2G5.07c |rpc25||DNA-directed RNA polymerase III complex subunit Rpc25|Schizosaccharomyces pombe|chr 2|||Manual	1	8.4	23.242	203	1.3048e-06	0.99597	12.759	3
>SPBC2F12.05c	49	49	>SPBC2F12.05c |||sterol binding ankyrin repeat protein |Schizosaccharomyces pombe|chr 2|||Manual	1	49.3	148.47	1310	0	0.99632	16.005	95
>SPCC1919.03c	6	6	>SPCC1919.03c |amk2||AMP-activated protein kinase beta subunit Amk2|Schizosaccharomyces pombe|chr 3|||Manual	1	31.2	32.969	298	3.3689e-249	0.99633	7.0462	17
>SPBC19G7.01c	18	18	>SPBC19G7.01c |msh2|swi8, mut3, SPBC24C6.12c|MutS protein homolog 2|Schizosaccharomyces pombe|chr 2|||Manual	1	23	109.74	982	8.0641e-258	0.99642	12.788	25
>SPAC2F3.11	14	14	>SPAC2F3.11 |||exopolyphosphatase |Schizosaccharomyces pombe|chr 1|||Manual	1	41.9	43.296	384	7.5707e-155	0.99648	7.8755	29
>SPAC21E11.06	12	12	>SPAC21E11.06 |tif224||translation initiation factor eIF2B delta subunit |Schizosaccharomyces pombe|chr 1|||Manual	1	29.3	51.583	467	5.2097e-260	0.99653	9.0332	15
>SPBC2D10.18	12	12	>SPBC2D10.18 |abc1|coq8|ABC1 kinase family ubiquinone biosynthesis protein Abc1/Coq8|Schizosaccharomyces pombe|chr 2|||Manual	1	20.3	68.566	610	1.893e-108	0.99662	6.8026	14
>SPCC16C4.18c	6	6	>SPCC16C4.18c |taf6|taf50|histone H4-like TAF Taf6, SAGA complex subunit|Schizosaccharomyces pombe|chr 3|||Manual	1	15.5	50.272	452	1.9966e-42	0.99735	4.7199	11
>SPBC887.09c	4	4	>SPBC887.09c |||leucine-rich repeat protein Sog2 |Schizosaccharomyces pombe|chr 2|||Manual	1	7.2	96.992	886	1.8138e-35	0.99744	16.754	6
>SPCC126.11c	4	4	>SPCC126.11c |||RNA-binding protein, rrm type|Schizosaccharomyces pombe|chr 3|||Manual	1	24	19.765	183	1.4991e-76	0.99747	11.261	10
>SPBC947.14c	4	4	>SPBC947.14c |cbp6||mitochondrial respiratory chain complex assembly protein Cbp6 |Schizosaccharomyces pombe|chr 2|||Manual	1	46.6	12.394	103	9.5589e-56	0.99754	9.1004	7
>SPAC56F8.09	3	3	>SPAC56F8.09 |rrp8||rRNA methyltransferase Rrp8 |Schizosaccharomyces pombe|chr 1|||Manual	1	9.1	36.329	318	3.5619e-11	0.99756	7.1761	5
>SPCC4G3.03	2	2	>SPCC4G3.03 |||WD40/YVTN repeat-like protein|Schizosaccharomyces pombe|chr 3|||Manual	1	10.7	38.993	347	1.2937e-20	0.99767	13.124	3
>SPAC1F7.10	2	2	>SPAC1F7.10 |||hydantoin racemase family |Schizosaccharomyces pombe|chr 1|||Manual	1	12.6	25.429	238	4.6937e-07	0.99776	1.1633	6
>SPAC4F8.02c	11	11	>SPAC4F8.02c |mrpl40|SPAC644.02|mitochondrial ribosomal protein subunit L40 |Schizosaccharomyces pombe|chr 1|||Manual	1	39.8	31.76	279	3.4501e-101	0.99803	17.894	22
>SPAC1F7.13c	12;12;12	12;12;12	>SPAC1F7.13c |rpl801|rpl8-1, rpl18, rpk5a, rpl2-1, SPAC21E11.02c|60S ribosomal protein L8 |Schizosaccharomyces pombe|chr 1|||Manual;>SPBC2F12.07c |rpl802|rpl8-2, rpk37, rpk5b|60S ribosomal protein L8 |Schizosaccharomyces pombe|chr 2|||Manual;>SPBC839.04 |r	3	78.7	27.1	253	0	0.9983	7.2074	58
>SPBC1711.06	12	7	>SPBC1711.06 |rpl401|rpl4-1, rpl4|60S ribosomal protein L4 |Schizosaccharomyces pombe|chr 2|||Manual	1	38	39.91	363	2.6635e-199	0.99837	11.366	81
>SPBC1773.06c	6	6	>SPBC1773.06c |||alcohol dehydrogenase |Schizosaccharomyces pombe|chr 2|||Manual	1	17.9	37.32	346	7.2662e-23	0.99857	14.232	4
>SPCC330.09	9	9	>SPCC330.09 |||rRNA processing protein Enp2 |Schizosaccharomyces pombe|chr 3|||Manual	1	21.6	72.238	634	1.0609e-108	0.99858	15.529	10
>SPBC337.07c	3	3	>SPBC337.07c |||carboxypeptidase |Schizosaccharomyces pombe|chr 2|||Manual	1	10.7	57.485	497	1.8401e-63	0.99881	26.249	8
>SPAC4F8.12c	29	29	>SPAC4F8.12c |spp42|cwf6|U5 snRNP complex subunit Spp42|Schizosaccharomyces pombe|chr 1|||Manual	1	18.6	274.55	2363	9.4926e-190	0.99889	10.546	41
>SPBC32H8.03	8	8	>SPBC32H8.03 |bem46||esterase/lipase |Schizosaccharomyces pombe|chr 2|||Manual	1	40.8	33.133	299	4.951e-97	0.99891	8.1265	22
>SPBC19G7.15	9	9	>SPBC19G7.15 |nup44||nucleoporin Nup44|Schizosaccharomyces pombe|chr 2|||Manual	1	34.5	44.483	403	5.4999e-198	0.99911	11.567	16
>SPAC2F3.05c	9	9	>SPAC2F3.05c |||xylose and arabinose reductase |Schizosaccharomyces pombe|chr 1|||Manual	1	50.2	31.172	275	1.9641e-125	0.99913	12	20
>SPBC119.06	11	11	>SPBC119.06 |sco1||copper chaperone Sco1 |Schizosaccharomyces pombe|chr 2|||Manual	1	49	30.239	263	9.4845e-202	0.99926	10.047	33
>SPAP27G11.10c	7	7	>SPAP27G11.10c |nup184||nucleoporin Nup184|Schizosaccharomyces pombe|chr 1|||Manual	1	6.4	176.96	1564	1.0484e-57	0.99951	14.35	8
>SPBPJ4664.01	7	7	>SPBPJ4664.01 |dps1|SPBPJ694.01|decaprenyl diphosphate synthase subunit Dps1|Schizosaccharomyces pombe|chr 2|||Manual	1	24.6	42.046	378	8.5071e-34	0.99952	5.9928	7
>SPAC29E6.05c	8	8	>SPAC29E6.05c |mxr1|SPAC30.09c|peptide methionine sulfoxide reductase Mxr1 |Schizosaccharomyces pombe|chr 1|||Manual	1	51.8	19.437	170	3.1038e-141	0.99957	7.8887	14
>SPAC13F5.06c	12	12	>SPAC13F5.06c |sec10||exocyst complex subunit Sec10 |Schizosaccharomyces pombe|chr 1|||Manual	1	17.3	92.515	811	4.2666e-128	0.99975	11.23	15
>SPBC1711.17	7	7	>SPBC1711.17 |prp16|SPBC17G9.01|ATP-dependent RNA helicase Prp16 |Schizosaccharomyces pombe|chr 2|||Manual	1	8.3	132.97	1173	3.909e-49	0.99981	13.027	6
>SPAC20H4.03c	11	11	>SPAC20H4.03c |tfs1||transcription elongation factor TFIIS|Schizosaccharomyces pombe|chr 1|||Manual	1	47.4	32.734	293	4.6161e-194	0.99995	12.104	22
>SPAC1A6.07	7	7	>SPAC1A6.07 |||sequence orphan|Schizosaccharomyces pombe|chr 1|||Manual	1	11.8	69.793	636	1.2767e-180	1	16.934	17
>SPBC119.13c	8	8	>SPBC119.13c |prp31||U4/U6 x U5 tri-snRNP complex subunit Prp31|Schizosaccharomyces pombe|chr 2|||Manual	1	22.6	57.738	518	4.1023e-77	1.0001	8.1613	6
>SPAC10F6.02c	16	16	>SPAC10F6.02c |prp22||ATP-dependent RNA helicase Prp22|Schizosaccharomyces pombe|chr 1|||Manual	1	24	131.49	1168	3.9173e-241	1.0004	8.1152	22
>SPAC4H3.14c	12	12	>SPAC4H3.14c |||sequence orphan|Schizosaccharomyces pombe|chr 1|||Manual	1	45.5	39.799	345	5.5842e-303	1.0011	12.276	23
>SPAC19B12.04	2;2	2;2	>SPAC19B12.04 |rps3001|rps30-1|40S ribosomal protein S30 |Schizosaccharomyces pombe|chr 1|||Manual;>SPBC19G7.03c |rps3002|rps30-2, rps30|40S ribosomal protein S30 |Schizosaccharomyces pombe|chr 2|||Manual	2	45.9	6.9101	61	5.1124e-29	1.0012	5.2885	20
>SPAC6B12.08	7	7	>SPAC6B12.08 |mug185||Co-chaperone for ATPase activity |Schizosaccharomyces pombe|chr 1|||Manual	1	31.6	45.13	380	5.0206e-136	1.0012	22.305	9
>SPCC1259.09c	21	21	>SPCC1259.09c |pdx1||pyruvate dehydrogenase protein x component, Pdx1 |Schizosaccharomyces pombe|chr 3|||Manual	1	45.8	50.883	456	0	1.0012	15.938	50
>SPBC428.01c	12	12	>SPBC428.01c |nup107|SPBC582.11c|nucleoporin Nup107|Schizosaccharomyces pombe|chr 2|||Manual	1	17.1	93.262	813	3.9716e-55	1.0014	11.312	18
>SPAC1071.09c	12	12	>SPAC1071.09c |||DNAJ domain protein, DNAJC9 family |Schizosaccharomyces pombe|chr 1|||Manual	1	42.9	32.85	282	3.5373e-141	1.0015	13.555	20
>SPBC2D10.05	7	7	>SPBC2D10.05 |exg3||glucan 1,3-beta-glucosidase Exg3|Schizosaccharomyces pombe|chr 2|||Manual	1	19.4	53.701	464	2.7841e-72	1.0015	6.8872	15
>SPBC18H10.07	5	5	>SPBC18H10.07 |||WW domain-binding protein 4 |Schizosaccharomyces pombe|chr 2|||Manual	1	30.4	25.887	224	2.2008e-22	1.0016	6.72	7
>SPAC17A5.15c	26	26	>SPAC17A5.15c |||glutamate-tRNA ligase |Schizosaccharomyces pombe|chr 1|||Manual	1	45.1	80.749	716	0	1.0017	9.789	83
>SPBC18E5.06	5	5	>SPBC18E5.06 |rps21||40S ribosomal protein S21|Schizosaccharomyces pombe|chr 2|||Manual	1	100	9.6166	87	0	1.0017	14.162	32
>SPBC4F6.04	13	4	>SPBC4F6.04 |rpl2502|rpl25b, rpl23a-2|60S ribosomal protein L25 |Schizosaccharomyces pombe|chr 2|||Manual	1	74.5	15.767	141	2.1981e-287	1.0017	8.1161	13
>SPBC557.02c	4	4	>SPBC557.02c |||conserved fungal protein|Schizosaccharomyces pombe|chr 2|||Manual	1	36.9	23.534	203	6.7924e-27	1.0017	12.207	4
>SPCC1494.06c	16	16	>SPCC1494.06c |||ATP-dependent RNA helicase Dbp9 |Schizosaccharomyces pombe|chr 3|||Manual	1	31.4	67.45	595	6.9108e-217	1.0017	9.4385	20
>SPAC2G11.09	4	4	>SPAC2G11.09 |||DUF221 family protein|Schizosaccharomyces pombe|chr 1|||Manual	1	6.7	90.572	793	5.8152e-45	1.0018	7.8815	7
>SPBC13G1.09	10	10	>SPBC13G1.09 |||bystin family U3 and U14 snoRNA associated protein |Schizosaccharomyces pombe|chr 2|||Manual	1	26.7	51.365	449	1.1005e-40	1.002	13.94	10
>SPBC3B9.05	4	4	>SPBC3B9.05 |||helper of TIM |Schizosaccharomyces pombe|chr 2|||Manual	1	29.3	13.521	116	2.5105e-50	1.002	20.472	6
>SPBC1734.03	11	11	>SPBC1734.03 ||SPBC337.19|dihydropteroatesynthase/2-amino-4-hydroxy-6-hydroxymethyldihydropteridinediphosphokinase/dihydroneopterin aldolase |Schizosaccharomyces pombe|chr 2|||Manual	1	22.8	81.925	733	2.0562e-87	1.0021	40.397	13
>SPBC3B9.08c	6	6	>SPBC3B9.08c |mnh1||Mago-nashi homolog |Schizosaccharomyces pombe|chr 2|||Manual	1	48.3	17.267	147	1.2981e-97	1.0022	22.016	15
>SPBC8E4.03	3	3	>SPBC8E4.03 |||agmatinase 2 |Schizosaccharomyces pombe|chr 2|||Manual	1	9	45.901	413	8.6591e-16	1.0022	14.887	4
>SPBC8D2.15	14	13	>SPBC8D2.15 |lip5||mitochondrial lipoic acid synthetase Lip5 |Schizosaccharomyces pombe|chr 2|||Manual	1	35.1	41.69	370	2.6215e-134	1.0023	10.22	18
>SPAC25B8.16	7	7	>SPAC25B8.16 |||RNase P and RNase MRP subunit |Schizosaccharomyces pombe|chr 1|||Manual	1	16.3	79.93	698	4.1229e-152	1.0025	11.148	8
>SPBC725.08	12	12	>SPBC725.08 |||zf-C2H2 type zinc finger protein, implicated in RNAi |Schizosaccharomyces pombe|chr 2|||Manual	1	28.2	70.864	609	0	1.0026	9.8323	21
>SPCC594.05c	7	7	>SPCC594.05c |spf1|spp1|Set1C PHD Finger protein Spf1|Schizosaccharomyces pombe|chr 3|||Manual	1	27.4	48.682	424	2.1146e-39	1.0026	8.2112	7
>SPAC11E3.01c	13	13	>SPAC11E3.01c |swr1|SPAC2H10.03c|SNF2 family helicase Swr1|Schizosaccharomyces pombe|chr 1|||Manual	1	10.9	149.45	1288	5.7863e-62	1.0031	21.237	10
>SPAC13A11.05	17	17	>SPAC13A11.05 |||peptidase family M17|Schizosaccharomyces pombe|chr 1|||Manual	1	47.8	56.194	513	0	1.0031	10.922	68
>SPAC13G6.03	5	5	>SPAC13G6.03 |gpi7||GPI anchor biosynthesis protein Gpi7 |Schizosaccharomyces pombe|chr 1|||Manual	1	7.9	85.645	758	2.2115e-47	1.0031	8.4071	12
>SPBC215.07c	24	24	>SPBC215.07c |||PWWP domain protein |Schizosaccharomyces pombe|chr 2|||Manual	1	48.8	62.824	568	0	1.0034	8.6286	38
>SPAC22A12.07c	10	10	>SPAC22A12.07c |ogm1|oma1|protein O-mannosyltransferase Ogm1|Schizosaccharomyces pombe|chr 1|||Manual	1	13.1	101.33	893	4.2775e-163	1.0036	7.6392	21
>SPAC23H3.06	7	7	>SPAC23H3.06 |apl6||AP-3 adaptor complex subunit Apl6 |Schizosaccharomyces pombe|chr 1|||Manual	1	14.9	83.87	745	2.7437e-108	1.0037	23.837	14
>SPBC19G7.14c	12	12	>SPBC19G7.14c |cog5||Golgi transport complex subunit Cog5 |Schizosaccharomyces pombe|chr 2|||Manual	1	36.5	47.518	411	2.1557e-188	1.0037	14.279	20
>SPCC1281.07c	3	3	>SPCC1281.07c |||glutathione S-transferase |Schizosaccharomyces pombe|chr 3|||Manual	1	16.3	40.066	337	3.8267e-34	1.0037	9.4462	4
>SPAC1B3.09c	8	8	>SPAC1B3.09c |||Noc2p-Noc3p complex subunit Noc2 family |Schizosaccharomyces pombe|chr 1|||Manual	1	15	60.786	528	1.0966e-139	1.0038	9.7612	9
>SPAC25B8.07c	2	2	>SPAC25B8.07c |||hypoxia induced family protein|Schizosaccharomyces pombe|chr 1|||Manual	1	20.4	12.741	113	6.8919e-142	1.0038	0.5964	2
>SPAC6F12.17	9	9	>SPAC6F12.17 |rna14||mRNA cleavage and polyadenylation specificity factor complex subunit Rna14 |Schizosaccharomyces pombe|chr 1|||Manual	1	16.9	83.925	733	3.3803e-203	1.0038	29.043	14
>SPAC144.05	4	4	>SPAC144.05 |||ATP-dependent DNA helicase |Schizosaccharomyces pombe|chr 1|||Manual	1	3.2	159.95	1375	6.412e-10	1.0039	33.137	3
>SPAPB24D3.01	2	2	>SPAPB24D3.01 ||SPAPB2C8.02|transcription factor |Schizosaccharomyces pombe|chr 1|||Manual	1	3	68.965	594	1.4473e-05	1.004	24.999	2
>SPCC830.06	4	4	>SPCC830.06 |cnb1||calcineurin regulatory subunit |Schizosaccharomyces pombe|chr 3|||Manual	1	32.8	19.675	174	3.3505e-43	1.0042	9.8383	12
>SPAC4F10.19c	4	4	>SPAC4F10.19c |||zf-HIT protein Hit1 |Schizosaccharomyces pombe|chr 1|||Manual	1	42.2	17.427	154	8.5838e-57	1.0044	11.266	7
>SPBC106.17c	11	11	>SPBC106.17c |cys2||homoserine O-acetyltransferase |Schizosaccharomyces pombe|chr 2|||Manual	1	38.9	56.362	504	5.0359e-285	1.0045	8.2613	19
>SPBC691.03c	16	16	>SPBC691.03c |apl3||AP-2 adaptor complex subunit Alp3 |Schizosaccharomyces pombe|chr 2|||Manual	1	26.7	100.08	878	1.1184e-190	1.0049	17.079	22
>SPAC23C11.08	2	2	>SPAC23C11.08 |php3||CCAAT-binding factor complex subunit Php3|Schizosaccharomyces pombe|chr 1|||Manual	1	28.4	12.909	116	1.9268e-50	1.0052	8.7852	5
>SPBC106.15	11	11	>SPBC106.15 |idi1||isopentenyl-diphosphate delta-isomerase Idi1|Schizosaccharomyces pombe|chr 2|||Manual	1	42.8	27.108	229	2.9767e-169	1.0052	4.6453	29
>SPAC23H4.13c	2	2	>SPAC23H4.13c |||sequence orphan|Schizosaccharomyces pombe|chr 1|||Manual	1	13	21.02	184	3.2075e-18	1.0057	11.499	5
>SPBC1778.01c	19	19	>SPBC1778.01c |zuo1|mpp11, SPBC30D10.01|zuotin |Schizosaccharomyces pombe|chr 2|||Manual	1	57.7	50.209	442	0	1.0057	7.9038	45
>SPBC8D2.10c	15	15	>SPBC8D2.10c |rmt3|rmt3|type I ribosomal protein arginine N-methyltransferase Rmt3|Schizosaccharomyces pombe|chr 2|||Manual	1	37.9	61.76	543	5.5744e-290	1.0058	8.6992	28
>SPBC17G9.02c	12	12	>SPBC17G9.02c |||RNA polymerase II accessory factor, Cdc73 family |Schizosaccharomyces pombe|chr 2|||Manual	1	32.3	42.629	371	7.5733e-188	1.0059	8.5875	32
>SPAC806.03c	3	1	>SPAC806.03c |rps2601|rps26-1, rps26|40S ribosomal protein S26 |Schizosaccharomyces pombe|chr 1|||Manual	1	20	13.876	120	2.2933e-27	1.0064	30.243	3
>SPBC30D10.16	6	6	>SPBC30D10.16 |pha2||phrenate dehydratase|Schizosaccharomyces pombe|chr 2|||Manual	1	34.8	31.592	287	5.5986e-48	1.0067	27.599	11
>SPAC343.13	10	10	>SPAC343.13 |||mitochondrial glutamyl-tRNA amidotransferase beta subunit |Schizosaccharomyces pombe|chr 1|||Manual	1	26	58.607	526	2.9801e-79	1.0068	11.745	12
>SPBC19C7.06	35	35	>SPBC19C7.06 |prs1||cytoplasmic proline-tRNA ligase Prs1 |Schizosaccharomyces pombe|chr 2|||Manual	1	58	78.874	716	0	1.0068	8.303	102
>SPBC1289.10c	12	12	>SPBC1289.10c |adn2||transcription factor |Schizosaccharomyces pombe|chr 2|||Manual	1	19.4	81.158	743	6.8612e-149	1.0069	19.746	15
>SPAC1B3.06c	14	14	>SPAC1B3.06c |||UbiE family methyltransferase |Schizosaccharomyces pombe|chr 1|||Manual	1	51.1	31.773	278	0	1.007	9.7104	32
>SPAC22E12.03c	7	7	>SPAC22E12.03c |||ThiJ domain protein|Schizosaccharomyces pombe|chr 1|||Manual	1	50.3	21.078	191	1.5471e-151	1.007	10.133	24
>SPCC1620.01c	3	3	>SPCC1620.01c |lsm2||U6 snRNP-associated protein core protein |Schizosaccharomyces pombe|chr 3|||Manual	1	29.2	10.989	96	5.8822e-10	1.0071	11.337	9
>SPAC3G9.13c	5	5	>SPAC3G9.13c |msw1||mitochondrial tryptophan-tRNA ligase Msw1 |Schizosaccharomyces pombe|chr 1|||Manual	1	11.4	39.869	361	1.0506e-63	1.0073	11.496	5
>SPBC18H10.02	20	20	>SPBC18H10.02 |lcf1||long-chain-fatty-acid-CoA ligase Lcf1|Schizosaccharomyces pombe|chr 2|||Manual	1	33.1	75.965	676	0	1.0073	21.47	72
>SPBC29A3.13	6	6	>SPBC29A3.13 |pdp1||PWWP domain protein Pdp1|Schizosaccharomyces pombe|chr 2|||Manual	1	23.7	40.923	359	4.042e-91	1.0073	5.2964	5
>SPBC1683.04	10	10	>SPBC1683.04 |||glycosyl hydrolase family 3 |Schizosaccharomyces pombe|chr 2|||Manual	1	15.7	93.168	832	4.0363e-96	1.0074	12.901	11
>SPBC29A10.04	56	56	>SPBC29A10.04 |psm1|smc1|mitotic cohesin complex subunit Psm1|Schizosaccharomyces pombe|chr 2|||Manual	1	52.4	140.52	1228	0	1.0076	10.769	136
>SPBC776.01	2	2	>SPBC776.01 |rpl29||60S ribosomal protein L29|Schizosaccharomyces pombe|chr 2|||Manual	1	34.4	7.2021	61	5.2202e-38	1.0076	4.1781	8
>SPAC589.02c	7	7	>SPAC589.02c |med13|spTrap240, srb9|mediator complex subunit Srb9|Schizosaccharomyces pombe|chr 1|||Manual	1	8.1	139.26	1225	1.4251e-74	1.0077	18.311	6
>SPBC36.05c	5	5	>SPBC36.05c |clr6||histone deacetylase |Schizosaccharomyces pombe|chr 2|||Manual	1	10.4	46.111	405	1.8376e-17	1.0078	9.788	11
>SPBP23A10.16	2	2	>SPBP23A10.16 |sdh4|tim18|TIM22 inner membrane protein import complex anchor subunit Tim18|Schizosaccharomyces pombe|chr 2|||Manual	1	15.1	17.744	159	1.8041e-30	1.0079	5.8762	6
>SPAC1B9.03c	5	5	>SPAC1B9.03c ||SPAC6B12.01|RNA-binding protein involved in ribosomal large subunit assembly and maintenance |Schizosaccharomyces pombe|chr 1|||Manual	1	18.5	44.261	389	1.7085e-73	1.008	15.532	12
>SPAC26F1.06	21	21	>SPAC26F1.06 |gpm1||monomeric 2,3-bisphosphoglycerate |Schizosaccharomyces pombe|chr 1|||Manual	1	94.3	23.765	211	0	1.0081	12.546	152
>SPBP19A11.01	5	5	>SPBP19A11.01 |gcv3||glycine decarboxylase complex subunit H |Schizosaccharomyces pombe|chr 2|||Manual	1	39.1	18.017	169	0	1.0083	19.567	10
>SPCC777.17c	6	6	>SPCC777.17c |||mitochondrial ribosomal protein subunit L9 |Schizosaccharomyces pombe|chr 3|||Manual	1	51.5	11.668	101	6.9837e-62	1.0083	6.9843	8
>SPBC19C2.03	3	3	>SPBC19C2.03 |rpc10|rpb12|DNA-directed RNA polymerase I, II and III subunit Rpc10|Schizosaccharomyces pombe|chr 2|||Manual	1	93.7	7.2034	63	2.0544e-14	1.0084	7.5679	3
>SPBC19G7.16	17	17	>SPBC19G7.16 |iws1||transcription elongation factor complex subunit Iws1 |Schizosaccharomyces pombe|chr 2|||Manual	1	39	49.114	428	0	1.0086	10.895	29
>SPAC683.02c	6	6	>SPAC683.02c ||SPAC694.01c|zf-CCHC type zinc finger protein|Schizosaccharomyces pombe|chr 1|||Manual	1	47.7	24.644	218	6.6204e-127	1.0087	8.5213	8
>SPBC2D10.15c	3	3	>SPBC2D10.15c |pth1||mitochondrial peptidyl-tRNA hydrolase Pth1 |Schizosaccharomyces pombe|chr 2|||Manual	1	21.8	23.41	206	1.7994e-11	1.0088	6.5708	3
>SPAPJ698.02c	4	4	>SPAPJ698.02c |rps002|rpsa-2, rps0-2, rps0|40S ribosomal protein S0B|Schizosaccharomyces pombe|chr 1|||Manual	1	19.2	31.42	287	8.412e-87	1.0089	4.5538	15
>SPAC23C11.15	19	19	>SPAC23C11.15 |pst2||Clr6 histone deacetylase complex subunit Pst2|Schizosaccharomyces pombe|chr 1|||Manual	1	21.6	124.85	1075	4.6376e-222	1.009	15.795	27
>SPBC14C8.12	3	3	>SPBC14C8.12 |rpb8||DNA-directed RNA polymerase I, II and III subunit Rpb8|Schizosaccharomyces pombe|chr 2|||Manual	1	34.4	14.3	125	4.4554e-26	1.0092	5.7509	3
>SPBC17D11.04c	7	7	>SPBC17D11.04c |nto1||histone acetyltransferase complex subunit Nto1 |Schizosaccharomyces pombe|chr 2|||Manual	1	13.6	88.256	767	6.5981e-142	1.0092	10.757	9
>SPAC25B8.17	1	1	>SPAC25B8.17 |||peptidase family A22|Schizosaccharomyces pombe|chr 1|||Manual	1	6.1	33.234	295	4.5636e-101	1.0095	6.983	4
>SPAC1486.04c	77	77	>SPAC1486.04c |alm1||medial ring protein Alm1|Schizosaccharomyces pombe|chr 1|||Manual	1	60	197.86	1727	0	1.0097	11.72	126
>SPCC126.01c	8	8	>SPCC126.01c ||SPCC576.18c|conserved fungal protein|Schizosaccharomyces pombe|chr 3|||Manual	1	31.7	42.031	369	7.1817e-156	1.0098	17.631	14
>SPBC17D1.04	2	2	>SPBC17D1.04 |acr1||upstream activation factor complex subunit Acr1|Schizosaccharomyces pombe|chr 2|||Manual	1	14.4	28.714	250	6.3046e-25	1.0099	47.898	2
>SPAC521.04c	5	5	>SPAC521.04c |||calcium permease |Schizosaccharomyces pombe|chr 1|||Manual	1	8.1	98.857	881	7.9641e-51	1.0102	10.985	13
>SPBC29A3.09c	22	22	>SPBC29A3.09c |||AAA family ATPase Gcn20 |Schizosaccharomyces pombe|chr 2|||Manual	1	43.5	83.761	736	0	1.0103	8.1872	27
>SPAC17A5.06	9	9	>SPAC17A5.06 |ptr8||transcription factor TFIIH complex ERCC-3 subunit|Schizosaccharomyces pombe|chr 1|||Manual	1	17.4	91.344	804	2.8178e-93	1.0108	8.9769	6
>SPBC839.13c	13	2	>SPBC839.13c |rpl1601||60S ribosomal protein L13/L16 |Schizosaccharomyces pombe|chr 2|||Manual	1	72.6	22.17	197	2.1514e-199	1.0109	5.3917	3
>SPAC12B10.02c	4	4	>SPAC12B10.02c |||endoplasmic reticulum resident protein required for packaging into COPII vesicles |Schizosaccharomyces pombe|chr 1|||Manual	1	24.7	26.934	235	2.1579e-75	1.011	7.9312	19
>SPAC17C9.06	12	12	>SPAC17C9.06 |sam50||mitochondrial sorting and assembly machinery complex subunit Sam50 |Schizosaccharomyces pombe|chr 1|||Manual	1	39.6	51.762	475	7.653e-154	1.0111	9.3532	19
>SPAC8F11.08c	4	4	>SPAC8F11.08c |||esterase/lipase |Schizosaccharomyces pombe|chr 1|||Manual	1	12	41.754	376	2.6104e-45	1.0111	15.674	8
>SPBC800.12c	4	4	>SPBC800.12c |||ubiquitin family protein |Schizosaccharomyces pombe|chr 2|||Manual	1	46	15.303	137	4.174e-98	1.0112	12.019	8
>SPBC776.02c	4	4	>SPBC776.02c |dis2|sds1, bws1|serine/threonine protein phosphatase PP1|Schizosaccharomyces pombe|chr 2|||Manual	1	23.9	37.636	327	2.4751e-125	1.0113	6.8174	16
>SPAC1002.13c	2	2	>SPAC1002.13c |psu1||cell wall protein Psu1, beta-glucosidase |Schizosaccharomyces pombe|chr 1|||Manual	1	7.2	41.75	417	7.6259e-64	1.0115	2.9278	3
>SPAC12B10.03	13	13	>SPAC12B10.03 |bun62|wdr20|WD repeat protein, human WDR20 family, Bun62|Schizosaccharomyces pombe|chr 1|||Manual	1	33	61.81	543	8.5294e-277	1.0115	12.196	23
>SPBC1734.15	14	14	>SPBC1734.15 |rsc4|brd1|RSC complex subunit Rsc4|Schizosaccharomyces pombe|chr 2|||Manual	1	36.2	60.666	542	0	1.0116	13.336	26
>SPBC15C4.02	12	12	>SPBC15C4.02 |||ABC1 kinase family protein|Schizosaccharomyces pombe|chr 2|||Manual	1	24.1	64.113	557	3.3488e-187	1.0117	11.162	21
>SPBC1703.15c	14	14	>SPBC1703.15c |vps33|SPBC2A9.01c|vacuolar sorting protein Vps33|Schizosaccharomyces pombe|chr 2|||Manual	1	26.9	67.599	592	1.6062e-114	1.0118	18.037	17
>SPBP16F5.03c	20	20	>SPBP16F5.03c |tra1||SAGA complex phosphatidylinositol pseudokinase Tra1|Schizosaccharomyces pombe|chr 2|||Manual	1	7	422.33	3699	3.8186e-125	1.0118	13.143	19
>SPAC17A2.14	9	9	>SPAC17A2.14 ||SPAC17G6.01|CorA family magnesium ion transporter|Schizosaccharomyces pombe|chr 1|||Manual	1	17	71.197	617	5.2312e-94	1.0119	10.511	14
>SPCC18.16c	5	5	>SPCC18.16c |fmn1||riboflavin kinase Fmn1|Schizosaccharomyces pombe|chr 3|||Manual	1	33.1	18.913	163	1.0132e-29	1.0119	5.994	9
>SPAC17A5.07c	8	8	>SPAC17A5.07c |ulp2||SUMO deconjugating cysteine peptidase Ulp2 |Schizosaccharomyces pombe|chr 1|||Manual	1	19.3	71.916	638	1.8463e-59	1.0122	28.417	8
>SPAC806.02c	6	6	>SPAC806.02c |||Par A family ATPase/WD repeat iron cluster assembly fusion protein |Schizosaccharomyces pombe|chr 1|||Manual	1	16.6	67.68	608	4.793e-73	1.0122	14.994	8
>SPAPB1A10.11c	9	9	>SPAPB1A10.11c |mse1||mitochondrial glutamyl-tRNA synthetase Mse1 |Schizosaccharomyces pombe|chr 1|||Manual	1	20.2	60.645	526	3.1493e-152	1.0122	20.095	10
>SPCC594.06c	9	9	>SPCC594.06c |||vacuolar SNARE Vam7 |Schizosaccharomyces pombe|chr 3|||Manual	1	39.6	38.848	341	2.446e-111	1.0122	61.877	9
>SPCC794.08	14	14	>SPCC794.08 |||HEAT repeat protein, involved in localization to plasma membrane |Schizosaccharomyces pombe|chr 3|||Manual	1	22.9	90.382	798	5.3879e-135	1.0124	26.721	22
>SPBC21B10.10	15	2	>SPBC21B10.10 |rps402|rps4-2|40S ribosomal protein S4 |Schizosaccharomyces pombe|chr 2|||Manual	1	74	29.658	262	0	1.0125	8.7741	34
>SPAPB2B4.02	5	5	>SPAPB2B4.02 |grx5||monothiol glutaredoxin Grx5|Schizosaccharomyces pombe|chr 1|||Manual	1	50.7	16.533	146	1.163e-170	1.0127	9.9832	12
>SPAC110.02	18	18	>SPAC110.02 |pds5||cohesin-associated protein Pds5|Schizosaccharomyces pombe|chr 1|||Manual	1	16.6	138.87	1205	3.9474e-155	1.0129	14.993	19
>SPAC1556.02c	21	21	>SPAC1556.02c |sdh1||succinate dehydrogenase Sdh1 |Schizosaccharomyces pombe|chr 1|||Manual	1	50.9	70.465	641	0	1.0131	17.1	129
>SPCC757.08	7	7	>SPCC757.08 |||exosome subunit Rrp45 |Schizosaccharomyces pombe|chr 3|||Manual	1	29.6	32.378	291	1.5407e-79	1.0131	6.4145	9
>SPBC26H8.05c	2	2	>SPBC26H8.05c |||serine/threonine protein phosphatase |Schizosaccharomyces pombe|chr 2|||Manual	1	11.2	39.215	348	2.3202e-45	1.0132	12.862	5
>SPBC685.09	2	2	>SPBC685.09 |orc2|orp2|origin recognition complex subunit Orc2|Schizosaccharomyces pombe|chr 2|||Manual	1	3.9	61.022	535	7.4911e-05	1.0133	28.393	2
>SPAC3A11.14c	13	13	>SPAC3A11.14c |pkl1|klp1, SPAC3H5.03c|kinesin-like protein Pkl1|Schizosaccharomyces pombe|chr 1|||Manual	1	21.6	96.336	832	3.1073e-181	1.0137	28.59	14
>SPBC11G11.04	3	3	>SPBC11G11.04 |trs20||TRAPP complex subunit Trs20 |Schizosaccharomyces pombe|chr 2|||Manual	1	31.6	16.04	136	1.3701e-29	1.0137	4.3488	3
>SPCC1259.02c	6	6	>SPCC1259.02c |||Endoplasmic Reticulum metallopeptidase 1 |Schizosaccharomyces pombe|chr 3|||Manual	1	9.7	91.841	822	2.1277e-163	1.0137	11.001	15
>SPAC2F3.10	12	12	>SPAC2F3.10 |vps54||GARP complex subunit Vps54 |Schizosaccharomyces pombe|chr 1|||Manual	1	12.5	107.95	949	2.8822e-230	1.0139	9.8806	15
>SPAC30C2.02	4	4	>SPAC30C2.02 |mmd1||deoxyhypusine hydroxylase |Schizosaccharomyces pombe|chr 1|||Manual	1	16.7	35.689	318	8.2163e-20	1.0139	19.749	13
>SPAC4D7.14	3	3	>SPAC4D7.14 |new13||conserved fungal protein of unknown function|Schizosaccharomyces pombe|chr 1|||Manual	1	28.9	13.534	121	5.2058e-31	1.0139	16.894	5
>SPAPB24D3.06c	5	5	>SPAPB24D3.06c |||DUF1749 family protein|Schizosaccharomyces pombe|chr 1|||Manual	1	30.7	34.734	316	7.8472e-58	1.0142	10.969	6
>SPBC13E7.09	6	6	>SPBC13E7.09 |vrp1||verprolin|Schizosaccharomyces pombe|chr 2|||Manual	1	35.3	31.224	309	6.863e-98	1.0142	16.071	12
>SPAC6B12.04c	17	17	>SPAC6B12.04c |||aminotransferase class I and II |Schizosaccharomyces pombe|chr 1|||Manual	1	46.3	47.569	421	2.6934e-238	1.0143	11.311	36
>SPBC16E9.02c	18	18	>SPBC16E9.02c |||CUE domain protein|Schizosaccharomyces pombe|chr 2|||Manual	1	41.7	63.725	569	0	1.0145	8.7942	48
>SPCC191.01	2	2	>SPCC191.01 ||SPCC417.13|sequence orphan|Schizosaccharomyces pombe|chr 3|||Manual	1	15.7	20.178	178	9.1151e-18	1.0145	6.2582	5
>SPBC31F10.08	2	2	>SPBC31F10.08 |mde2||Mde2 protein|Schizosaccharomyces pombe|chr 2|||Manual	1	19.4	31.803	278	5.3053e-09	1.0148	27.204	3
>SPCC970.04c	3	3	>SPCC970.04c |mob2||protein kinase activator Mob2|Schizosaccharomyces pombe|chr 3|||Manual	1	14.3	28.109	244	4.3051e-141	1.0149	12.304	13
>SPCC1739.07	6	6	>SPCC1739.07 |cti1||Cut3 interacting protein Cti1, predicted exosome subunit|Schizosaccharomyces pombe|chr 3|||Manual	1	69.9	15.068	133	2.5093e-169	1.015	6.3726	10
>SPCC594.02c	5	5	>SPCC594.02c |||conserved fungal protein|Schizosaccharomyces pombe|chr 3|||Manual	1	21.3	54.866	489	7.7664e-128	1.0151	30.52	5
>SPAPJ698.03c	14	14	>SPAPJ698.03c |prp12|sap130|U2 snRNP-associated protein Sap130 |Schizosaccharomyces pombe|chr 1|||Manual	1	18.1	134.97	1206	1.2428e-160	1.0152	12.471	21
>SPBC106.03	7	7	>SPBC106.03 |||DUF1776 family protein|Schizosaccharomyces pombe|chr 2|||Manual	1	25.2	40.006	357	2.9601e-150	1.0154	9.8958	20
>SPAP7G5.05	12;12	12;12	>SPAP7G5.05 |rpl1002|rpl10-2, rpl10|60S ribosomal protein L10|Schizosaccharomyces pombe|chr 1|||Manual;>SPBC18E5.04 |rpl1001|rpl10-1, rpl10|60S ribosomal protein L10|Schizosaccharomyces pombe|chr 2|||Manual	2	59.3	25.359	221	4.3877e-211	1.0155	9.6108	48
>SPAC13C5.07	12	12	>SPAC13C5.07 |rad32|mre11|Rad32 nuclease|Schizosaccharomyces pombe|chr 1|||Manual	1	29.3	73.688	649	2.0251e-97	1.0155	21.226	20
>SPCC338.12	6	6	>SPCC338.12 |pbi2||proteinase B inhibitor Pbi2 |Schizosaccharomyces pombe|chr 3|||Manual	1	94.8	8.5515	77	1.1966e-192	1.0155	13.536	67
>SPCC1393.12	4	4	>SPCC1393.12 |||sequence orphan|Schizosaccharomyces pombe|chr 3|||Manual	1	38.9	12.054	108	2.0108e-105	1.0157	8.0015	14
>SPAC3H8.10	16	16	>SPAC3H8.10 |spo20|sec14|sec14 cytosolic factor family Sec14|Schizosaccharomyces pombe|chr 1|||Manual	1	74.1	32.746	286	0	1.0158	6.0208	48
>SPBC1773.03c	9	9	>SPBC1773.03c |||aminotransferase class-III, unknown specificty|Schizosaccharomyces pombe|chr 2|||Manual	1	24.8	50.496	459	2.8874e-202	1.0159	30.945	11
>SPCC4G3.06c	10	10	>SPCC4G3.06c |mrpl4||mitochondrial ribosomal protein subunit L4 |Schizosaccharomyces pombe|chr 3|||Manual	1	78.5	16.586	144	1.836e-65	1.0159	5.8225	19
>SPAC23A1.19c	5	5	>SPAC23A1.19c ||SPAC26H5.01c|RecQ type DNA helicase Hrq1 |Schizosaccharomyces pombe|chr 1|||Manual	1	4.9	120.97	1063	2.5222e-08	1.016	19.544	4
>SPAC1B3.21	2	2	>SPAC1B3.21 |tam3||mitochondrial conserved protein|Schizosaccharomyces pombe|chr 1|||Manual	1	14.5	7.8828	69	2.2897e-32	1.0161	3.7293	2
>SPAC57A7.12	15	15	>SPAC57A7.12 |||heat shock protein Pdr13 |Schizosaccharomyces pombe|chr 1|||Manual	1	38.2	61.285	566	0	1.0165	19.964	39
>SPAC821.07c	4	4	>SPAC821.07c |moc3||transcription factor Moc3|Schizosaccharomyces pombe|chr 1|||Manual	1	12.6	56.692	508	1.9323e-71	1.0166	15.264	6
>SPBC1709.08	16	16	>SPBC1709.08 |cft1||cleavage factor one Cft1 |Schizosaccharomyces pombe|chr 2|||Manual	1	15.2	160.3	1441	1.2933e-290	1.0168	9.5797	21
>SPBC651.07	2	2	>SPBC651.07 |||sequence orphan|Schizosaccharomyces pombe|chr 2|||Manual	1	7.8	30.102	268	1.1786e-18	1.0169	5.9143	3
>SPBC336.01	2	2	>SPBC336.01 |fbh1|fdh1, fdh|DNA helicase I|Schizosaccharomyces pombe|chr 2|||Manual	1	2.3	99.704	878	2.3943e-05	1.017	18.042	2
>SPBC83.02c	2	2	>SPBC83.02c |rpl4302|rpl43-2, rpl43, rpl37a-2|60S ribosomal protein L37a |Schizosaccharomyces pombe|chr 2|||Manual	1	29.8	10.38	94	1.1408e-61	1.017	3.8898	7
>SPBC17A3.08	10	10	>SPBC17A3.08 |||TatD homolog |Schizosaccharomyces pombe|chr 2|||Manual	1	42.6	35.388	312	1.9809e-119	1.0171	10.027	16
>SPBC21C3.05	7	7	>SPBC21C3.05 |sap62||zinc finger protein Sap62|Schizosaccharomyces pombe|chr 2|||Manual	1	52.5	24.986	217	1.9442e-57	1.0171	9.5695	9
>SPBC16G5.04	6	6	>SPBC16G5.04 |mrpl23||mitochondrial ribosomal protein subunit L13 |Schizosaccharomyces pombe|chr 2|||Manual	1	54.1	17.768	157	1.3734e-77	1.0172	7.3325	23
>SPAC23H4.15	19	19	>SPAC23H4.15 |||ribosome biogenesis protein Tsr1 |Schizosaccharomyces pombe|chr 1|||Manual	1	30.1	90.125	783	0	1.0173	9.8635	26
>SPAC26A3.02	3	3	>SPAC26A3.02 |myh1|myh|adenine DNA glycosylase Myh1|Schizosaccharomyces pombe|chr 1|||Manual	1	7.8	52.93	461	5.2458e-06	1.0174	18.817	3
>SPBP22H7.02c	22	22	>SPBP22H7.02c |||RNA-binding protein Mrd1 |Schizosaccharomyces pombe|chr 2|||Manual	1	39.7	93.676	833	0	1.0176	26.072	30
>SPAC4F8.07c	11	11	>SPAC4F8.07c |hxk2||hexokinase 2|Schizosaccharomyces pombe|chr 1|||Manual	1	30.1	50.92	455	0	1.018	14.942	39
>SPBC29A10.07	25	25	>SPBC29A10.07 |pom152||nucleoporin Pom152|Schizosaccharomyces pombe|chr 2|||Manual	1	29.6	139.58	1250	0	1.0187	11.366	61
>SPAC513.01c	31;31	31;31	>SPAC513.01c |eft201|eft2-1, etf2, SPAPYUK71.04c|translation elongation factor 2 |Schizosaccharomyces pombe|chr 1|||Manual;>SPCP31B10.07 |eft202||translation elongation factor 2 |Schizosaccharomyces pombe|chr 3|||Manual	2	47.4	93.23	842	0	1.019	12.182	214
>SPBP23A10.05	10	10	>SPBP23A10.05 |ssr4||SWI/SNF and RSC complex subunit Ssr4|Schizosaccharomyces pombe|chr 2|||Manual	1	31.1	44.254	395	2.6219e-81	1.019	8.7675	14
>SPBC839.10	10	10	>SPBC839.10 |usp107|snu71|U1 snRNP-associated protein Usp107|Schizosaccharomyces pombe|chr 2|||Manual	1	19.6	81.043	695	1.7069e-98	1.0191	9.4267	17
>SPAC19D5.11c	4	4	>SPAC19D5.11c |ctf8||DNA replication factor C complex subunit Ctf8 |Schizosaccharomyces pombe|chr 1|||Manual	1	57.8	12.365	109	1.4303e-31	1.0193	5.7293	10
>SPCC1442.14c	5	5	>SPCC1442.14c |||adenosine 5-monophosphoramidase |Schizosaccharomyces pombe|chr 3|||Manual	1	39.8	14.58	133	1.2076e-147	1.0194	5.5712	28
>SPAC4F8.05c	6	6	>SPAC4F8.05c |mrpl28||mitochondrial ribosomal protein subunit L28 |Schizosaccharomyces pombe|chr 1|||Manual	1	62.7	13.793	118	2.2096e-72	1.0197	6.6521	17
>SPBC83.09c	8	8	>SPBC83.09c |||GYF domain protein|Schizosaccharomyces pombe|chr 2|||Manual	1	31.6	47.387	408	1.2796e-114	1.0199	7.6762	14
>SPCC364.01	7	7	>SPCC364.01 |cif1||calnexin independence factor Cif1|Schizosaccharomyces pombe|chr 3|||Manual	1	21.2	36.017	320	9.4282e-22	1.0199	9.179	5
>SPAC9E9.10c	7	7	>SPAC9E9.10c |cbh1|cbh|CENP-B homolog Cbh1|Schizosaccharomyces pombe|chr 1|||Manual	1	16	59.865	514	9.4982e-166	1.02	8.2785	8
>SPAP27G11.02	9	9	>SPAP27G11.02 |||TPR repeat protein, involved in mitochondrial protein turnover |Schizosaccharomyces pombe|chr 1|||Manual	1	40.7	40.508	356	1.3163e-135	1.02	8.2843	22
>SPBP4H10.18c	11	11	>SPBP4H10.18c |||sequence orphan|Schizosaccharomyces pombe|chr 2|||Manual	1	51.3	35.879	314	0	1.0204	9.4199	21
>SPCC188.08c	26	26	>SPCC188.08c |ubp5||ubiquitin C-terminal hydrolase Ubp5|Schizosaccharomyces pombe|chr 3|||Manual	1	32.3	128.67	1108	1.0173e-284	1.0204	8.157	48
>SPBC1271.14	8	8	>SPBC1271.14 |||glutamate N-acetyltransferase |Schizosaccharomyces pombe|chr 2|||Manual	1	27.9	47.287	445	1.4256e-266	1.0206	8.0781	20
>SPAC23D3.10c	3	3	>SPAC23D3.10c |eng2||endo-1,3-beta-glucanase Eng2|Schizosaccharomyces pombe|chr 1|||Manual	1	5.1	77.947	706	6.8871e-103	1.0207	8.9594	3
>SPCC970.08	18	18	>SPCC970.08 |||inositol polyphosphate kinase |Schizosaccharomyces pombe|chr 3|||Manual	1	30.2	108.72	967	0	1.0207	12.257	23
>SPAC1486.08	2	2	>SPAC1486.08 |||mitochondrial inner membrane protein involved in cytochrome c oxidase assembly Cox16 |Schizosaccharomyces pombe|chr 1|||Manual	1	18.6	13.691	113	1.2209e-10	1.0208	9.5435	4
>SPBC17G9.09	17	17	>SPBC17G9.09 |tif213||translation initiation factor eIF2 gamma subunit |Schizosaccharomyces pombe|chr 2|||Manual	1	65.9	48.78	446	2.7952e-255	1.021	8.6726	41
>SPBC3B8.07c	3	3	>SPBC3B8.07c |dsd1||dihydroceramide delta-4 desaturase|Schizosaccharomyces pombe|chr 2|||Manual	1	10.8	41.81	362	4.2414e-33	1.021	2.239	2
>SPAC1851.02	4	4	>SPAC1851.02 |slc1||1-acylglycerol-3-phosphate O-acyltransferase Slc1 |Schizosaccharomyces pombe|chr 1|||Manual	1	15.8	31.393	279	1.3268e-18	1.0211	3.0619	4
>SPCC1442.12	1	1	>SPCC1442.12 |pps1||phosphatidylserine synthase Pps1|Schizosaccharomyces pombe|chr 3|||Manual	1	4.2	26.525	240	0.0012	1.0211	2.321	3
>SPAC110.03	6	6	>SPAC110.03 |cdc42||Rho family GTPase Cdc42|Schizosaccharomyces pombe|chr 1|||Manual	1	39.6	21.329	192	3.9407e-107	1.0212	5.3223	26
>SPAC20G8.09c	15	15	>SPAC20G8.09c |||ribosome biogenesis ATPase |Schizosaccharomyces pombe|chr 1|||Manual	1	19.7	116.46	1033	1.128e-287	1.0212	10.259	29
>SPAC24H6.12c	6	6	>SPAC24H6.12c |uba3||NEDD8 activating enzyme|Schizosaccharomyces pombe|chr 1|||Manual	1	18.9	48.942	444	6.4442e-24	1.0212	9.0733	5
>SPAC23A1.17	25	25	>SPAC23A1.17 |||WIP |Schizosaccharomyces pombe|chr 1|||Manual	1	20.5	170.53	1611	0	1.0215	17.107	60
>SPBC1709.17	11	11	>SPBC1709.17 |||folylpolyglutamate synthase |Schizosaccharomyces pombe|chr 2|||Manual	1	35.4	56.317	505	4.5106e-237	1.0215	10.68	19
>SPBC16G5.05c	15	15	>SPBC16G5.05c |||VAP family protein |Schizosaccharomyces pombe|chr 2|||Manual	1	39.7	41.234	383	0	1.0218	13.918	55
>SPAC1002.18	8	8	>SPAC1002.18 |urg3||DUF1688 family protein|Schizosaccharomyces pombe|chr 1|||Manual	1	27.6	44.21	399	6.7123e-115	1.0219	10.517	18
>SPBC2G2.01c	8	8	>SPBC2G2.01c |liz1|SPBC4B4.13c|pantothenate transporter Liz1|Schizosaccharomyces pombe|chr 2|||Manual	1	13	57.963	514	4.4782e-124	1.022	9.928	11
>SPAC20G4.01	4	4	>SPAC20G4.01 |caf16|SPAC22F8.13|CCR4-Not complex subunit Caf16 |Schizosaccharomyces pombe|chr 1|||Manual	1	18.2	31.292	280	2.3707e-33	1.0223	6.2305	8
>SPAC23H4.17c	3	3	>SPAC23H4.17c |srb10|prk1, cdk8|cyclin-dependent protein Srb mediator subunit kinase Srb10|Schizosaccharomyces pombe|chr 1|||Manual	1	9.8	42.585	369	1.8247e-11	1.0225	29.743	2
>SPAC1F7.01c	23	23	>SPAC1F7.01c |spt6|SPAC694.07c|transcription elongation factor Spt6 |Schizosaccharomyces pombe|chr 1|||Manual	1	23.6	157.21	1365	1.1951e-280	1.0227	9.0458	59
>SPAC922.03	4	4	>SPAC922.03 |||1-aminocyclopropane-1-carboxylate deaminase |Schizosaccharomyces pombe|chr 1|||Manual	1	13.9	36.687	338	1.8106e-23	1.0227	19.026	5
>SPBC27.04	3	3	>SPBC27.04 |uds1||septation protein Uds1|Schizosaccharomyces pombe|chr 2|||Manual	1	3.1	118.26	1052	1.1495e-26	1.0227	15.43	3
>SPAC3G6.03c	7	7	>SPAC3G6.03c |||Maf-like protein|Schizosaccharomyces pombe|chr 1|||Manual	1	39.4	26.894	241	8.1817e-262	1.0229	11.673	33
>SPBC119.09c	4	4	>SPBC119.09c |||ORMDL family protein |Schizosaccharomyces pombe|chr 2|||Manual	1	22.6	21.467	186	1.2341e-87	1.0229	32.551	7
>SPCC830.10	7	7	>SPCC830.10 |||nucleoside triphosphatase |Schizosaccharomyces pombe|chr 3|||Manual	1	44.1	20.978	188	3.4947e-41	1.023	15.678	18
>SPAC19A8.03	5	5	>SPAC19A8.03 |||phosphatidylinositol-3-phosphatase, myotubularin family |Schizosaccharomyces pombe|chr 1|||Manual	1	20.4	64.152	559	1.0366e-147	1.0232	6.9484	11
>SPBC1604.20c	10	10	>SPBC1604.20c |tea2|klp4|kinesin-like protein Tea2|Schizosaccharomyces pombe|chr 2|||Manual	1	21.7	70.098	628	3.4841e-217	1.0233	15.737	14
>SPCC126.02c	5	5	>SPCC126.02c |pku70||Ku domain protein Pku70|Schizosaccharomyces pombe|chr 3|||Manual	1	8.9	69.099	607	4.1567e-48	1.0234	13.675	5
>SPAC2E1P5.01c	4	4	>SPAC2E1P5.01c |mns1|SPAPB1E7.13c|mannosyl-oligosaccharide 1,2-alpha-mannosidase|Schizosaccharomyces pombe|chr 1|||Manual	1	9.2	60.812	521	7.5639e-31	1.0238	7.4685	6
>SPAC25B8.05	5	5	>SPAC25B8.05 |||tRNA-pseudouridine synthase |Schizosaccharomyces pombe|chr 1|||Manual	1	13.1	51.604	450	6.406e-32	1.0239	5.8598	5
>SPAC29A4.15	19	19	>SPAC29A4.15 |||cytoplasmic serine-tRNA ligase Srs1 |Schizosaccharomyces pombe|chr 1|||Manual	1	52	51.642	450	0	1.0241	6.8497	55
>SPAC1805.10	4	4	>SPAC1805.10 |||sequence orphan|Schizosaccharomyces pombe|chr 1|||Manual	1	12	60.222	527	4.6452e-33	1.0244	13.46	3
>SPBC337.15c	7	7	>SPBC337.15c |coq7||ubiquinone biosynthesis protein Coq7|Schizosaccharomyces pombe|chr 2|||Manual	1	53.2	24.397	216	2.804e-152	1.0245	14.743	15
>SPAC1006.02	3	3	>SPAC1006.02 |asa1||Astra associated protein 1 Asa1|Schizosaccharomyces pombe|chr 1|||Manual	1	10.1	40.845	368	2.5821e-18	1.0247	9.8601	4
>SPAC22H10.09	4	4	>SPAC22H10.09 |||sequence orphan|Schizosaccharomyces pombe|chr 1|||Manual	1	7.7	76.202	646	8.6111e-11	1.0249	7.3922	4
>SPBC25B2.05	6	6	>SPBC25B2.05 |mis3||rRNA processing protein Mis3|Schizosaccharomyces pombe|chr 2|||Manual	1	24.2	38.587	327	5.0384e-73	1.0249	12.3	10
>SPAC5H10.09c	4	4	>SPAC5H10.09c |||3-methyl-2-oxobutanoatehydroxymethyltransferase|Schizosaccharomyces pombe|chr 1|||Manual	1	26.2	29.111	267	4.4618e-51	1.025	15.639	6
>SPCC1450.05c	3	3	>SPCC1450.05c |rox3|med19|mediator complex subunit Med19/Rox3|Schizosaccharomyces pombe|chr 3|||Manual	1	42	15.928	138	2.988e-32	1.0251	5.1791	4
>SPAC1039.02	5	3	>SPAC1039.02 |||phosphoprotein phosphatase |Schizosaccharomyces pombe|chr 1|||Manual	1	9.3	68.065	601	1.2305e-73	1.0254	8.9576	16
>SPAC926.03	6	6	>SPAC926.03 |rlc1||myosin II regulatory light chain Rlc1|Schizosaccharomyces pombe|chr 1|||Manual	1	37	19.997	184	1.7786e-120	1.0254	8.6592	12
>SPBC17A3.05c	14	14	>SPBC17A3.05c |||DNAJ/DUF1977 DNAJB12 homolog |Schizosaccharomyces pombe|chr 2|||Manual	1	43.7	46.399	403	2.1017e-150	1.0256	9.7105	26
>SPAC18B11.06	7	7	>SPAC18B11.06 |||U3 snoRNP-associated protein Lcp5 |Schizosaccharomyces pombe|chr 1|||Manual	1	32.7	37.645	327	5.6747e-73	1.0257	10.823	10
>SPAC3G6.11	4	4	>SPAC3G6.11 |chl1||ATP-dependent DNA helicase Chl1 |Schizosaccharomyces pombe|chr 1|||Manual	1	5.2	96.203	844	2.7573e-16	1.0258	16.615	4
>SPBC530.01	7	7	>SPBC530.01 |gyp1||GTPase activating protein Gyp1 |Schizosaccharomyces pombe|chr 2|||Manual	1	21.8	58.448	514	3.4408e-54	1.0258	29.296	10
>SPAP8A3.06	8	8	>SPAP8A3.06 |||U2AF small subunit, U2AF-23|Schizosaccharomyces pombe|chr 1|||Manual	1	35.6	25.03	216	1.4988e-189	1.0259	8.144	12
>SPAC27F1.08	6	6	>SPAC27F1.08 |pdt1||Nramp family manganese ion transporter|Schizosaccharomyces pombe|chr 1|||Manual	1	13.2	57.641	521	1.3324e-109	1.0261	23.518	6
>SPBC530.13	4	4	>SPBC530.13 |lsc1||Lsk1 associated cyclin|Schizosaccharomyces pombe|chr 2|||Manual	1	20.9	38.685	335	2.6396e-26	1.0261	10.6	3
>SPAPB2B4.06	6	6	>SPAPB2B4.06 |||conserved fungal protein|Schizosaccharomyces pombe|chr 1|||Manual	1	31.4	28.617	255	3.6378e-263	1.0262	4.9721	13
>SPAC23C11.11	6	6	>SPAC23C11.11 |cka1|orb5|serine/threonine protein kinase Cka1|Schizosaccharomyces pombe|chr 1|||Manual	1	25.9	39.527	332	1.2651e-240	1.0263	7.02	18
>SPCC1795.03	2	2	>SPCC1795.03 |gms1||UDP-galactose transporter Gms1|Schizosaccharomyces pombe|chr 3|||Manual	1	8.5	39.101	353	2.5859e-21	1.0263	11.494	4
>SPAC6F6.09	1	1	>SPAC6F6.09 |eaf6||NuA4 histone acetyltransferase complex subunit Eaf6 |Schizosaccharomyces pombe|chr 1|||Manual	1	11.6	15.877	138	2.5437e-18	1.0264	9.561	4
>SPBC1105.04c	3	3	>SPBC1105.04c |cbp1|abp1|CENP-B homolog|Schizosaccharomyces pombe|chr 2|||Manual	1	7.9	59.839	522	9.4666e-24	1.0264	11.47	2
>SPBC23E6.10c	13	13	>SPBC23E6.10c |||methylthioribose-1-phosphate isomerase |Schizosaccharomyces pombe|chr 2|||Manual	1	44.6	39.379	359	2.7024e-165	1.0264	10.529	36
>SPBC4B4.09	10	10	>SPBC4B4.09 |usp105|prp39|U1 snRNP-associated protein Usp105|Schizosaccharomyces pombe|chr 2|||Manual	1	24.7	71.246	612	6.4213e-152	1.0264	5.0311	17
>SPBC660.15	7	7	>SPBC660.15 |||mRNA cleavage factor complex subunit |Schizosaccharomyces pombe|chr 2|||Manual	1	20.3	52.818	474	2.5983e-224	1.0269	11.729	16
>SPCC126.13c	4	4	>SPCC126.13c |||histone deacetylase complex subunit, SAP128 family |Schizosaccharomyces pombe|chr 3|||Manual	1	20.7	16.849	145	3.2503e-32	1.0269	9.2835	4
>SPCC24B10.05	4	4	>SPCC24B10.05 |tim9||Tim9-Tim10 complex subunit Tim9 |Schizosaccharomyces pombe|chr 3|||Manual	1	70.2	9.805	84	7.8265e-110	1.0269	7.8574	12
>SPAC1639.01c	4	4	>SPAC1639.01c ||SPAC806.09c|GNS1/SUR4 family protein |Schizosaccharomyces pombe|chr 1|||Manual	1	13.7	41.54	365	1.2578e-90	1.0271	29.747	8
>SPCC550.14	48	48	>SPCC550.14 |vgl1||vigilin |Schizosaccharomyces pombe|chr 3|||Manual	1	53.1	142.61	1291	0	1.0272	11.078	147
>SPBC20F10.09	2	2	>SPBC20F10.09 |lsm5||U6 snRNP-associated protein Lsm5 |Schizosaccharomyces pombe|chr 2|||Manual	1	32.5	8.8533	80	3.4168e-39	1.0273	5.9585	2
>SPBC17G9.07	6	3	>SPBC17G9.07 |rps2402|rps24-2|40S ribosomal protein S24 |Schizosaccharomyces pombe|chr 2|||Manual	1	45.5	15.539	134	2.5458e-39	1.0278	13.77	11
>SPAC12G12.08	5	5	>SPAC12G12.08 |mrpl6||mitochondrial ribosomal protein subunit L16 |Schizosaccharomyces pombe|chr 1|||Manual	1	28.6	23.877	213	3.5611e-22	1.0281	20.411	7
>SPBC14C8.06	2	2	>SPBC14C8.06 |arc1|sop2|ARP2/3 actin-organizing complex subunit Sop2|Schizosaccharomyces pombe|chr 2|||Manual	1	13.8	41.596	377	3.9856e-129	1.0281	8.7842	14
>SPBC2G2.07c	11	11	>SPBC2G2.07c |mug178||mitochondrial ribosomal protein subunit L51-b |Schizosaccharomyces pombe|chr 2|||Manual	1	61.3	25.672	225	1.8207e-84	1.0283	15.284	7
>SPAC25B8.09	8	7	>SPAC25B8.09 |||trans-aconitate 3-methyltransferase |Schizosaccharomyces pombe|chr 1|||Manual	1	40.6	28.468	251	1.9698e-94	1.0284	7.6859	17
>SPBC3E7.10	10	10	>SPBC3E7.10 |fma1||methionine aminopeptidase Fma1 |Schizosaccharomyces pombe|chr 2|||Manual	1	43.5	42.139	379	2.3698e-297	1.0286	8.6064	36
>SPCC830.11c	4	4	>SPCC830.11c |||nucleoside-triphosphatase involved in SSU-rRNA maturation |Schizosaccharomyces pombe|chr 3|||Manual	1	39.4	20.222	175	1.5038e-89	1.0289	5.8988	11
>SPBC28F2.12	22	22	>SPBC28F2.12 |rpb1||RNA polymerase II large subunit Rpb1|Schizosaccharomyces pombe|chr 2|||Manual	1	21.7	194.16	1752	2.3996e-247	1.029	9.628	36
>SPCC1620.10	9	9	>SPCC1620.10 |cwf26||complexed with Cdc5 protein Cwf26|Schizosaccharomyces pombe|chr 3|||Manual	1	40.2	36.046	306	5.7376e-88	1.0293	9.9486	15
>SPBP23A10.08	8	8	>SPBP23A10.08 |alp5|arp4|actin-like protein Arp4|Schizosaccharomyces pombe|chr 2|||Manual	1	33	48.772	433	1.1074e-247	1.0294	6.6877	19
>SPAC4D7.13	17	17	>SPAC4D7.13 |usp104|prp40|U1 snRNP-associated protein Usp104|Schizosaccharomyces pombe|chr 1|||Manual	1	36.4	81.929	695	0	1.0296	9.962	39
>SPBC17D11.06	7	7	>SPBC17D11.06 |spp2|pri2|DNA primase large subunit Spp2|Schizosaccharomyces pombe|chr 2|||Manual	1	22.7	53.053	459	6.062e-60	1.0297	15.28	7
>SPAC13F5.04c	6	6	>SPAC13F5.04c ||vts1, new6, SPAC13F5.08|Vps20 associated proten Vts1 |Schizosaccharomyces pombe|chr 1|||Manual	1	23.1	42.304	389	2.398e-182	1.0298	6.4321	6
>SPBC30D10.21	2	2	>SPBC30D10.21 |new18||mitochondrial protein|Schizosaccharomyces pombe|chr 2|||Manual	1	34	11.541	100	1.673e-64	1.03	10.479	3
>SPCP31B10.05	6	6	>SPCP31B10.05 |tdp1||tyrosyl-DNA phosphodiesterase Tdp1|Schizosaccharomyces pombe|chr 3|||Manual	1	12.1	61.595	536	3.1582e-26	1.03	9.5236	6
>SPAC140.01	11	11	>SPAC140.01 |sdh2||succinate dehydrogenase |Schizosaccharomyces pombe|chr 1|||Manual	1	54.5	31.425	275	2.8671e-154	1.0301	10.02	38
>SPAC343.08c	3	3	>SPAC343.08c |mrp17||mitochondrial ribosomal protein subunit Mrp17 |Schizosaccharomyces pombe|chr 1|||Manual	1	45.9	12.602	111	3.1789e-31	1.0302	10.825	5
>SPBC2A9.11c	10	10	>SPBC2A9.11c ||SPBC2D10.01c|nuclear export factor |Schizosaccharomyces pombe|chr 2|||Manual	1	31.4	46.216	395	1.3106e-196	1.0303	15.767	12
>SPBP16F5.05c	4	4	>SPBP16F5.05c |||ribosome biogenesis protein Nop8 |Schizosaccharomyces pombe|chr 2|||Manual	1	32.9	16.28	146	8.7132e-109	1.0303	5.6287	8
>SPCC584.05	9	9	>SPCC584.05 |sec1||SNARE binding protein Sec1 |Schizosaccharomyces pombe|chr 3|||Manual	1	21.4	79.637	693	8.7644e-202	1.0304	12.056	9
>SPCC4G3.14	11	11	>SPCC4G3.14 |mdj1||mitochondrial DNAJ domain protein Mdj1 |Schizosaccharomyces pombe|chr 3|||Manual	1	29.7	57.188	528	0	1.0305	9.448	25
>SPAC4A8.05c	37	37	>SPAC4A8.05c |myp2|myo3|myosin II heavy chain Myo3|Schizosaccharomyces pombe|chr 1|||Manual	1	21.1	242.57	2104	2.0892e-294	1.0306	18.541	39
>SPCC24B10.10c	10	10	>SPCC24B10.10c |||mitochondrial outer membrane ATPase Msp1 |Schizosaccharomyces pombe|chr 3|||Manual	1	31.8	40.099	355	8.1396e-76	1.0306	17.889	10
>SPBC543.02c	19	19	>SPBC543.02c |||DNAJ/TPR domain protein DNAJC7 family|Schizosaccharomyces pombe|chr 2|||Manual	1	49.8	53.304	476	0	1.0307	12.462	59
>SPBC11B10.04c	5	5	>SPBC11B10.04c |mrps28||mitochondrial ribosomal protein subunit S28 |Schizosaccharomyces pombe|chr 2|||Manual	1	30.6	33.952	288	2.0935e-201	1.0308	21.221	11
>SPCC794.11c	10	10	>SPCC794.11c |||ENTH/VHS domain protein Ent3 |Schizosaccharomyces pombe|chr 3|||Manual	1	28.8	51.751	476	7.7044e-244	1.0308	8.1311	36
>SPAC2F7.15	9	9	>SPAC2F7.15 |rsm24||mitochondrial ribosomal protein subunit S24 |Schizosaccharomyces pombe|chr 1|||Manual	1	49.6	29.839	258	0	1.031	18.687	12
>SPBC577.06c	29	29	>SPBC577.06c |stt4||1-phosphatidylinositol 4-kinase Stt4 |Schizosaccharomyces pombe|chr 2|||Manual	1	23.1	213.96	1877	0	1.0312	10.018	37
>SPBC9B6.09c	6	6	>SPBC9B6.09c |mdl1||mitochondrial peptide-transporting ATPase|Schizosaccharomyces pombe|chr 2|||Manual	1	14	79.019	726	4.1322e-45	1.0312	13.676	7
>SPAC227.08c	4	4	>SPAC227.08c |yth1||mRNA cleavage and polyadenylation specificity factor complex Yth1|Schizosaccharomyces pombe|chr 1|||Manual	1	37.6	19.379	170	6.889e-95	1.0313	5.0552	7
>SPAC29E6.10c	6	6	>SPAC29E6.10c ||SPAC30.14c|conserved fungal protein|Schizosaccharomyces pombe|chr 1|||Manual	1	8.8	122.94	1085	4.3734e-49	1.0314	9.8721	7
>SPBC27.01c	5	5	>SPBC27.01c |||protein trafficking protein Pga2 |Schizosaccharomyces pombe|chr 2|||Manual	1	50	15.636	132	0	1.0314	9.8281	10
>SPBP8B7.12c	1	1	>SPBP8B7.12c |fta3|sma3|CENP-H homolog Fta3|Schizosaccharomyces pombe|chr 2|||Manual	1	7.3	24.997	220	3.1274e-22	1.0314	1.2843	2
>SPAC222.08c	4	4	>SPAC222.08c |||glutamine aminotransferease subunit |Schizosaccharomyces pombe|chr 1|||Manual	1	14.5	25.901	234	6.2594e-14	1.0315	6.085	6
>SPBC1347.13c	8	8	>SPBC1347.13c |||ribose methyltransferase |Schizosaccharomyces pombe|chr 2|||Manual	1	35.5	33.402	301	2.2899e-72	1.0315	7.0646	10
>SPBC16H5.07c	4	4	>SPBC16H5.07c |ppa2||serine/threonine protein phosphatase Ppa2|Schizosaccharomyces pombe|chr 2|||Manual	1	25.2	36.489	322	3.857e-85	1.0317	20.663	9
>SPBC685.04c	5	5	>SPBC685.04c |aps2||AP-2 adaptor complex subunit Aps2 |Schizosaccharomyces pombe|chr 2|||Manual	1	34.3	16.938	143	3.1271e-64	1.0317	6.9756	13
>SPBC1711.16	12	12	>SPBC1711.16 |||WD repeat protein |Schizosaccharomyces pombe|chr 2|||Manual	1	35.3	57.336	516	0	1.0318	16.937	23
>SPBC4F6.07c	8	8	>SPBC4F6.07c |||ATP-dependent RNA helicase Mak5 |Schizosaccharomyces pombe|chr 2|||Manual	1	16	73.249	648	5.1866e-85	1.0318	10.198	5
>SPBC1709.18	12	12	>SPBC1709.18 |tif452|SPBC409.01|translation initiation factor eIF4E 4F complex subunit|Schizosaccharomyces pombe|chr 2|||Manual	1	58.4	27.653	243	3.2237e-283	1.0319	12.444	28
>SPAC1F3.10c	12	12	>SPAC1F3.10c |oct1||mitochondrial intermediate peptidase Oct1 |Schizosaccharomyces pombe|chr 1|||Manual	1	28.6	86.285	762	1.0281e-243	1.0321	9.6328	21
>SPBC28E12.03	15	15	>SPBC28E12.03 |rga4||Rho-type GTPase activating protein Rga4|Schizosaccharomyces pombe|chr 2|||Manual	1	21.3	104.49	933	5.3769e-192	1.0321	28.516	16
>SPAC664.01c	15	15	>SPAC664.01c |swi6|SPAC824.10c|chromodomain protein Swi6|Schizosaccharomyces pombe|chr 1|||Manual	1	56.4	37.292	328	0	1.0323	27.043	17
>SPBC16E9.10c	9	9	>SPBC16E9.10c |||AAA family ATPase Rix7 |Schizosaccharomyces pombe|chr 2|||Manual	1	14.8	86.178	779	3.1491e-55	1.0324	12.313	13
>SPCC1919.04	5	5	>SPCC1919.04 |||sequence orphan|Schizosaccharomyces pombe|chr 3|||Manual	1	25.4	28.924	256	7.3689e-90	1.0324	23.446	13
>SPAC222.12c	18	18	>SPAC222.12c |atp2||F1-ATPase beta subunit Atp2|Schizosaccharomyces pombe|chr 1|||Manual	1	47.2	56.875	525	0	1.0326	9.6204	121
>SPBC32H8.10	17	17	>SPBC32H8.10 |cdk9||P-TEFb-associated cyclin-dependent protein kinase Cdk9|Schizosaccharomyces pombe|chr 2|||Manual	1	39.1	68.028	591	5.0145e-218	1.0326	15.441	27
>SPCC1840.01c	3	3	>SPCC1840.01c |mog1|SPCC790.04c|Ran GTPase binding protein Mog1|Schizosaccharomyces pombe|chr 3|||Manual	1	26.8	20.884	190	5.7183e-120	1.0327	6.8286	18
>SPAC22F8.10c	11	11	>SPAC22F8.10c |sap145||U2 snRNP-associated protein Sap145 |Schizosaccharomyces pombe|chr 1|||Manual	1	21.6	69.184	601	2.4654e-216	1.0328	21.698	21
>SPAP27G11.04c	3	3	>SPAP27G11.04c |tad3||tRNA specific adenosine deaminase subunit Tad3|Schizosaccharomyces pombe|chr 1|||Manual	1	16.2	36.276	315	5.2579e-58	1.033	6.4573	6
>SPAC3H8.02	11	11	>SPAC3H8.02 |||sec14 cytosolic factor family phosphatidylinositol transporter |Schizosaccharomyces pombe|chr 1|||Manual	1	38.1	51.473	444	9.518e-216	1.0332	9.374	31
>SPBC646.15c	6	6	>SPBC646.15c |||Pex16 family peroxisome import protein |Schizosaccharomyces pombe|chr 2|||Manual	1	16.5	43.104	364	2.2825e-68	1.0332	7.4351	5
>SPAC23D3.08	3	3	>SPAC23D3.08 |usp108||U1 snRNP-associated protein Usp108|Schizosaccharomyces pombe|chr 1|||Manual	1	16.6	36.487	337	3.918e-84	1.0335	4.087	4
>SPBC1289.08	6	6	>SPBC1289.08 |uap1|qri1|UDP-N-acetylglucosamine diphosphorylase Uap1/Qri1|Schizosaccharomyces pombe|chr 2|||Manual	1	21.9	53.121	475	6.79e-197	1.0335	9.0636	11
>SPBC29B5.01	5	5	>SPBC29B5.01 |atf1|mts1, sss1, gad7|transcription factor, Atf-CREB family Atf1|Schizosaccharomyces pombe|chr 2|||Manual	1	13.1	59.71	566	4.1918e-180	1.0335	11.273	6
>SPCC4B3.07	8	8	>SPCC4B3.07 |nro1||nuclear pore complex associated protein|Schizosaccharomyces pombe|chr 3|||Manual	1	19.3	44.449	393	7.3636e-181	1.0337	13.494	16
>SPAC1556.07	10	10	>SPAC1556.07 |pmm1||phosphomannomutase Pmm1|Schizosaccharomyces pombe|chr 1|||Manual	1	35.8	29.223	257	0	1.0338	10.827	77
>SPCC1322.15	6	3	>SPCC1322.15 |rpl3402|rpl34, rpl34-2|60S ribosomal protein L34|Schizosaccharomyces pombe|chr 3|||Manual	1	67.6	12.8	111	1.7957e-183	1.0338	11.113	37
>SPMIT.11	2	2	>SPMIT.11 |cox2||cytochrome c oxidase 2 |Schizosaccharomyces pombe|chr mitochondrial|||Manual	1	12.5	28.137	248	1.7552e-80	1.0338	6.8466	5
>SPBC21D10.05c	7	7	>SPBC21D10.05c |ucp3|soc2|GTPase activating protein Ucp3 |Schizosaccharomyces pombe|chr 2|||Manual	1	16.8	65.542	601	4.6981e-56	1.0342	22.602	14
>SPBC776.09	14	14	>SPBC776.09 |ste13||ATP-dependent RNA helicase Ste13|Schizosaccharomyces pombe|chr 2|||Manual	1	39.2	54.794	485	0	1.0342	14.935	34
>SPBC106.05c	9	9	>SPBC106.05c |tim11||F0-ATPase subunit E |Schizosaccharomyces pombe|chr 2|||Manual	1	63	10.711	92	5.6097e-202	1.0343	10.684	41
>SPCC1682.01	3	3	>SPCC1682.01 |qcr9||ubiquinol-cytochrome-c reductase complex subunit 9 |Schizosaccharomyces pombe|chr 3|||Manual	1	44.7	9.7879	85	2.5772e-208	1.0344	5.0604	7
>SPAPB17E12.13	9	4	>SPAPB17E12.13 |rpl1802|rpl18-2|60S ribosomal protein L18 |Schizosaccharomyces pombe|chr 1|||Manual	1	57.2	21.184	187	0	1.0345	10.705	39
>SPBC20F10.08c	3	3	>SPBC20F10.08c |||conserved eukaryotic protein|Schizosaccharomyces pombe|chr 2|||Manual	1	5.2	84.836	747	8.056e-23	1.0345	1.007	3
>SPAC4G8.10	9	9	>SPAC4G8.10 |gos1||SNARE Gos1 |Schizosaccharomyces pombe|chr 1|||Manual	1	40.7	21.067	182	2.391e-239	1.0347	8.8758	27
>SPAC9E9.11	12	12	>SPAC9E9.11 |plr1|plr|pyridoxal reductase Plr1|Schizosaccharomyces pombe|chr 1|||Manual	1	43.8	36.814	333	1.8493e-130	1.0347	13.323	44
>SPAC1635.01	5	5	>SPAC1635.01 |||mitochondrial outer membrane voltage-dependent anion-selective channel |Schizosaccharomyces pombe|chr 1|||Manual	1	26.6	29.653	282	1.3924e-239	1.0352	4.1535	14
>SPAC6G10.07	9	9	>SPAC6G10.07 |||nuclear cap-binding complex large subunit |Schizosaccharomyces pombe|chr 1|||Manual	1	17.8	90.077	780	0	1.0353	9.8913	14
>SPAC20H4.09	6	6	>SPAC20H4.09 |||ATP-dependent RNA helicase, spliceosomal |Schizosaccharomyces pombe|chr 1|||Manual	1	12.4	73.032	647	4e-56	1.0354	9.4292	3
>SPAC24C9.10c	5	5	>SPAC24C9.10c |mrp4||mitochondrial ribosomal protein subunit S2 |Schizosaccharomyces pombe|chr 1|||Manual	1	22.4	29.311	263	8.7754e-46	1.0354	9.6507	10
>SPBC409.17c	4	4	>SPBC409.17c |||DUF1769 family protein|Schizosaccharomyces pombe|chr 2|||Manual	1	18.9	25.747	222	4.9354e-22	1.0354	9.1408	5
>SPAC1B2.02c	9	9	>SPAC1B2.02c |ugo1||mitochondrial fusion and transport protein Ugo1 |Schizosaccharomyces pombe|chr 1|||Manual	1	30.2	46.909	421	8.379e-123	1.0356	17.358	13
>SPBC11C11.10	11	11	>SPBC11C11.10 ||SPBC3B8.13c|tRNA pseudouridine synthase |Schizosaccharomyces pombe|chr 2|||Manual	1	40.3	45.166	407	0	1.0357	8.2762	19
>SPCC4B3.11c	3	3	>SPCC4B3.11c |||mitochondrial conserved eukaryotic protein|Schizosaccharomyces pombe|chr 3|||Manual	1	56.9	12.743	116	6.1421e-91	1.0359	5.6913	5
>SPCC11E10.06c	7	7	>SPCC11E10.06c |elp4||elongator complex subunit Elp4 |Schizosaccharomyces pombe|chr 3|||Manual	1	33	40.385	361	4.8067e-135	1.036	17.995	16
>SPAC19A8.04	23	23	>SPAC19A8.04 |erg5||C-22 sterol desaturase Erg5|Schizosaccharomyces pombe|chr 1|||Manual	1	49.2	62.27	543	0	1.0362	22.204	118
>SPAC4A8.15c	3	3	>SPAC4A8.15c |cdc3||profilin|Schizosaccharomyces pombe|chr 1|||Manual	1	33.1	13.411	127	6.1815e-110	1.0363	7.7463	9
>SPAC12G12.14c	11	11	>SPAC12G12.14c |pfs2||WD repeat protein Pfs2|Schizosaccharomyces pombe|chr 1|||Manual	1	30.5	57.654	509	9.9129e-128	1.0366	11.942	16
>SPBC3B8.10c	7	7	>SPBC3B8.10c |nem1||Nem1-Spo7 phosphatase complex catalytic subunit Nem1 |Schizosaccharomyces pombe|chr 2|||Manual	1	19.7	54.597	476	4.9148e-73	1.0369	15.156	8
>SPCC550.06c	6	6	>SPCC550.06c |hsp10||mitochondrial heat shock protein Hsp10 |Schizosaccharomyces pombe|chr 3|||Manual	1	76	11.282	104	1.233e-196	1.037	5.3424	56
>SPCC5E4.03c	12	12	>SPCC5E4.03c |taf5|taf72|SAGA complex subunit/TATA-binding protein associated factor/transcription factor TFIID complex subunit Taf5|Schizosaccharomyces pombe|chr 3|||Manual	1	31.3	72.38	643	1.0747e-213	1.037	10.361	15
>SPAC343.16	26;1	26;1	>SPAC343.16 |lys2||homoaconitate hydratase Lys2|Schizosaccharomyces pombe|chr 1|||Manual	2	41.9	78.024	721	0	1.0371	13.288	63
>SPCC24B10.08c	6	6	>SPCC24B10.08c |ada2||SAGA complex subunit Ada2|Schizosaccharomyces pombe|chr 3|||Manual	1	18.3	50.477	437	2.3241e-25	1.0373	27.859	8
>SPBC17A3.02	1	1	>SPBC17A3.02 |||conserved fungal protein|Schizosaccharomyces pombe|chr 2|||Manual	1	18.5	12.846	119	6.5078e-22	1.0374	5.1288	2
>SPBC947.13	7	7	>SPBC947.13 |rba50||RNA polymerase II associated protein |Schizosaccharomyces pombe|chr 2|||Manual	1	27.7	50.796	452	4.1569e-142	1.0374	23.019	7
>SPAPB18E9.02c	10	10	>SPAPB18E9.02c |ppk18||serine/threonine protein kinase Ppk18 |Schizosaccharomyces pombe|chr 1|||Manual	1	10.9	146.99	1318	4.7719e-52	1.0376	19.018	10
>SPAPB8E5.09	16	16	>SPAPB8E5.09 |rvb1||AAA family ATPase Rvb1|Schizosaccharomyces pombe|chr 1|||Manual	1	48.5	50.052	456	0	1.0376	13.439	31
>SPCC1450.04	13	13	>SPCC1450.04 |tef5||translation elongation factor EF-1 beta subunit |Schizosaccharomyces pombe|chr 3|||Manual	1	65.4	23.484	214	0	1.0376	11.742	80
>SPAC688.07c	24	24	>SPAC688.07c |||sequence orphan|Schizosaccharomyces pombe|chr 1|||Manual	1	36.5	113.94	1038	0	1.0377	17.143	41
>SPCC757.05c	6	6	>SPCC757.05c |||peptidase family M20 protein|Schizosaccharomyces pombe|chr 3|||Manual	1	26.5	44.283	400	7.1904e-157	1.0379	6.6193	10
>SPAPYUG7.05	8	8	>SPAPYUG7.05 |||delta-1-pyrroline-5-carboxylate reductase |Schizosaccharomyces pombe|chr 1|||Manual	1	31.2	29.875	282	1.454e-48	1.0382	12.686	16
>SPBC14C8.16c	8	8	>SPBC14C8.16c |bot1||mitochondrial ribosomal protein subunit S35|Schizosaccharomyces pombe|chr 2|||Manual	1	40.6	35.752	315	1.1273e-168	1.0382	10.021	24
>SPBC15C4.01c	12	12	>SPBC15C4.01c |oca3|emc2|TPR repeat protein Oca3/ ER membrane protein complex Ecm2 |Schizosaccharomyces pombe|chr 2|||Manual	1	47.9	32.822	282	0	1.0382	11.389	26
>SPAC29A4.03c	5	5	>SPAC29A4.03c |||mitochondrial ribosomal protein subunit Mrps9 |Schizosaccharomyces pombe|chr 1|||Manual	1	23.2	31.062	271	6.7905e-34	1.0384	7.718	13
>SPCC417.08	42	42	>SPCC417.08 |tef3||translation elongation factor eEF3|Schizosaccharomyces pombe|chr 3|||Manual	1	49.3	115.8	1047	0	1.0385	11.234	205
>SPAC12B10.05	7	7	>SPAC12B10.05 |icp55||mitochondrial intermediate cleavage peptidase Icp55 |Schizosaccharomyces pombe|chr 1|||Manual	1	24.5	55.14	486	1.1668e-67	1.0387	24.134	11
>SPBC3B8.05	10	10	>SPBC3B8.05 ||dph1|diphthamide biosynthesis protein Dph1 |Schizosaccharomyces pombe|chr 2|||Manual	1	27.1	48.795	436	3.7815e-121	1.0388	15.621	15
>SPBC418.01c	21	21	>SPBC418.01c |his4|SPBC887.20c|imidazoleglycerol-phosphate synthase |Schizosaccharomyces pombe|chr 2|||Manual	1	52.5	59.399	541	0	1.0388	15.742	47
>SPAC1805.08	5	5	>SPAC1805.08 |dlc1||dynein light chain Dlc1|Schizosaccharomyces pombe|chr 1|||Manual	1	65.8	12.254	111	1.0286e-213	1.0389	11.195	11
>SPAC343.15	3	3	>SPAC343.15 |tit1|mod5|tRNA isopentenyltransferase |Schizosaccharomyces pombe|chr 1|||Manual	1	9.4	50.121	434	0.00012054	1.0392	28.91	2
>SPBC685.07c	9	7	>SPBC685.07c |rpl2701|rpl27-1|60S ribosomal protein L27|Schizosaccharomyces pombe|chr 2|||Manual	1	67.6	15.389	136	0	1.0393	10.833	33
>SPAC343.14c	6	6	>SPAC343.14c |||translation initiation factor eIF2B beta subunit |Schizosaccharomyces pombe|chr 1|||Manual	1	27.5	43.221	393	7.9199e-92	1.0394	15.464	8
>SPCC663.13c	6	6	>SPCC663.13c |naa50|nat5|NatA N-acetyltransferase subunit Naa50 |Schizosaccharomyces pombe|chr 3|||Manual	1	65.3	16.323	144	6.4654e-173	1.0394	3.5839	7
>SPCC550.03c	23	23	>SPCC550.03c |||Ski complex RNA helicase Ski2 |Schizosaccharomyces pombe|chr 3|||Manual	1	27.3	138.03	1213	3.19e-225	1.0396	12.712	30
>SPBC1703.03c	6	6	>SPBC1703.03c |||armadillo repeat protein, unknown biological role|Schizosaccharomyces pombe|chr 2|||Manual	1	13.3	74.81	664	3.4948e-106	1.04	17.46	20
>SPCP25A2.03	22	22	>SPCP25A2.03 |||THO complex subunit |Schizosaccharomyces pombe|chr 3|||Manual	1	39.9	85.239	752	0	1.0402	46.758	27
>SPBC26H8.12	12	12	>SPBC26H8.12 |||cytochrome c heme lyase |Schizosaccharomyces pombe|chr 2|||Manual	1	50.1	42.879	377	0	1.0403	8.3829	32
>SPAC29B12.08	3	3	>SPAC29B12.08 |clr5||Clr5 protein|Schizosaccharomyces pombe|chr 1|||Manual	1	6.4	75.679	689	3.1001e-54	1.0404	6.3802	5
>SPBC21C3.09c	7	7	>SPBC21C3.09c |||fumarylacetoacetate hydrolase family protein |Schizosaccharomyces pombe|chr 2|||Manual	1	46.6	24.173	221	1.5938e-56	1.0404	4.9224	9
>SPCC18.17c	6	6	>SPCC18.17c |||26S proteasome non-ATPase regulatory subunit |Schizosaccharomyces pombe|chr 3|||Manual	1	16.4	55.357	488	1.0876e-128	1.0407	7.6982	8
>SPBC1306.02	9	9	>SPBC1306.02 ||SPBC4.08|WD repeat protein, human WDR6 family, implicated in cell cycle|Schizosaccharomyces pombe|chr 2|||Manual	1	12.3	110.98	984	2.4205e-66	1.0408	11.599	10
>SPAC458.07	9	9	>SPAC458.07 |tfa1|SPAPYUG7.01|transcription factor TFIIE alpha subunit, TFIIEA, Tfa1|Schizosaccharomyces pombe|chr 1|||Manual	1	28.3	49.116	434	1.6472e-150	1.0409	27.811	11
>SPBC13G1.02	17	17	>SPBC13G1.02 |||mannose-1-phosphate guanyltransferase |Schizosaccharomyces pombe|chr 2|||Manual	1	72.7	46.096	414	0	1.041	12.491	80
>SPAC31A2.03	8	8	>SPAC31A2.03 |mrpl11||mitochondrial ribosomal protein subunit L11 |Schizosaccharomyces pombe|chr 1|||Manual	1	38.9	24.306	216	2.7183e-65	1.0411	9.7513	15
>SPBC32F12.03c	13	13	>SPBC32F12.03c |gpx1||glutathione peroxidase Gpx1|Schizosaccharomyces pombe|chr 2|||Manual	1	93.7	18.06	158	1.3546e-256	1.0415	9.128	46
>SPAC2G11.07c	20	20	>SPAC2G11.07c |ptc3||protein phosphatase 2c homolog 3|Schizosaccharomyces pombe|chr 1|||Manual	1	62.3	44.856	414	0	1.042	12.649	58
>SPAC458.02c	29	29	>SPAC458.02c |||mRNP complex |Schizosaccharomyces pombe|chr 1|||Manual	1	58.1	53.735	468	0	1.0421	14.482	76
>SPAC664.03	6	6	>SPAC664.03 |||RNA polymerase II associated Paf1 complex |Schizosaccharomyces pombe|chr 1|||Manual	1	20.2	51.189	456	1.0731e-206	1.0421	8.2857	10
>SPAC4C5.04	7	7	>SPAC4C5.04 |rad31|uba4|SUMO E1-like activator enzyme Rad31|Schizosaccharomyces pombe|chr 1|||Manual	1	27	34.703	307	3.1885e-53	1.0423	13.292	10
>SPCC162.01c	6	6	>SPCC162.01c |||U4/U6 x U5 tri-snRNP complex subunit |Schizosaccharomyces pombe|chr 3|||Manual	1	24.6	29.381	244	1.9905e-72	1.0424	17.332	8
>SPBC16D10.03	6	6	>SPBC16D10.03 |pgp2||metallopeptidase Pgp2|Schizosaccharomyces pombe|chr 2|||Manual	1	32.9	37.515	346	1.1155e-46	1.0425	12.656	7
>SPBC29A10.03c	7	7	>SPBC29A10.03c |pcf1|rlf2, SPBC365.19c|CAF assembly factor |Schizosaccharomyces pombe|chr 2|||Manual	1	14.3	62.277	544	3.8114e-77	1.0428	17.926	7
>SPBC418.02	2	2	>SPBC418.02 |||NatA N-acetyltransferase complex subunit |Schizosaccharomyces pombe|chr 2|||Manual	1	4.5	81.068	695	1.2069e-22	1.0428	3.6011	2
>SPBC1604.06c	2	2	>SPBC1604.06c |||CBF/Mak21 family |Schizosaccharomyces pombe|chr 2|||Manual	1	7.2	55.404	485	0.00018461	1.0429	11.944	3
>SPAC3A11.05c	11	11	>SPAC3A11.05c |kms1||meiotic spindle pole body protein Kms1|Schizosaccharomyces pombe|chr 1|||Manual	1	24.7	69.24	607	7.0146e-213	1.043	27.662	10
>SPAC823.08c	5	5	>SPAC823.08c |||ATP-dependent RNA helicase Rrp3 |Schizosaccharomyces pombe|chr 1|||Manual	1	15.5	51.863	465	4.3807e-54	1.043	10.639	6
>SPBC16D10.08c	27	27	>SPBC16D10.08c |||heat shock protein Hsp104 |Schizosaccharomyces pombe|chr 2|||Manual	1	39.4	100.51	905	0	1.043	7.1352	73
>SPCC1620.14c	21	18	>SPCC1620.14c |snf22|SPCC830.01c|ATP-dependent DNA helicase Snf22|Schizosaccharomyces pombe|chr 3|||Manual	1	14.7	189.91	1680	2.1755e-89	1.0431	15.74	16
>SPCC825.02	12	12	>SPCC825.02 |||glucosidase II Gtb1 |Schizosaccharomyces pombe|chr 3|||Manual	1	34.8	57.074	506	3.9934e-270	1.0432	7.0233	21
>SPAC27D7.14c	26	26	>SPAC27D7.14c |tpr1|SPAC637.02c|RNA polymerase II associated Paf1 complex subunit Tpr1|Schizosaccharomyces pombe|chr 1|||Manual	1	33.5	119.15	1039	0	1.0433	9.7447	36
>SPBC21C3.04c	4	4	>SPBC21C3.04c |||mitochondrial ribosomal protein subunit L34 |Schizosaccharomyces pombe|chr 2|||Manual	1	32.4	12.735	108	1.8836e-08	1.0435	17.801	6
>SPBC19C2.10	11	11	>SPBC19C2.10 |||BAR adaptor protein|Schizosaccharomyces pombe|chr 2|||Manual	1	28.3	56.732	501	2.8738e-130	1.0437	23.311	15
>SPCC663.06c	5	4	>SPCC663.06c |||short chain dehydrogenase |Schizosaccharomyces pombe|chr 3|||Manual	1	29.6	27.783	253	8.2484e-81	1.0437	14.433	6
>SPAC144.14	16	16	>SPAC144.14 |klp8||kinesin-like protein Klp8|Schizosaccharomyces pombe|chr 1|||Manual	1	40.7	57.253	511	0	1.0447	13.431	28
>SPBC29A3.15c	11	11	>SPBC29A3.15c |rsm23||mitochondrial ribosomal protein subunit S23 |Schizosaccharomyces pombe|chr 2|||Manual	1	30.7	53.229	476	2.1911e-268	1.0448	7.8854	23
>SPAC2F3.15	13	13	>SPAC2F3.15 |lsk1||P-TEFb-associated cyclin-dependent protein kinase Lsk1|Schizosaccharomyces pombe|chr 1|||Manual	1	31.2	67.365	593	1.0016e-142	1.045	21.611	13
>SPBC12C2.06	16	16	>SPBC12C2.06 |||cytoplasmic ATP-dependent RNA helicase Dbp5 |Schizosaccharomyces pombe|chr 2|||Manual	1	43.7	56.304	503	0	1.045	8.1419	44
>SPBC1703.13c	9	9	>SPBC1703.13c |||mitochondrial inorganic phosphate transporter |Schizosaccharomyces pombe|chr 2|||Manual	1	39.9	33.843	311	3.6923e-238	1.0452	9.2707	44
>SPCC594.04c	3	3	>SPCC594.04c |||steroid oxidoreductase superfamily protein |Schizosaccharomyces pombe|chr 3|||Manual	1	15.4	40.517	344	5.7631e-26	1.0452	1.2435	2
>SPBC13G1.13	3	3	>SPBC13G1.13 |tfb2|SPBC31F10.01|transcription factor TFIIH complex subunit Tfb2|Schizosaccharomyces pombe|chr 2|||Manual	1	13	51.192	447	1.0858e-28	1.0455	4.5911	3
>SPCC330.02	3	3	>SPCC330.02 |rhp7|SPCC613.14|Rad7 homolog Rhp7|Schizosaccharomyces pombe|chr 3|||Manual	1	5.7	62.727	563	8.6489e-22	1.0455	8.2796	2
>SPAC2C4.05	2	2	>SPAC2C4.05 |||cornichon family protein |Schizosaccharomyces pombe|chr 1|||Manual	1	20.9	15.738	134	3.2235e-14	1.0456	20.008	5
>SPBC354.04	6	6	>SPBC354.04 |||sequence orphan|Schizosaccharomyces pombe|chr 2|||Manual	1	44.2	18.83	163	7.0748e-76	1.0456	7.0126	14
>SPCC338.07c	25	25	>SPCC338.07c |naa15||NatA N-acetyltransferase complex regulatory subunit Naa15 |Schizosaccharomyces pombe|chr 3|||Manual	1	41.8	83.677	729	0	1.0457	8.7916	62
>SPCC338.14	11	11	>SPCC338.14 |||adenosine kinase |Schizosaccharomyces pombe|chr 3|||Manual	1	45.3	36.708	340	0	1.0457	11.864	60
>SPAC227.09	8	8	>SPAC227.09 |||folylpolyglutamate synthase |Schizosaccharomyces pombe|chr 1|||Manual	1	22.3	46.111	417	1.4432e-146	1.0458	12.194	16
>SPBC211.02c	7	7	>SPBC211.02c |cwf3|syf1|complexed with Cdc5 protein Cwf3|Schizosaccharomyces pombe|chr 2|||Manual	1	10.1	92.636	790	4.7329e-60	1.0458	14.173	9
>SPAC23A1.03	4	4	>SPAC23A1.03 |apt1||adenine phosphoribosyltransferase |Schizosaccharomyces pombe|chr 1|||Manual	1	28.2	20.746	188	2.3459e-25	1.0461	6.7702	5
>SPAC3A12.11c	9	9	>SPAC3A12.11c |cwf2|prp3, cwc2|RNA-binding protein Cwf2|Schizosaccharomyces pombe|chr 1|||Manual	1	34.3	44.281	388	3.204e-136	1.0461	11.44	14
>SPBC11B10.06	1	1	>SPBC11B10.06 |sws1||SWIM domain containing-Srs2 interacting protein 1|Schizosaccharomyces pombe|chr 2|||Manual	1	6.7	23.525	209	4.7043e-05	1.0462	21.135	2
>SPBC839.08c	6	6	>SPBC839.08c |its8||pig-N |Schizosaccharomyces pombe|chr 2|||Manual	1	7.2	106.4	935	8.1949e-37	1.0464	8.1377	8
>SPBC23G7.14	3	3	>SPBC23G7.14 |||sequence orphan|Schizosaccharomyces pombe|chr 2|||Manual	1	32.8	15.791	131	3.0127e-20	1.0465	17.761	5
>SPCC794.07	20	20	>SPCC794.07 |lat1||dihydrolipoamide S-acetyltransferase E2, Lat1 |Schizosaccharomyces pombe|chr 3|||Manual	1	61.5	52.06	483	0	1.047	8.2729	79
>SPAC9G1.04	6	6	>SPAC9G1.04 |oxa101|oxa1, oxa1-1, oxa1sp1|mitochondrial inner membrane translocase Oxa101|Schizosaccharomyces pombe|chr 1|||Manual	1	17.6	42.06	374	2.6595e-25	1.0474	6.2554	7
>SPBC16H5.15	3	3	>SPBC16H5.15 |||conserved fungal protein|Schizosaccharomyces pombe|chr 2|||Manual	1	18.7	19.685	166	6.6163e-09	1.0475	5.0258	2
>SPAC23D3.02	7	7	>SPAC23D3.02 |rfc2||DNA replication factor C complex subunit Rfc2|Schizosaccharomyces pombe|chr 1|||Manual	1	32.9	37.876	340	4.9282e-150	1.0476	15.725	14
>SPCC4G3.04c	10	10	>SPCC4G3.04c |coq5||C-methytransferase |Schizosaccharomyces pombe|chr 3|||Manual	1	48.2	33.887	305	4.4231e-260	1.0476	10.908	38
>SPBC25H2.09	8	8	>SPBC25H2.09 |||DUF1690 family protein|Schizosaccharomyces pombe|chr 2|||Manual	1	54.9	18.767	162	1.5719e-249	1.0478	7.0643	19
>SPBC26H8.10	10	10	>SPBC26H8.10 |dis3|rrp44|3-5 exoribonuclease subunit Dis3 |Schizosaccharomyces pombe|chr 2|||Manual	1	17.6	110.14	970	7.6097e-208	1.0479	8.3499	22
>SPAC13A11.01c	21	21	>SPAC13A11.01c |rga8|SPAC2F7.18c|Rho-type GTPase activating protein Rga8|Schizosaccharomyces pombe|chr 1|||Manual	1	35.4	88.207	777	0	1.048	22.496	40
>SPBP23A10.02	2	2	>SPBP23A10.02 |pkr1||V-ATPase assembly factor Pkr1 |Schizosaccharomyces pombe|chr 2|||Manual	1	24.2	14.612	132	3.6384e-57	1.0486	15.454	2
>SPCC16A11.13	9	9	>SPCC16A11.13 |usp106|luc7|U1 snRNP-associated protein Usp106|Schizosaccharomyces pombe|chr 3|||Manual	1	52.7	30.937	264	2.8946e-137	1.0488	8.6466	15
>SPAC343.19	11	11	>SPAC343.19 |lsb6|SPAC824.01|1-phosphatidylinositol 4-kinase Lsb6 |Schizosaccharomyces pombe|chr 1|||Manual	1	19.6	71.856	624	1.6044e-119	1.0491	23.374	16
>SPBC11B10.03	4	4	>SPBC11B10.03 |cog8||Golgi transport complex subunit Cog8 |Schizosaccharomyces pombe|chr 2|||Manual	1	15.6	44.08	378	2.5065e-45	1.0492	5.6794	8
>SPBC1215.02c	18	18	>SPBC1215.02c |naa25|arm1, mdm20|NatB N-acetyltransferase complex regulatory subunit Naa25|Schizosaccharomyces pombe|chr 2|||Manual	1	24.3	92.456	811	3.7796e-220	1.0492	11.359	30
>SPAC17G6.16c	16	16	>SPAC17G6.16c |ysh1||mRNA cleavage and polyadenylation specificity factor complex endoribonuclease subunit Ysh1|Schizosaccharomyces pombe|chr 1|||Manual	1	27.1	85.989	757	1.0131e-143	1.0494	13.935	24
>SPAC22G7.05	18	18	>SPAC22G7.05 |||krr family protein |Schizosaccharomyces pombe|chr 1|||Manual	1	35.3	69.523	598	8.5002e-194	1.0494	8.1797	22
>SPCC16C4.11	5	5	>SPCC16C4.11 |pef1||Pho85/PhoA-like cyclin-dependent kinase Pef1|Schizosaccharomyces pombe|chr 3|||Manual	1	25.3	32.736	288	1.1703e-54	1.0496	10.567	11
>SPBC1685.13	3	3	>SPBC1685.13 |fhn1||Fhn1 plasma membrane organization protein|Schizosaccharomyces pombe|chr 2|||Manual	1	26.8	20.273	183	2.9298e-28	1.0497	3.0008	7
>SPAC1782.07	4	4	>SPAC1782.07 |qcr8||ubiquinol-cytochrome-c reductase complex subunit 7|Schizosaccharomyces pombe|chr 1|||Manual	1	54.3	10.467	92	1.2014e-90	1.0499	7.591	44
>SPAC4A8.07c	9	9	>SPAC4A8.07c |||sphingoid long chain base kinase |Schizosaccharomyces pombe|chr 1|||Manual	1	31.7	51.288	458	3.4828e-115	1.0499	15.366	14
>SPAC607.04	2	2	>SPAC607.04 |||inositol polyphosphate kinase |Schizosaccharomyces pombe|chr 1|||Manual	1	11.6	30.418	268	1.8051e-28	1.0499	10.397	3
>SPBC3B9.18c	2	2	>SPBC3B9.18c |vma7||V-type ATPase V1 subunit F |Schizosaccharomyces pombe|chr 2|||Manual	1	20	13.618	120	6.7545e-43	1.0499	22.777	4
>SPAC1B3.05	21	21	>SPAC1B3.05 |not3||CCR4-Not complex subunit Not3/5 |Schizosaccharomyces pombe|chr 1|||Manual	1	37.8	72.759	640	0	1.0503	54.725	34
>SPBC19F5.02c	9	9	>SPBC19F5.02c |utp4||U3 snoRNP protein Utp4 |Schizosaccharomyces pombe|chr 2|||Manual	1	12	79.121	710	1.8866e-120	1.0506	7.9727	10
>SPAC1556.03	6	6	>SPAC1556.03 |azr1||serine/threonine protein phosphatase Azr1|Schizosaccharomyces pombe|chr 1|||Manual	1	27.8	33.062	299	6.8818e-73	1.0507	9.3511	10
>SPBC27B12.08	27	27	>SPBC27B12.08 |sip1||Pof6 interacting protein Sip1, predicted AP-1 accessory protein|Schizosaccharomyces pombe|chr 2|||Manual	1	16.1	217.69	1919	9.3247e-292	1.0508	10.093	34
>SPAC1610.04	12	12	>SPAC1610.04 |mug99||meiotically upregulated gene Mug99|Schizosaccharomyces pombe|chr 1|||Manual	1	30.8	60.243	526	3.2067e-221	1.0509	21.718	11
>SPBC3B9.02c	4	4	>SPBC3B9.02c |cwf28||splicing factor Cwf28|Schizosaccharomyces pombe|chr 2|||Manual	1	17.6	44.214	381	1.9556e-74	1.0512	11.085	5
>SPAC1A6.09c	3	3	>SPAC1A6.09c |lag1||sphingosine N-acyltransferase Lag1|Schizosaccharomyces pombe|chr 1|||Manual	1	9.5	45.668	390	4.7075e-59	1.0514	6.7301	6
>SPAC343.06c	2	2	>SPAC343.06c |||phospholipid scramblase |Schizosaccharomyces pombe|chr 1|||Manual	1	6.8	43.148	381	2.7555e-07	1.0514	6.86	2
>SPAC8F11.09c	8	8	>SPAC8F11.09c |nnt1||nicotinamide N-methyltransferase Nnt1 |Schizosaccharomyces pombe|chr 1|||Manual	1	50.2	28.489	255	1.5314e-151	1.0514	15.884	14
>SPAC4D7.04c	4	4	>SPAC4D7.04c |||cis-prenyltransferase |Schizosaccharomyces pombe|chr 1|||Manual	1	23.5	30.543	264	1.0693e-58	1.0516	24.73	5
>SPBC146.12	10	10	>SPBC146.12 |coq6||monooxygenase Coq6 |Schizosaccharomyces pombe|chr 2|||Manual	1	29.9	53.574	479	1.2698e-96	1.0516	15.119	14
>SPBC26H8.06	7	7	>SPBC26H8.06 |grx4||glutaredoxin Grx4|Schizosaccharomyces pombe|chr 2|||Manual	1	49.2	27.099	244	3.8322e-43	1.052	10.442	13
>SPAC26A3.16	3	3	>SPAC26A3.16 |dph1|ucp5|UBA domain protein Dph1|Schizosaccharomyces pombe|chr 1|||Manual	1	11.6	36.819	354	2.0858e-49	1.0521	5.8035	6
>SPAC8C9.04	12	12	>SPAC8C9.04 |||sequence orphan|Schizosaccharomyces pombe|chr 1|||Manual	1	34.6	67.035	647	0	1.0522	36.669	34
>SPACUNK4.07c	35	35	>SPACUNK4.07c |cta4|sev4, SPAPYUK71.01|P-type ATPase, calcium transporting Cta4|Schizosaccharomyces pombe|chr 1|||Manual	1	33.6	136.26	1211	0	1.0522	14.923	103
>SPCC1020.05	12	12	>SPCC1020.05 |||phosphoprotein phosphatase |Schizosaccharomyces pombe|chr 3|||Manual	1	36.3	57.822	509	4.5015e-287	1.0522	7.4735	40
>SPBC13E7.01	12	12	>SPBC13E7.01 |cwf22|SPBC15D4.16|splicing factor Cwf22|Schizosaccharomyces pombe|chr 2|||Manual	1	19.3	102.7	886	2.1293e-45	1.0523	23.923	19
>SPCC970.03	10	10	>SPCC970.03 |||cytochrome b5 reductase |Schizosaccharomyces pombe|chr 3|||Manual	1	42.5	33.723	301	6.2822e-248	1.0523	12.881	27
>SPAC2C4.03c	4	4	>SPAC2C4.03c |smd2|cwf9|Sm snRNP core protein Smd2|Schizosaccharomyces pombe|chr 1|||Manual	1	39.1	13.095	115	1.7998e-112	1.0525	7.1911	14
>SPAC806.06c	5	5	>SPAC806.06c |||nicotinamide mononucleotide |Schizosaccharomyces pombe|chr 1|||Manual	1	15.8	42.149	368	3.0151e-26	1.0525	16.619	4
>SPAP27G11.12	4	4	>SPAP27G11.12 |||human C17orf28 ortholog 1|Schizosaccharomyces pombe|chr 1|||Manual	1	6.3	92.503	797	4.2146e-72	1.0525	25.295	3
>SPCC970.10c	18	18	>SPCC970.10c |brl2|rfp1|ubiquitin-protein ligase E3 Brl2|Schizosaccharomyces pombe|chr 3|||Manual	1	36.3	78.052	680	1.1826e-285	1.0526	11.053	27
>SPCC126.05c	10	10	>SPCC126.05c |mrpl17||mitochondrial ribosomal protein subunit L17 |Schizosaccharomyces pombe|chr 3|||Manual	1	37.7	31.028	268	9.3201e-114	1.0527	8.5974	18
>SPBC1604.05	25	25	>SPBC1604.05 |pgi1||glucose-6-phosphate isomerase |Schizosaccharomyces pombe|chr 2|||Manual	1	50.5	60.883	550	0	1.0528	10.106	191
>SPBC28F2.03	10	10	>SPBC28F2.03 |ppi1|cyp2|cyclophilin family peptidyl-prolyl cis-trans isomerase Cyp2|Schizosaccharomyces pombe|chr 2|||Manual	1	75.9	17.402	162	0	1.0529	11.662	117
>SPBC32H8.08c	9	9	>SPBC32H8.08c |omh5||alpha-1,2-mannosyltransferase Omh5 |Schizosaccharomyces pombe|chr 2|||Manual	1	24.9	49.917	421	3.8498e-126	1.053	43.082	18
>SPCC18.15	7	7	>SPCC18.15 |||WD repeat protein, human WDR85 family, implicated in rRNA transcription|Schizosaccharomyces pombe|chr 3|||Manual	1	35.9	37.04	326	1.2862e-227	1.0531	16.574	15
>SPBC16A3.05c	7	7	>SPBC16A3.05c |rae1|cut21|RNA export factor, nucleoporin Rae1|Schizosaccharomyces pombe|chr 2|||Manual	1	29	38.626	352	5.4682e-291	1.0532	9.6623	22
>SPBC13E7.08c	9	9	>SPBC13E7.08c |||RNA polymerase II associated Paf1 complex |Schizosaccharomyces pombe|chr 2|||Manual	1	32.2	48.733	429	1.1781e-196	1.0535	8.4542	20
>SPAC139.06	8	8	>SPAC139.06 |hat1|SPAC23C4.01, kat1|histone acetyltransferase Hat1|Schizosaccharomyces pombe|chr 1|||Manual	1	28	44.051	378	1.1147e-135	1.0536	10.137	14
>SPAC13G6.10c	1	1	>SPAC13G6.10c |asl1||cell wall protein Asl1, predicted O-glucosyl hydrolase|Schizosaccharomyces pombe|chr 1|||Manual	1	3.8	54.21	530	1.0005e-67	1.0539	31.867	3
>SPAC19G12.09	22	22	>SPAC19G12.09 |||NADH/NADPH dependent indole-3-acetaldehyde reductase AKR3C2|Schizosaccharomyces pombe|chr 1|||Manual	1	88.4	31.569	284	0	1.054	7.9182	86
>SPAC23C4.19	17	17	>SPAC23C4.19 |spt5||transcription elongation factor Spt5|Schizosaccharomyces pombe|chr 1|||Manual	1	27.4	109.01	990	0	1.0542	17.509	28
>SPCC1827.01c	8	8	>SPCC1827.01c |||U3 associated protein Utp25 |Schizosaccharomyces pombe|chr 3|||Manual	1	17.8	75.651	652	3.0661e-101	1.0543	10.994	8
>SPBC15D4.09c	14	14	>SPBC15D4.09c |||cystathionine gamma-synthase |Schizosaccharomyces pombe|chr 2|||Manual	1	31.8	68.967	610	3.0516e-205	1.0544	8.851	37
>SPAC3G9.09c	17	17	>SPAC3G9.09c |tif211|eIF2alpha|translation initiation factor eIF2 alpha subunit|Schizosaccharomyces pombe|chr 1|||Manual	1	75.8	34.525	306	0	1.0545	9.9541	60
>SPBP35G2.09	4	4	>SPBP35G2.09 |usp103|yhc1|U1 snRNP-associated protein Usp103 |Schizosaccharomyces pombe|chr 2|||Manual	1	28.6	20.479	182	4.7726e-101	1.0545	8.3717	9
>SPAC167.04	3	3	>SPAC167.04 |pam17||TIM23 translocase complex-associated motor subunit Pam17 |Schizosaccharomyces pombe|chr 1|||Manual	1	25.4	24.4	209	6.8925e-60	1.0546	4.8494	7
>SPAC14C4.13	5	5	>SPAC14C4.13 |rad17||RFC related checkpoint protein Rad17|Schizosaccharomyces pombe|chr 1|||Manual	1	12.9	68.881	606	3.1222e-69	1.0551	10.686	6
>SPBC25H2.16c	16	16	>SPBC25H2.16c |||adaptin |Schizosaccharomyces pombe|chr 2|||Manual	1	41.7	59.481	533	0	1.0552	8.893	50
>SPCC1494.07	10	10	>SPCC1494.07 |||human THADA ortholog|Schizosaccharomyces pombe|chr 3|||Manual	1	8.4	171.17	1502	8.4016e-56	1.0554	22.439	14
>SPCC16C4.15	10	10	>SPCC16C4.15 |rml2||mitochondrial ribosomal protein subunit L2 |Schizosaccharomyces pombe|chr 3|||Manual	1	44.8	40.246	362	2.8289e-166	1.0554	11.107	21
>SPAC17C9.11c	14	14	>SPAC17C9.11c |||zf-C2H2 type zinc finger protein/UBA domain protein|Schizosaccharomyces pombe|chr 1|||Manual	1	41.2	27.602	240	2.5238e-277	1.0559	15.095	48
>SPBC2G5.01	6	6	>SPBC2G5.01 |||DUF1682 family protein|Schizosaccharomyces pombe|chr 2|||Manual	1	20.6	43.097	374	1.5997e-51	1.0562	7.2217	15
>SPBC32F12.05c	5	5	>SPBC32F12.05c |cwf12||complexed with Cdc5 protein Cwf12|Schizosaccharomyces pombe|chr 2|||Manual	1	37.3	25.633	217	9.9319e-109	1.0562	7.1217	8
>SPBC17D11.08	8	8	>SPBC17D11.08 |||WD repeat protein, DDB1 and CUL4-associated factor 7 |Schizosaccharomyces pombe|chr 2|||Manual	1	23.7	47.742	435	1.401e-151	1.0563	16.24	16
>SPAC24C9.02c	3	3	>SPAC24C9.02c |||cytochrome c1 heme lyase |Schizosaccharomyces pombe|chr 1|||Manual	1	16.7	25.16	216	4.2565e-26	1.0565	16.27	7
>SPAC25H1.10c	2	2	>SPAC25H1.10c |atp19||F0-ATPase subunit K |Schizosaccharomyces pombe|chr 1|||Manual	1	26.5	7.7199	68	8.6535e-22	1.0565	3.427	3
>SPAC6G10.05c	11	11	>SPAC6G10.05c |trs120||TRAPP complex subunit Trs120 |Schizosaccharomyces pombe|chr 1|||Manual	1	11.6	137.76	1210	1.6327e-66	1.0568	18.329	17
>SPBC16H5.12c	12	12	>SPBC16H5.12c ||SPNGAF91|conserved fungal protein|Schizosaccharomyces pombe|chr 2|||Manual	1	28.9	82.52	737	0	1.0568	13.501	35
>SPAC1F3.04c	4	4	>SPAC1F3.04c |tsr3||SSU-rRNA maturation protein Tsr3 |Schizosaccharomyces pombe|chr 1|||Manual	1	19.4	32.606	288	7.924e-18	1.0571	14.271	4
>SPBC106.19	7	7	>SPBC106.19 ||SPBC582.01|sequence orphan|Schizosaccharomyces pombe|chr 2|||Manual	1	15.5	59.225	515	3.8613e-36	1.0571	8.6033	8
>SPAC1F3.07c	3	3	>SPAC1F3.07c |rsc58||RSC complex subunit Rsc58|Schizosaccharomyces pombe|chr 1|||Manual	1	15.4	44.621	403	9.7243e-95	1.0574	6.9545	8
>SPBC20F10.03	3	3	>SPBC20F10.03 |||conserved eukaryotic protein|Schizosaccharomyces pombe|chr 2|||Manual	1	15.9	50.043	446	1.29e-15	1.0578	7.2388	2
>SPBC30B4.05	7	7	>SPBC30B4.05 |kap109||karyopherin Kap109|Schizosaccharomyces pombe|chr 2|||Manual	1	9.9	109.42	967	2.7542e-54	1.0579	9.8514	9
>SPAC16E8.17c	6	6	>SPAC16E8.17c |||succinate-CoA ligase alpha subunit |Schizosaccharomyces pombe|chr 1|||Manual	1	23.3	34.706	331	5.9323e-148	1.058	10.992	21
>SPAC2F3.14c	5	5	>SPAC2F3.14c |saf2||splicing associated factor Saf2|Schizosaccharomyces pombe|chr 1|||Manual	1	25.7	37.669	331	4.0375e-83	1.058	73.155	3
>SPBC2D10.11c	15	15	>SPBC2D10.11c |nap2|nap1.2, nap12|nucleosome assembly protein Nap2 |Schizosaccharomyces pombe|chr 2|||Manual	1	51.5	43.37	379	0	1.058	11.072	42
>SPCC1442.19	8	8	>SPCC1442.19 |||mitochondrial ribosomal protein Mrp49 |Schizosaccharomyces pombe|chr 3|||Manual	1	81.5	15.308	135	8.3527e-181	1.058	8.4801	12
>SPAC31A2.16	16	16	>SPAC31A2.16 |gef2||RhoGEF Gef2|Schizosaccharomyces pombe|chr 1|||Manual	1	18.3	126.54	1101	1.3803e-116	1.0583	9.6759	20
>SPBC30D10.06	3	3	>SPBC30D10.06 |lsm4||U6 snRNP-associated protein Lsm4 |Schizosaccharomyces pombe|chr 2|||Manual	1	40.5	13.941	121	6.6603e-81	1.0584	9.3843	11
>SPBC337.13c	4	4	>SPBC337.13c |gtr1||Gtr1/RagA G protein Gtr1 |Schizosaccharomyces pombe|chr 2|||Manual	1	14	35.01	308	1.2438e-35	1.0586	12.407	13
>SPAC29B12.13	5	5	>SPAC29B12.13 |||S-|Schizosaccharomyces pombe|chr 1|||Manual	1	40.1	15.56	137	5.2435e-46	1.0587	11.089	7
>SPBC2F12.08c	12	12	>SPBC2F12.08c |ceg1|pce1|mRNA guanylyltransferase Ceg1|Schizosaccharomyces pombe|chr 2|||Manual	1	31.6	46.874	402	8.1113e-206	1.059	12.758	23
>SPBC2A9.08c	7	7	>SPBC2A9.08c |sec22||SNARE Sec22 |Schizosaccharomyces pombe|chr 2|||Manual	1	40.9	24.902	215	4.5023e-241	1.0591	9.2461	31
>SPBC215.01	11	11	>SPBC215.01 ||SPBC3B9.20|GTPase activating protein |Schizosaccharomyces pombe|chr 2|||Manual	1	17.5	95.005	834	4.5201e-146	1.0592	14.252	17
[truncated: 2,287 more rows]

## Sheet: meiS (H) + MI-MII (L)
Protein IDs	Peptide counts (all)	Peptide counts (unique)	Fasta headers	Proteins	Sequence coverage [%]	Mol. weight [kDa]	Sequence length	PEP	Ratio H/L normalized	Ratio H/L variability [%]	Ratio H/L count
SPAC343.07	12	12	>SPAC343.07 |mug28||RNA-binding protein Mug28|Schizosaccharomyces pombe|chr 1|||Manual	1	24.8	68.547	609	7.3475e-235	0.053072	76.156	35
SPAC16E8.05c	2	2	>SPAC16E8.05c |mde1||sequence orphan|Schizosaccharomyces pombe|chr 1|||Manual	1	13.4	24.239	209	2.9806e-05	0.054885	3.0624	2
SPBC428.07	15	15	>SPBC428.07 |meu6||meiotic chromosome segregation protein Meu6|Schizosaccharomyces pombe|chr 2|||Manual	1	31.6	71.163	651	1.1029e-169	0.060347	57.281	33
SPCC1682.08c	20	20	>SPCC1682.08c |||RNA-binding protein Mcp2|Schizosaccharomyces pombe|chr 3|||Manual	1	39.1	78.641	703	0	0.062722	95.088	33
SPAC1610.03c	28	28	>SPAC1610.03c |crp79|meu5|poly|Schizosaccharomyces pombe|chr 1|||Manual	1	43.2	79.061	710	0	0.064435	83.7	57
SPBC21C3.18	10	10	>SPBC21C3.18 |spo4||serine/threonine protein kinase Spo4|Schizosaccharomyces pombe|chr 2|||Manual	1	36.8	49.154	429	2.448e-57	0.069647	106.71	13
SPAC24C9.15c	21	21	>SPAC24C9.15c |spn5|mde9, meu28|septin Spn5|Schizosaccharomyces pombe|chr 1|||Manual	1	48.9	53.104	464	0	0.071993	99.831	47
SPBC16E9.07	2	2	>SPBC16E9.07 |mug100||sequence orphan|Schizosaccharomyces pombe|chr 2|||Manual	1	8	35.851	313	0.00013084	0.073018	36.451	2
SPBC1861.06c	6	6	>SPBC1861.06c |mug131||S. pombe specific UPF0300 family protein 4|Schizosaccharomyces pombe|chr 2|||Manual	1	15.9	49.105	433	4.3793e-41	0.0735	142.38	6
SPAC4F10.08	3	3	>SPAC4F10.08 |mug126||sequence orphan|Schizosaccharomyces pombe|chr 1|||Manual	1	14.1	45.736	398	1.2252e-47	0.080217	21.381	3
SPAC2E1P5.02c	2	2	>SPAC2E1P5.02c |mug109||Rab GTPase binding protein upregulated in meiosis II |Schizosaccharomyces pombe|chr 1|||Manual	1	20.2	18.654	163	9.1082e-05	0.083845	110.92	3
SPAC22F3.04	34	34	>SPAC22F3.04 |mug62||AMP binding enzyme |Schizosaccharomyces pombe|chr 1|||Manual	1	26.2	162.39	1428	1.1921e-227	0.085104	122.8	35
SPBC25B2.11	2	2	>SPBC25B2.11 |pof2||F-box protein Pof2|Schizosaccharomyces pombe|chr 2|||Manual	1	5.6	52.36	463	0.00017947	0.090877	3.347	2
SPBC1683.07	9	9	>SPBC1683.07 |mal1||maltase alpha-glucosidase Mal1|Schizosaccharomyces pombe|chr 2|||Manual	1	21.4	67.751	579	5.2327e-55	0.092026	96.875	11
SPBC342.03	10	10	>SPBC342.03 |gas4||sporulation specific 1,3-beta-glucanosyltransferase Gas4|Schizosaccharomyces pombe|chr 2|||Manual	1	28.9	50.762	456	4.8921e-230	0.093772	68.064	14
SPBC14C8.05c	19	19	>SPBC14C8.05c |meu17||glucan-alpha-1,4-glucosidase|Schizosaccharomyces pombe|chr 2|||Manual	1	66	51.163	450	0	0.095336	93.274	52
SPAC1556.06.1 ;SPAC1556.06.2	18;1	18;1	>SPAC1556.06.1 |meu1|SPAC1556.06a, SPAC1556.06|sequence orphan|Schizosaccharomyces pombe|chr 1|||Manual	2	31.3	90.805	776	6.7277e-178	0.096271	82.17	24
SPBP35G2.03c	4	4	>SPBP35G2.03c |sgo1||shugoshin Sgo1|Schizosaccharomyces pombe|chr 2|||Manual	1	14.4	37.135	319	9.609e-42	0.096786	39.572	4
SPAC23D3.14c	8	8	>SPAC23D3.14c |aah2||alpha-amylase homolog Aah2|Schizosaccharomyces pombe|chr 1|||Manual	1	17.2	67.004	581	6.5862e-96	0.098804	62.264	13
SPAC1527.01	15	15	>SPAC1527.01 |mok11|SPAC23D3.15|alpha-1,3-glucan synthase Mok11|Schizosaccharomyces pombe|chr 1|||Manual	1	8.2	272.02	2397	2.7881e-230	0.10161	105.27	19
SPBC2F12.09c	4	4	>SPBC2F12.09c |atf21||transcription factor Atf21|Schizosaccharomyces pombe|chr 2|||Manual	1	17.7	39.417	355	6.58e-81	0.10505	38.923	4
SPBC16C6.14	3	3	>SPBC16C6.14 |spo2||sporulation specific protein Spo2|Schizosaccharomyces pombe|chr 2|||Manual	1	23.3	15.577	133	6.6489e-32	0.10736	61.675	5
SPBC1347.03	8	8	>SPBC1347.03 |meu14||sporulation protein Meu14|Schizosaccharomyces pombe|chr 2|||Manual	1	38.5	37.392	335	5.3253e-224	0.11474	83.448	16
SPBC8D2.19	14	14	>SPBC8D2.19 |mde3||serine/threonine protein kinase, meiotic Mde3|Schizosaccharomyces pombe|chr 2|||Manual	1	31.1	63.223	559	8.2686e-178	0.11811	98.997	23
SPBC16A3.03c	3	3	>SPBC16A3.03c |lyn1||sequence orphan|Schizosaccharomyces pombe|chr 2|||Manual	1	4.4	76.718	658	0.00024584	0.12053	120.56	8
SPAC24C9.07c	16	14	>SPAC24C9.07c |bgs2|meu21, pgs2|1,3-beta-glucan synthase subunit Bgs2|Schizosaccharomyces pombe|chr 1|||Manual	1	11.7	219.18	1894	1.1469e-253	0.12419	135.27	27
SPBC27.03	8	8	>SPBC27.03 |meu25||sequence orphan Meu25|Schizosaccharomyces pombe|chr 2|||Manual	1	14.5	71.463	622	2.7923e-80	0.12661	85.359	7
SPAC6G9.04	3	3	>SPAC6G9.04 |mug79||meiotically upregulated gene Mug79|Schizosaccharomyces pombe|chr 1|||Manual	1	3.2	150.94	1318	3.713e-34	0.13065	42.619	3
SPBC32H8.11	4	4	>SPBC32H8.11 |mei4|dot4|meiotic forkhead transcription factor Mei4|Schizosaccharomyces pombe|chr 2|||Manual	1	10.8	57.684	517	8.0386e-92	0.13359	136.23	8
SPBC32H8.06	2	2	>SPBC32H8.06 |mug93||TPR repeat protein, meiotically spliced|Schizosaccharomyces pombe|chr 2|||Manual	1	10.4	44.735	383	5.7918e-74	0.13884	68.888	3
SPBC29A10.02	13	13	>SPBC29A10.02 |spo5|mrb1, mug12, SPBC365.18|meiotic RNA-binding protein 1|Schizosaccharomyces pombe|chr 2|||Manual	1	38.3	62.945	567	6.5341e-201	0.13997	103.62	46
SPAC15A10.10	7	7	>SPAC15A10.10 |mde6||Muskelin homolog|Schizosaccharomyces pombe|chr 1|||Manual	1	12	81.658	700	1.2205e-34	0.14193	91.114	10
SPAC1A6.08c	8	8	>SPAC1A6.08c |mug125||sequence orphan|Schizosaccharomyces pombe|chr 1|||Manual	1	46	33.007	285	6.5967e-199	0.14233	91.357	11
SPBC582.03	16	16	>SPBC582.03 |cdc13||G2/M B-type cyclin Cdc13|Schizosaccharomyces pombe|chr 2|||Manual	1	36.9	55.609	482	2.094e-225	0.143	64.939	33
SPCC1919.11	10	10	>SPCC1919.11 |mug137||BAR adaptor protein|Schizosaccharomyces pombe|chr 3|||Manual	1	30.2	48.37	420	1.034e-87	0.14487	98.615	15
SPBC21D10.08c	11	11	>SPBC21D10.08c |||sequence orphan|Schizosaccharomyces pombe|chr 2|||Manual	1	43	31.757	277	5.5874e-290	0.14574	70.329	16
SPBC31F10.08	5	5	>SPBC31F10.08 |mde2||Mde2 protein|Schizosaccharomyces pombe|chr 2|||Manual	1	23.4	31.803	278	2.3341e-111	0.14858	38.749	4
SPCC188.12	7	7	>SPCC188.12 |spn6|SPCC584.09|septin Spn6|Schizosaccharomyces pombe|chr 3|||Manual	1	24.2	44.011	380	5.1503e-126	0.15527	38.463	16
SPBC17D1.07c	7	7	>SPBC17D1.07c |||GTPase regulator |Schizosaccharomyces pombe|chr 2|||Manual	1	9.6	112.68	962	1.3152e-25	0.15886	62.473	8
SPCC550.13	6	6	>SPCC550.13 |dfp1|rad35, him1|Hsk1-Dfp1 kinase complex regulatory subunit Dfp1|Schizosaccharomyces pombe|chr 3|||Manual	1	15	61.859	545	8.6246e-92	0.16097	43.085	7
SPAC22F3.02	4	4	>SPAC22F3.02 |atf31||transcription factor Atf31|Schizosaccharomyces pombe|chr 1|||Manual	1	29.7	23.951	209	2.8423e-280	0.16186	78.186	6
SPBC1778.04	6	6	>SPBC1778.04 |spo6||Spo4-Spo6 kinase complex regulatory subunit Spo6|Schizosaccharomyces pombe|chr 2|||Manual	1	19	54.749	474	2.5425e-59	0.16792	147.31	6
SPBC16E9.08	3	3	>SPBC16E9.08 |mcp4|mug101|prospore membrane protein Mcp4/Mug101|Schizosaccharomyces pombe|chr 2|||Manual	1	8.7	41.58	355	2.6047e-14	0.16809	130.48	4
SPCC1183.12	5	5	>SPCC1183.12 |spo13|SPNGAF60|sporulation specific protein Spo13|Schizosaccharomyces pombe|chr 3|||Manual	1	48.6	15.862	138	4.405e-141	0.16867	66.144	8
SPAC24H6.05	3	3	>SPAC24H6.05 |cdc25|sal2|M phase inducer phosphatase Cdc25|Schizosaccharomyces pombe|chr 1|||Manual	1	5.7	66.565	596	3.286e-14	0.17521	24.535	3
SPBC557.05	6	6	>SPBC557.05 |||arrestin|Schizosaccharomyces pombe|chr 2|||Manual	1	17.6	49.461	433	4.42e-23	0.17741	162.62	6
SPBC19F8.01c	14	14	>SPBC19F8.01c |spn7|SPBC21.08c, mde8|septin Spn7|Schizosaccharomyces pombe|chr 2|||Manual	1	42.5	49.298	428	0	0.18877	35.937	29
SPBC146.11c	2	2	>SPBC146.11c |mug97|meu33|meiotically upregulated gene Mug97|Schizosaccharomyces pombe|chr 2|||Manual	1	9.9	38.36	335	4.5626e-47	0.19302	128.64	2
SPBC29A10.05	7	7	>SPBC29A10.05 |exo1|mut2|exonuclease I Exo1|Schizosaccharomyces pombe|chr 2|||Manual	1	14	63.867	571	8.0839e-56	0.19437	32.482	7
SPBC1685.06	3	3	>SPBC1685.06 |cid11||poly|Schizosaccharomyces pombe|chr 2|||Manual	1	8.6	54.542	478	1.2417e-17	0.19815	30.916	6
SPBC16D10.05	18	18	>SPBC16D10.05 |mok13||alpha-1,3-glucan synthase Mok13|Schizosaccharomyces pombe|chr 2|||Manual	1	9.8	269.19	2358	1.159e-217	0.20047	41.81	31
SPCP1E11.03	8	8	>SPCP1E11.03 |mug170||arrestin|Schizosaccharomyces pombe|chr 3|||Manual	1	23.5	48.38	426	1.48e-36	0.20481	140.31	11
SPAC6B12.16	8	8	>SPAC6B12.16 |meu26||conserved fungal protein|Schizosaccharomyces pombe|chr 1|||Manual	1	32.6	39.809	344	1.2807e-95	0.20559	34.468	8
SPCC320.07c	8	8	>SPCC320.07c |mde7||RNA-binding protein Mde7|Schizosaccharomyces pombe|chr 3|||Manual	1	13.9	84.3	761	1.8573e-40	0.20607	98.266	7
SPCC1223.12c	6	6	>SPCC1223.12c |meu10||GPI anchored cell surface protein involved in ascospore wall assembly Meu10|Schizosaccharomyces pombe|chr 3|||Manual	1	31.5	45.52	416	5.1357e-211	0.21273	34.404	15
SPBC28E12.02	10	10	>SPBC28E12.02 ||SPBC9B6.13|RNA-binding protein|Schizosaccharomyces pombe|chr 2|||Manual	1	16	75.492	663	1.7891e-84	0.2183	102.09	9
SPBC409.11	7	7	>SPBC409.11 |meu18||sequence orphan|Schizosaccharomyces pombe|chr 2|||Manual	1	14.5	64.793	553	3.1095e-110	0.22315	149.32	10
SPAC6C3.07	6	6	>SPAC6C3.07 |mug68||sequence orphan|Schizosaccharomyces pombe|chr 1|||Manual	1	13.6	59.034	515	2.437e-59	0.22323	154.77	8
SPAC8C9.16c	5	5	>SPAC8C9.16c |mug63||TLDc domain protein 1|Schizosaccharomyces pombe|chr 1|||Manual	1	41.5	21.454	188	2.5983e-247	0.23638	37.936	22
SPAC16A10.08c	6	6	>SPAC16A10.08c |mug74|SPAC589.01c|sequence orphan|Schizosaccharomyces pombe|chr 1|||Manual	1	31.2	32.723	285	1.2224e-67	0.24629	78.165	8
SPAPB17E12.09	7	7	>SPAPB17E12.09 |||sequence orphan|Schizosaccharomyces pombe|chr 1|||Manual	1	43.8	23.76	203	1.5317e-99	0.24646	75.619	14
SPBPB2B2.08	5	5	>SPBPB2B2.08 |||conserved fungal protein|Schizosaccharomyces pombe|chr 2|||Manual	1	27.3	25.077	220	2.3313e-77	0.24962	55.413	8
SPBC16A3.13	4	4	>SPBC16A3.13 |meu7|aah4|alpha-amylase homolog Aah4|Schizosaccharomyces pombe|chr 2|||Manual	1	8.1	89.458	774	1.6677e-60	0.25868	77.501	4
SPBC19G7.04	2	2	>SPBC19G7.04 |||HMG box protein, implicated in cell cycle regulation|Schizosaccharomyces pombe|chr 2|||Manual	1	5	41.627	362	5.4794e-11	0.26553	52.098	3
SPBPB2B2.06c	4	2	>SPBPB2B2.06c |||phosphoprotein phosphatase |Schizosaccharomyces pombe|chr 2|||Manual	1	6.5	68.417	601	1.018e-30	0.26649	17.848	3
SPCC1259.15c	3	3	>SPCC1259.15c |ubc11|ubcdp, ubcp4|ubiquitin conjugating enzyme E2-C, Ubc11|Schizosaccharomyces pombe|chr 3|||Manual	1	22.2	19.664	176	1.0538e-53	0.27654	48.344	13
SPAC14C4.05c	12	12	>SPAC14C4.05c |heh2|man1, mug61|LEM domain protein Man1, Sad1 interacting factor|Schizosaccharomyces pombe|chr 1|||Manual	1	20.7	94.907	844	1.9001e-212	0.28374	58.088	20
SPBC106.08c	5	5	>SPBC106.08c |mug2||cell surface glycoprotein |Schizosaccharomyces pombe|chr 2|||Manual	1	32.8	33.846	296	7.466e-103	0.28536	24.674	5
SPAC17G8.10c	6	6	>SPAC17G8.10c |dma1||mitotic spindle checkpoint protein Dma1|Schizosaccharomyces pombe|chr 1|||Manual	1	31.1	30.597	267	3.2174e-303	0.28706	30.298	12
SPBC1198.14c	9	9	>SPBC1198.14c |fbp1|SPBC660.04c|fructose-1,6-bisphosphatase Fbp1|Schizosaccharomyces pombe|chr 2|||Manual	1	38.6	38.525	347	3.1682e-215	0.2877	36.772	19
SPAC13G7.10	4	4	>SPAC13G7.10 |mug152||Myb family protein |Schizosaccharomyces pombe|chr 1|||Manual	1	11.8	43.921	390	3.6603e-16	0.29304	44.326	3
SPCC16C4.17	1	1	>SPCC16C4.17 |mug123||meiotically upregulated gene Mug123|Schizosaccharomyces pombe|chr 3|||Manual	1	8.5	25.458	235	1.085e-18	0.29935	25.753	2
SPAC17C9.01c	13	13	>SPAC17C9.01c |nuc2|apc3, SPAC1851.01|anaphase-promoting complex subunit Apc3|Schizosaccharomyces pombe|chr 1|||Manual	1	21.5	76.171	665	1.1844e-124	0.31153	57.356	22
SPAC1250.02	3	3	>SPAC1250.02 |mug95||sequence orphan|Schizosaccharomyces pombe|chr 1|||Manual	1	20.2	20.575	178	4.1103e-12	0.31836	88.216	2
SPCC74.09	2	2	>SPCC74.09 |mug24||RNA-binding protein, rrm type|Schizosaccharomyces pombe|chr 3|||Manual	1	5	73.88	654	1.2684e-48	0.32294	56.831	3
SPCC962.02c	15	15	>SPCC962.02c |bir1|cut17, pbh1, SPCP31B10.10c|survivin, Bir1|Schizosaccharomyces pombe|chr 3|||Manual	1	19.1	112.58	997	5.7752e-113	0.33099	40.903	16
SPBC106.09	5	5	>SPBC106.09 |cut4|apc1|anaphase-promoting complex subunit Apc1|Schizosaccharomyces pombe|chr 2|||Manual	1	5.3	165.41	1458	2.4496e-10	0.33419	32.719	5
SPAC11G7.06c	2	2	>SPAC11G7.06c |mug132||S. pombe specific UPF0300 family protein 3|Schizosaccharomyces pombe|chr 1|||Manual	1	6.5	50.433	430	1.1659e-15	0.33906	88.148	2
SPCC613.11c	4	4	>SPCC613.11c |meu23|B13958-2|cell surface glycoprotein |Schizosaccharomyces pombe|chr 3|||Manual	1	29.1	29.626	254	3.7234e-69	0.34635	27.238	26
SPCC417.06c	6	6	>SPCC417.06c |mug27|ppk35, slk1|meiosis specific protein kinase Mug27/Slk1|Schizosaccharomyces pombe|chr 3|||Manual	1	11.1	73.327	624	1.2792e-13	0.34945	80.892	5
SPCC1795.01c	9	9	>SPCC1795.01c |mad3|SPCC895.02|mitotic spindle checkpoint protein Mad3|Schizosaccharomyces pombe|chr 3|||Manual	1	34.2	36.086	310	2.292e-39	0.35256	30.444	10
SPAPB1A11.02	2	2	>SPAPB1A11.02 |||esterase/lipase |Schizosaccharomyces pombe|chr 1|||Manual	1	8.3	38.574	339	7.5363e-14	0.35598	19.784	2
SPCC63.04	4	4	>SPCC63.04 |mok14||alpha-1,4-glucan synthase Mok14|Schizosaccharomyces pombe|chr 3|||Manual	1	3.1	156.16	1369	2.7942e-11	0.35956	73.424	4
SPAC22H10.13	1	1	>SPAC22H10.13 |zym1||metallothionein Zym1|Schizosaccharomyces pombe|chr 1|||Manual	1	16	5.3161	50	0.00086913	0.37331	4.5681	2
SPAC1782.09c	4	4	>SPAC1782.09c |clp1|flp1|Cdc14-related protein phosphatase Clp1/Flp1|Schizosaccharomyces pombe|chr 1|||Manual	1	11.7	60.253	537	9.6859e-15	0.37577	26.989	3
SPBC725.12	1	1	>SPBC725.12 |nbl1|mug118|Borealin homolog Nbl1|Schizosaccharomyces pombe|chr 2|||Manual	1	8.5	16.18	141	2.9044e-09	0.37885	76.519	2
SPCC338.16	9	9	>SPCC338.16 |pof3||F-box protein Pof3|Schizosaccharomyces pombe|chr 3|||Manual	1	18.7	66.238	577	5.6269e-51	0.38459	42.628	8
SPCC1682.03c	12	12	>SPCC1682.03c |mug174||meiotically upregulated gene Mug174|Schizosaccharomyces pombe|chr 3|||Manual	1	24	69.24	626	4.4812e-121	0.38675	79.255	18
SPBC336.15	10	10	>SPBC336.15 |pic1|SPBC685.01|INCENP, Pic1|Schizosaccharomyces pombe|chr 2|||Manual	1	14	114.47	1018	2.6635e-72	0.38814	88.963	13
SPAC29B12.12	3	3	>SPAC29B12.12 |||helper of TIM |Schizosaccharomyces pombe|chr 1|||Manual	1	37.2	13.101	113	5.0177e-26	0.38817	26.635	5
SPBC1347.10	2	2	>SPBC1347.10 |cdc23|mcm10|MCM-associated protein Mcm10|Schizosaccharomyces pombe|chr 2|||Manual	1	4.6	66.633	593	5.3014e-12	0.38933	77.275	2
SPCC330.04c	12	12	>SPCC330.04c |mug135||cell surface glycoprotein |Schizosaccharomyces pombe|chr 3|||Manual	1	45.4	43.098	357	1.0473e-201	0.38994	16.801	39
SPAC631.02	7	7	>SPAC631.02 |||bromodomain protein|Schizosaccharomyces pombe|chr 1|||Manual	1	12.9	85.977	769	1.0696e-56	0.40756	14.013	6
SPAC1006.04c	35	35	>SPAC1006.04c |mcp3|mug7|sequence orphan|Schizosaccharomyces pombe|chr 1|||Manual	1	50.5	109.87	952	0	0.41027	39.533	55
SPAC6F12.14	6	6	>SPAC6F12.14 |cut23|apc8|anaphase-promoting complex subunit Apc8|Schizosaccharomyces pombe|chr 1|||Manual	1	12	65.854	565	2.7181e-52	0.41938	30.364	7
SPAC9.05	3	3	>SPAC9.05 |mfh1|fml1|ATP-dependent DNA helicase |Schizosaccharomyces pombe|chr 1|||Manual	1	3.4	96.554	834	1.444e-07	0.42028	15.74	2
SPCC11E10.09c	5	5	>SPCC11E10.09c ||SPCC188.01c|alpha-amylase homolog |Schizosaccharomyces pombe|chr 3|||Manual	1	14	55.441	478	3.8359e-54	0.42182	77.507	5
SPAC5D6.02c	3	3	>SPAC5D6.02c |mug165||sequence orphan|Schizosaccharomyces pombe|chr 1|||Manual	1	10	34.645	300	1.6041e-13	0.423	8.3116	6
SPBC244.01c	3	3	>SPBC244.01c |sid4||SIN component scaffold protein Sid4|Schizosaccharomyces pombe|chr 2|||Manual	1	8.2	74.472	660	2.0137e-48	0.4234	49.709	4
SPAC16A10.04	2	2	>SPAC16A10.04 |rho4||Rho family GTPase Rho4|Schizosaccharomyces pombe|chr 1|||Manual	1	15.8	22.408	203	1.0691e-07	0.4238	66.016	3
SPAC4H3.11c	12	12	>SPAC4H3.11c |ppc89|mug127|spindle pole body protein Ppc89|Schizosaccharomyces pombe|chr 1|||Manual	1	23.8	89.187	783	7.6829e-156	0.42512	34.844	13
SPCC794.04c	2	2	>SPCC794.04c |||membrane transporter|Schizosaccharomyces pombe|chr 3|||Manual	1	4.2	61.773	547	3.7085e-19	0.4286	96.731	7
SPBC14C8.01c	5	5	>SPBC14C8.01c |cut2|SPBC1815.02c|securin, sister chromatid separation inhibitor|Schizosaccharomyces pombe|chr 2|||Manual	1	24.3	32.854	301	1.7022e-18	0.43754	33.416	6
SPAC29E6.04	3	3	>SPAC29E6.04 |nnf1|SPAC30.08|kinetochore protein Nnf1|Schizosaccharomyces pombe|chr 1|||Manual	1	18.5	23.714	205	1.8408e-07	0.43814	45.605	2
SPAC13A11.03	7	7	>SPAC13A11.03 |mcp7|mug32|meiosis specific coiled-coil protein Mcp7|Schizosaccharomyces pombe|chr 1|||Manual	1	49.5	24.224	210	6.7337e-146	0.44241	9.2783	15
SPCC895.05	8	8	>SPCC895.05 |for3||formin For3|Schizosaccharomyces pombe|chr 3|||Manual	1	6.7	166.23	1461	1.7224e-69	0.44339	33.911	10
SPCC1393.07c	15	15	>SPCC1393.07c |mug4||sequence orphan|Schizosaccharomyces pombe|chr 3|||Manual	1	22.7	94.517	845	9.8283e-165	0.44686	49.515	31
SPBC660.11	13	13	>SPBC660.11 |tcg1|mug187|single-stranded telomeric binding protein Tgc1|Schizosaccharomyces pombe|chr 2|||Manual	1	46	37.871	348	0	0.4516	12.362	45
SPAC20H4.11c	6	4	>SPAC20H4.11c |rho5||Rho family GTPase Rho5|Schizosaccharomyces pombe|chr 1|||Manual	1	33.5	22.408	200	1.0828e-70	0.46162	3.5406	7
SPBC577.12	14	14	>SPBC577.12 |mug71||endoribonuclease |Schizosaccharomyces pombe|chr 2|||Manual	1	24.6	67.624	606	5.3233e-164	0.46767	23.508	21
SPAC13G6.12c	2	2	>SPAC13G6.12c |chs1|SPAC24B11.01c|chitin synthase I|Schizosaccharomyces pombe|chr 1|||Manual	1	3	97.989	859	2.6915e-21	0.47063	21.512	3
SPAC1782.02c	2	2	>SPAC1782.02c |||conserved fungal protein|Schizosaccharomyces pombe|chr 1|||Manual	1	22.4	18.319	161	0.00015351	0.48247	83.303	2
SPAC959.09c	5	5	>SPAC959.09c |apc5|SPAP32A8.01c|anaphase-promoting complex subunit Apc5|Schizosaccharomyces pombe|chr 1|||Manual	1	8.4	85.315	737	4.3569e-29	0.4888	21.839	5
SPAC1687.10	4	4	>SPAC1687.10 |mcp1||sequence orphan|Schizosaccharomyces pombe|chr 1|||Manual	1	7.9	75.944	661	1.2199e-18	0.49178	35.319	4
SPBC1539.02	12	12	>SPBC1539.02 |||conserved eukaryotic nuclear protein implicated in meiotic chromosome segregation|Schizosaccharomyces pombe|chr 2|||Manual	1	38.6	44.36	386	1.1919e-227	0.49422	38.455	21
SPBC25B2.07c	3	3	>SPBC25B2.07c |mug164||microtubule-associated protein|Schizosaccharomyces pombe|chr 2|||Manual	1	10.6	53.762	501	2.0282e-19	0.49506	11.124	4
SPBC83.13	2	2	>SPBC83.13 |||mitochondrial tricarboxylic acid transporter|Schizosaccharomyces pombe|chr 2|||Manual	1	9.2	31.575	293	3.3564e-43	0.49657	22.568	4
SPCC162.04c ;SPCC548.03c ;SPCC1906.03 ;SPCC1620.02	2;2;1;1	2;2;1;1	>SPCC162.04c |wtf13||wtf element Wtf13|Schizosaccharomyces pombe|chr 3|||Manual;>SPCC548.03c |wtf4|SPCC548.03|wtf element Wtf4|Schizosaccharomyces pombe|chr 3|||Manual;>SPCC1906.03 |wtf19||wtf element Wtf19|Schizosaccharomyces pombe|chr 3|||Manual;>SPCC162	4	8.1	46.51	418	6.3878e-17	0.49722	6.8638	2
SPAC1952.16	16	16	>SPAC1952.16 |rga9||RhoGAP, GTPase activator towards Rho/Rac/Cdc42-like small GTPases|Schizosaccharomyces pombe|chr 1|||Manual	1	26.9	78.411	684	1.6453e-180	0.49804	20.681	30
SPAC1006.06	10	10	>SPAC1006.06 |rgf2||RhoGEF Rgf2|Schizosaccharomyces pombe|chr 1|||Manual	1	8.6	130.88	1158	9.564e-30	0.50119	32.89	10
SPCC24B10.19c	7	7	>SPCC24B10.19c |||sequence orphan|Schizosaccharomyces pombe|chr 3|||Manual	1	18.7	51.588	455	3.6357e-59	0.50349	51.869	9
SPAC15A10.03c	4	4	>SPAC15A10.03c |rhp54|rad54|Rad54 homolog Rhp54|Schizosaccharomyces pombe|chr 1|||Manual	1	4.8	96.653	852	2.1607e-10	0.5051	9.3805	4
SPAC3A11.02	17	17	>SPAC3A11.02 |cps3|mug188|zinc finger protein Cps3|Schizosaccharomyces pombe|chr 1|||Manual	1	30.9	62.807	583	2.7076e-270	0.50563	21.578	29
SPAC2G11.04	6	6	>SPAC2G11.04 |||RNA-binding protein, G-patch type |Schizosaccharomyces pombe|chr 1|||Manual	1	26.2	33.413	301	9.3632e-57	0.51691	53.068	7
SPCC285.14	15	15	>SPCC285.14 |trs130||TRAPP complex subunit Trs130 |Schizosaccharomyces pombe|chr 3|||Manual	1	17.7	132.87	1150	8.5824e-206	0.51993	27.736	17
SPAC17G8.14c	16	16	>SPAC17G8.14c |pck1|SPAC22H10.01c|protein kinase C |Schizosaccharomyces pombe|chr 1|||Manual	1	21.1	111.78	988	1.3458e-177	0.52034	28.484	27
SPAC821.06	7	7	>SPAC821.06 |spn2||septin Spn2|Schizosaccharomyces pombe|chr 1|||Manual	1	32.3	38.129	331	1.6189e-117	0.52198	10.673	13
SPAC1782.04	2	2	>SPAC1782.04 |cox24||mitochondrial mRNA processing protein Cox24 |Schizosaccharomyces pombe|chr 1|||Manual	1	18.3	19.828	175	1.7354e-12	0.52225	5.6483	2
SPBC12D12.01	4	4	>SPBC12D12.01 |sad1|SPBC16H5.01c|spindle pole body protein Sad1|Schizosaccharomyces pombe|chr 2|||Manual	1	10.1	58.077	514	9.5131e-09	0.52316	29.273	3
SPBC3E7.02c	6	6	>SPBC3E7.02c |hsp16||heat shock protein Hsp16|Schizosaccharomyces pombe|chr 2|||Manual	1	44.8	15.968	143	1.8698e-115	0.525	15.264	38
SPBC3D6.07	3	3	>SPBC3D6.07 |gpi3||pig-A, phosphatidylinositol N-acetylglucosaminyltransferase subunit Gpi3|Schizosaccharomyces pombe|chr 2|||Manual	1	9	51.777	456	2.1817e-15	0.52506	11.83	2
SPAC1952.09c	16	16	>SPAC1952.09c |||acetyl-CoA hydrolase|Schizosaccharomyces pombe|chr 1|||Manual	1	34.7	57.915	521	4.8161e-277	0.5262	21.89	55
SPBP4G3.02	1	1	>SPBP4G3.02 |pho1||acid phosphatase Pho1|Schizosaccharomyces pombe|chr 2|||Manual	1	5.7	50.557	453	9.7501e-77	0.52671	5.557	5
SPBC2D10.14c	27	27	>SPBC2D10.14c |myo51||myosin type V|Schizosaccharomyces pombe|chr 2|||Manual	1	23.9	167.66	1471	0	0.52918	19.789	42
SPBC16G5.15c	20	20	>SPBC16G5.15c |fkh2||fork head transcription factor Fkh2|Schizosaccharomyces pombe|chr 2|||Manual	1	48.6	71.173	642	0	0.53055	31.71	32
SPAC222.07c	4	4	>SPAC222.07c |hri2||eIF2 alpha kinase Hri2|Schizosaccharomyces pombe|chr 1|||Manual	1	6.9	73.366	639	4.8766e-12	0.53276	24.822	7
SPAC1142.08	9	9	>SPAC1142.08 |fhl1|SPAC8C9.01|fork head transcription factor Fhl1|Schizosaccharomyces pombe|chr 1|||Manual	1	16.2	81.127	743	1.8573e-126	0.5335	43.933	14
SPAC20G8.08c	4	2	>SPAC20G8.08c |fft1||fun thirty related protein Fft1|Schizosaccharomyces pombe|chr 1|||Manual	1	4.9	108.25	944	5.4083e-08	0.53408	31.696	2
SPAC22F3.03c	6	6	>SPAC22F3.03c |rdh54|tid1, mug34|ATP-dependent DNA helicase Rdh54|Schizosaccharomyces pombe|chr 1|||Manual	1	10.4	92.964	811	3.6509e-54	0.5368	37.17	6
SPAC23A1.14c	5	5	>SPAC23A1.14c |||uncharacterised trans-sulfuration enzyme |Schizosaccharomyces pombe|chr 1|||Manual	1	16.1	43.284	398	5.1331e-221	0.53684	13.82	11
SPAC23C4.07	5	5	>SPAC23C4.07 |tht2|mug22|meiotically upregulated gene Mug22|Schizosaccharomyces pombe|chr 1|||Manual	1	23.9	23.511	201	5.0174e-68	0.5376	9.1676	6
SPBC365.13c	16	16	>SPBC365.13c |hba1|caf1|Ran GTPase binding protein Hba1|Schizosaccharomyces pombe|chr 2|||Manual	1	45.4	43.2	399	1.522e-296	0.53931	22.491	34
SPBC23G7.10c	8	8	>SPBC23G7.10c |||NADH-dependent flavin oxidoreductase |Schizosaccharomyces pombe|chr 2|||Manual	1	25.3	43.683	395	2.5501e-83	0.54022	13.843	15
SPAC8E11.03c	6	6	>SPAC8E11.03c |dmc1|dmp1|RecA family ATPase Dmc1|Schizosaccharomyces pombe|chr 1|||Manual	1	31.9	36.408	332	5.3189e-228	0.54109	21.153	28
SPBC21.06c	12	12	>SPBC21.06c |cdc7|pld1, its10|serine/threonine protein kinase Cdc7|Schizosaccharomyces pombe|chr 2|||Manual	1	15.3	119.29	1062	7.6655e-83	0.54201	25.76	13
SPBC32F12.01c	7	7	>SPBC32F12.01c ||SPBC685.10c|inositol phosphosphingolipid phospholipase C |Schizosaccharomyces pombe|chr 2|||Manual	1	26.4	48.345	424	0	0.54997	21.523	20
SPAC16C9.07	28	28	>SPAC16C9.07 |ppk5|SPAC2G11.01, mug189|serine/threonine protein kinase Ppk5 |Schizosaccharomyces pombe|chr 1|||Manual	1	42.3	94.231	836	0	0.55039	24.023	46
SPAC22F8.05	15	15	>SPAC22F8.05 |||alpha,alpha-trehalose-phosphate synthase |Schizosaccharomyces pombe|chr 1|||Manual	1	27.6	100.66	891	0	0.55067	26.732	34
SPCC11E10.05c	8	8	>SPCC11E10.05c |ynd1||nucleoside diphosphatase Ynd1|Schizosaccharomyces pombe|chr 3|||Manual	1	14	64.679	572	2.8998e-42	0.55098	23.141	12
SPAC26H5.11	3	3	>SPAC26H5.11 |mug56||spore wall assembly protein |Schizosaccharomyces pombe|chr 1|||Manual	1	4.2	110.9	965	1.0859e-09	0.55642	28.657	3
SPAC6F12.15c	9	9	>SPAC6F12.15c |cut9|dre1|anaphase-promoting complex subunit Cut9|Schizosaccharomyces pombe|chr 1|||Manual	1	19.5	75.888	671	9.6378e-186	0.55726	23.738	11
SPBC17D1.01	4	4	>SPBC17D1.01 ||SPBC17D11.09|transcriptional regulatory protein Spp41|Schizosaccharomyces pombe|chr 2|||Manual	1	8	64.207	584	1.4276e-15	0.55772	12.153	4
SPAC1F8.01	3	3	>SPAC1F8.01 |ght3||hexose transporter Ght3|Schizosaccharomyces pombe|chr 1|||Manual	1	9.2	62.094	555	1.5544e-97	0.55803	10.272	8
SPBC354.14c	3	3	>SPBC354.14c |vac8||vacuolar protein Vac8 |Schizosaccharomyces pombe|chr 2|||Manual	1	7.5	60.232	550	5.2447e-76	0.55864	18.68	13
SPCC1739.08c	8	8	>SPCC1739.08c |||short chain dehydrogenase |Schizosaccharomyces pombe|chr 3|||Manual	1	43.3	28.376	261	1.4117e-225	0.55935	17.314	31
SPBC31E1.01c	8	8	>SPBC31E1.01c |atg2|mug36, SPBC660.18c|autophagy associated protein Atg2|Schizosaccharomyces pombe|chr 2|||Manual	1	6.6	184.31	1646	9.9701e-28	0.56154	20.415	10
SPBC11B10.09	9	9	>SPBC11B10.09 |cdc2|swo2, cdk1|cyclin-dependent protein kinase Cdk1/Cdc2|Schizosaccharomyces pombe|chr 2|||Manual	1	35.7	34.358	297	1.1924e-126	0.5631	10.972	19
SPBC887.01	9	9	>SPBC887.01 |||acireductone dioxygenase family|Schizosaccharomyces pombe|chr 2|||Manual	1	54.5	20.936	178	2.4364e-164	0.56868	39.431	22
SPAC328.02	4	4	>SPAC328.02 |||ubiquitin-protein ligase involed in sporulation|Schizosaccharomyces pombe|chr 1|||Manual	1	9.9	58.938	504	7.8001e-78	0.5689	15.911	7
SPAC27E2.01	3	3	>SPAC27E2.01 |||alpha-amylase homolog |Schizosaccharomyces pombe|chr 1|||Manual	1	9	56.678	491	8.0189e-19	0.56915	41.175	4
SPBC26H8.02c	9	9	>SPBC26H8.02c |sec9||SNAP-25 homologue, t-SNARE component Sec9|Schizosaccharomyces pombe|chr 2|||Manual	1	32.7	46.43	419	2.0508e-263	0.57185	43.215	30
SPBC3H7.14	5	5	>SPBC3H7.14 |mug176||BRCT domain protein|Schizosaccharomyces pombe|chr 2|||Manual	1	10.3	45.793	406	4.9418e-11	0.57481	46.305	5
SPCC1223.10c	6	6	>SPCC1223.10c |eaf1||RNA polymerase II transcription elongation factor SpEAF|Schizosaccharomyces pombe|chr 3|||Manual	1	44.2	27.657	251	8.6772e-123	0.57572	9.2162	17
SPCC794.01c	23	23	>SPCC794.01c |||glucose-6-phosphate 1-dehydrogenase |Schizosaccharomyces pombe|chr 3|||Manual	1	65.5	53.509	475	0	0.57618	18.173	81
SPBC1A4.01	4	4	>SPBC1A4.01 |apc10|SPBC1E8.06|anaphase-promoting complex subunit Apc10|Schizosaccharomyces pombe|chr 2|||Manual	1	14.3	21.474	189	5.4334e-12	0.57685	6.1132	5
SPAC3F10.09	6	6	>SPAC3F10.09 |||1-|Schizosaccharomyces pombe|chr 1|||Manual	1	38.6	29.345	264	2.6205e-50	0.57691	11.687	14
SPAC644.07	4	4	>SPAC644.07 |||mitochondrial Rieske ISP assembly ATPase |Schizosaccharomyces pombe|chr 1|||Manual	1	11.4	49.855	449	1.978e-23	0.57703	12.751	3
SPAC23C11.12	4	4	>SPAC23C11.12 |hcn1||anaphase-promoting complex subunit Hcn1|Schizosaccharomyces pombe|chr 1|||Manual	1	70	9.074	80	7.0087e-89	0.57768	29.65	5
SPAC19G12.01c	5	5	>SPAC19G12.01c |cut20|lid1, apc4, SPAPJ698.04c|anaphase-promoting complex subunit Apc4|Schizosaccharomyces pombe|chr 1|||Manual	1	7.4	82.604	719	1.4552e-37	0.57886	17.371	8
SPAC2F3.06c	8	8	>SPAC2F3.06c |kap104||karyopherin Kap104|Schizosaccharomyces pombe|chr 1|||Manual	1	13.2	101.72	910	2.9367e-198	0.57927	42.109	15
SPBC215.14c	5	5	>SPBC215.14c |vps20||vacuolar sorting protein Vps20|Schizosaccharomyces pombe|chr 2|||Manual	1	27.9	25.556	226	6.4937e-36	0.58247	22.599	6
SPAC823.09c	2	2	>SPAC823.09c |||L-asparaginase |Schizosaccharomyces pombe|chr 1|||Manual	1	6.6	33.482	316	0.00028985	0.58305	26.336	2
SPAP14E8.03	6	6	>SPAP14E8.03 |bos1||SNARE Bos1|Schizosaccharomyces pombe|chr 1|||Manual	1	26.4	26.854	235	2.5054e-37	0.58377	10.158	9
SPAC1002.07c	5	5	>SPAC1002.07c |ats1||N-acetyltransferase Ats1 |Schizosaccharomyces pombe|chr 1|||Manual	1	31.5	19.149	168	6.1429e-12	0.58552	9.9424	6
SPBC15D4.01c	5	5	>SPBC15D4.01c |klp9|SPBC2D10.21c|kinesin-like protein Klp9|Schizosaccharomyces pombe|chr 2|||Manual	1	10.3	71.451	633	3.7397e-19	0.58823	8.1816	6
SPBC18H10.08c	2	2	>SPBC18H10.08c |ubp4||ubiquitin C-terminal hydrolase Ubp4|Schizosaccharomyces pombe|chr 2|||Manual	1	3.9	67.746	593	1.6128e-08	0.59099	12.889	3
SPCC191.11	2	2	>SPCC191.11 |inv1||beta-fructofuranosidase|Schizosaccharomyces pombe|chr 3|||Manual	1	5.9	64.406	581	7.2551e-45	0.59145	7.1907	4
SPAC977.16c	15	15	>SPAC977.16c |dak2||dihydroxyacetone kinase Dak2|Schizosaccharomyces pombe|chr 1|||Manual	1	39.6	62.127	591	0	0.59295	18.129	29
SPBC1861.01c	4	4	>SPBC1861.01c |cnp3|SPBC56F2.13|CENP-C|Schizosaccharomyces pombe|chr 2|||Manual	1	5.1	72.051	643	3.2916e-08	0.5939	24.677	4
SPAC3C7.09	4	4	>SPAC3C7.09 |set8||lysine methyltransferase Set8 |Schizosaccharomyces pombe|chr 1|||Manual	1	12.8	49.597	429	4.0666e-47	0.59595	39.344	4
SPBC16D10.04c	2	2	>SPBC16D10.04c |dna2||DNA replication endonuclease-helicase Dna2|Schizosaccharomyces pombe|chr 2|||Manual	1	1.9	157.79	1398	2.1265e-16	0.59805	9.209	2
SPBC13E7.05	4	4	>SPBC13E7.05 |gpi14||pig-M|Schizosaccharomyces pombe|chr 2|||Manual	1	6.6	94.68	815	9.8719e-10	0.59924	11.767	3
SPBC649.05	8	8	>SPBC649.05 |cut12|stf1|spindle pole body protein Cut12|Schizosaccharomyces pombe|chr 2|||Manual	1	21.4	61.957	548	3.9488e-63	0.60076	41.164	9
SPBC146.10	6	6	>SPBC146.10 |mug57||meiotically upregulated gene Mug57|Schizosaccharomyces pombe|chr 2|||Manual	1	40.2	22.138	189	9.2249e-191	0.60255	16.196	14
SPBC6B1.04	7	7	>SPBC6B1.04 |mde4||monopolin-like complex subunit Mde4|Schizosaccharomyces pombe|chr 2|||Manual	1	23.5	47.663	421	8.2592e-73	0.60293	20.217	5
SPAC23A1.15c	2	2	>SPAC23A1.15c |sec20||SNARE Sec20|Schizosaccharomyces pombe|chr 1|||Manual	1	14.6	26.289	226	6.7447e-43	0.6038	7.5532	3
SPAC23C11.16	4	4	>SPAC23C11.16 |plo1||Polo kinase Plo1|Schizosaccharomyces pombe|chr 1|||Manual	1	6.1	77.301	683	1.5578e-21	0.60493	15.288	5
SPBC17D11.01	10	10	>SPBC17D11.01 |nep1||NEDD8 protease Nep1|Schizosaccharomyces pombe|chr 2|||Manual	1	21.2	47.257	420	2.6658e-279	0.60549	97.52	13
SPCC4G3.11	5	5	>SPCC4G3.11 |mug154||conserved fungal protein|Schizosaccharomyces pombe|chr 3|||Manual	1	18	37.137	316	2.7306e-26	0.60613	8.0525	6
SPCC18B5.10c	2	2	>SPCC18B5.10c |||TREX complex subunit Tex1 |Schizosaccharomyces pombe|chr 3|||Manual	1	7.4	35.037	309	4.0323e-65	0.60721	58.001	4
SPBC27B12.06	3	3	>SPBC27B12.06 |gpi13||pig-O |Schizosaccharomyces pombe|chr 2|||Manual	1	2.9	104.99	918	1.4794e-09	0.60829	10.638	4
SPAC144.07c	2	2	>SPAC144.07c |||conserved ATP binding protein, implicated in sister chroamtid cohesion|Schizosaccharomyces pombe|chr 1|||Manual	1	6	35.728	315	3.3889e-07	0.60832	4.0037	2
SPAC13G7.09c	2	2	>SPAC13G7.09c |||conserved fungal protein|Schizosaccharomyces pombe|chr 1|||Manual	1	21.5	16.039	135	1.1203e-06	0.60947	12.147	2
SPCC320.13c	3	3	>SPCC320.13c |ark1|aim1, SPCC330.16|aurora-B kinase Ark1|Schizosaccharomyces pombe|chr 3|||Manual	1	12.7	40.596	355	1.0323e-12	0.61009	16.831	4
SPCC1259.14c	8	8	>SPCC1259.14c |meu27||S. pombe specific UPF0300 family protein 5|Schizosaccharomyces pombe|chr 3|||Manual	1	10.2	83.827	736	9.4172e-45	0.61221	97.464	8
SPBP23A10.14c	7	7	>SPBP23A10.14c |ell1||RNA polymerase II transcription elongation factor SpELL|Schizosaccharomyces pombe|chr 2|||Manual	1	18.6	59.357	533	6.957e-105	0.61254	20.566	12
SPAC2F3.14c	4	4	>SPAC2F3.14c |saf2||conserved fungal protein|Schizosaccharomyces pombe|chr 1|||Manual	1	15.7	37.669	331	4.8936e-34	0.61525	13.123	5
SPCC24B10.22	7	7	>SPCC24B10.22 |pog1|SPCPB16A4.01|mitochondrial DNA polymerase|Schizosaccharomyces pombe|chr 3|||Manual	1	7.5	116.04	1018	8.7037e-25	0.61563	19.935	8
SPAC6G10.06	5	5	>SPAC6G10.06 |||FAD-dependent amino acid oxidase |Schizosaccharomyces pombe|chr 1|||Manual	1	18.1	41.767	376	3.2243e-13	0.61607	47.664	6
SPBC119.14	10	10	>SPBC119.14 |rti1|rad22B|Rad22 homolog Rti1|Schizosaccharomyces pombe|chr 2|||Manual	1	33.2	41.835	371	4.6502e-156	0.61969	76.184	19
SPAC607.02c	9	9	>SPAC607.02c |||conserved fungal protein|Schizosaccharomyces pombe|chr 1|||Manual	1	41.6	27.355	231	1.4973e-84	0.6208	26.278	16
SPAC23H3.05c	3	3	>SPAC23H3.05c |swd1||Set1C complex subunit Swd1|Schizosaccharomyces pombe|chr 1|||Manual	1	13.6	45.183	398	3.053e-34	0.62112	4.3017	4
SPBPB2B2.13	12	12	>SPBPB2B2.13 |||galactokinase Gal1 |Schizosaccharomyces pombe|chr 2|||Manual	1	31	58.384	519	1.4143e-130	0.62134	21.761	15
SPAC17A5.14	29	29	>SPAC17A5.14 |exo2||exonuclease II Exo2|Schizosaccharomyces pombe|chr 1|||Manual	1	26.1	152.59	1328	1.4615e-268	0.62135	37.449	50
SPAC27D7.07c	2	2	>SPAC27D7.07c |smd1||Sm snRNP core protein Smd1|Schizosaccharomyces pombe|chr 1|||Manual	1	15.4	13.089	117	0.00012648	0.62227	49.496	2
SPBC1271.05c	3	3	>SPBC1271.05c |||zf-AN1 type zinc finger protein|Schizosaccharomyces pombe|chr 2|||Manual	1	14.9	24.034	215	3.1454e-07	0.62317	6.5179	2
SPAC13C5.05c	14	13	>SPAC13C5.05c |||N-acetylglucosamine-phosphate mutase |Schizosaccharomyces pombe|chr 1|||Manual	1	31.9	56.347	518	7.8073e-222	0.62339	18.308	27
SPAPB24D3.04c	2	2	>SPAPB24D3.04c |mag1||DNA-3-methyladenine glycosylase Mag1|Schizosaccharomyces pombe|chr 1|||Manual	1	9.6	26.381	228	0.00068857	0.62366	84.707	2
SPAC6G9.06c	29	29	>SPAC6G9.06c |pcp1||pericentrin Pcp1|Schizosaccharomyces pombe|chr 1|||Manual	1	30.5	140.76	1208	5.9425e-275	0.6237	55.124	40
SPBC106.01	2	2	>SPBC106.01 |mph1|SPBC1271.16c, SPBC243.01|dual specificity protein kinase Mph1|Schizosaccharomyces pombe|chr 2|||Manual	1	3.4	75.354	678	6.125e-05	0.62417	66.077	2
SPBC359.06	3	3	>SPBC359.06 |mug14||adducin|Schizosaccharomyces pombe|chr 2|||Manual	1	17.1	28.811	257	4.0711e-90	0.62474	13.29	46
SPAC1952.03	8	8	>SPAC1952.03 |otu2||ubiquitin specific cysteine protease, OTU family, Otu2 |Schizosaccharomyces pombe|chr 1|||Manual	1	20.1	37.516	324	8.8163e-40	0.62476	15.836	13
SPACUNK4.12c	27	27	>SPACUNK4.12c |mug138||metallopeptidase|Schizosaccharomyces pombe|chr 1|||Manual	1	32.7	112.14	969	3.8557e-215	0.62583	30.925	52
SPBC12C2.10c	19	19	>SPBC12C2.10c |pst1|SPBC21D10.01c|Clr6 histone deacetylase complex subunit Pst1|Schizosaccharomyces pombe|chr 2|||Manual	1	18.3	171.45	1522	6.5818e-169	0.62729	17.771	25
SPAPB24D3.07c	1	1	>SPAPB24D3.07c |||sequence orphan|Schizosaccharomyces pombe|chr 1|||Manual	1	3	32.737	300	0.0014344	0.63155	40.143	2
SPAC589.09	9	9	>SPAC589.09 |||sec14 cytosolic factor family|Schizosaccharomyces pombe|chr 1|||Manual	1	32.5	45.304	388	5.8447e-115	0.63274	38.201	11
SPAC824.04	3	3	>SPAC824.04 |||WD repeat protein|Schizosaccharomyces pombe|chr 1|||Manual	1	11.7	38.466	341	2.7055e-25	0.63425	30.757	4
SPCC4B3.06c	7	7	>SPCC4B3.06c |||NADPH-dependent FMN reductase |Schizosaccharomyces pombe|chr 3|||Manual	1	40	22.124	200	2.113e-33	0.6345	9.1749	7
SPAC22G7.11c	5	5	>SPAC22G7.11c ||SPAC4G8.01c|conserved fungal protein|Schizosaccharomyces pombe|chr 1|||Manual	1	35.7	15.433	140	2.6731e-77	0.63509	19.764	6
SPACUNK4.10	17	17	>SPACUNK4.10 |||glyoxylate reductase |Schizosaccharomyces pombe|chr 1|||Manual	1	73.4	36.701	334	0	0.63592	14.767	114
SPBPB10D8.02c	7	7	>SPBPB10D8.02c |||arylsulfatase |Schizosaccharomyces pombe|chr 2|||Manual	1	20.9	62.421	554	2.4487e-51	0.63603	51.405	10
SPBC2F12.13	5	5	>SPBC2F12.13 |klp5|sot1|kinesin-like protein Klp5|Schizosaccharomyces pombe|chr 2|||Manual	1	7.8	99.058	883	7.4311e-46	0.63616	70.106	7
SPBC1861.03	7	7	>SPBC1861.03 |mak10||NatC N-acetyltransferase complex subunit Mak10 |Schizosaccharomyces pombe|chr 2|||Manual	1	11.2	80.455	708	3.8556e-52	0.63887	68.828	6
SPAC6F6.19	2	2	>SPAC6F6.19 |||RNA-binding protein, G-patch type|Schizosaccharomyces pombe|chr 1|||Manual	1	18.9	14.214	122	4.5472e-06	0.63939	4.875	2
SPAC11E3.03	2	2	>SPAC11E3.03 |pcs1||chromosome segregation protein Pcs1 |Schizosaccharomyces pombe|chr 1|||Manual	1	17.6	25.926	222	3.2404e-54	0.63949	6.8133	4
SPAC1A6.04c	3	3	>SPAC1A6.04c |plb1||phospholipase B homolog Plb1|Schizosaccharomyces pombe|chr 1|||Manual	1	5.1	67.118	613	3.06e-36	0.64062	6.691	19
SPCC1840.05c	18	18	>SPCC1840.05c |||phosphoglucomutase |Schizosaccharomyces pombe|chr 3|||Manual	1	42.2	65.494	587	0	0.64156	10.776	38
SPAC18G6.10	4	4	>SPAC18G6.10 |heh1|lem2|LEM domain protein Heh1/Lem2|Schizosaccharomyces pombe|chr 1|||Manual	1	8	78.178	688	5.5307e-40	0.64364	36.443	5
SPBC146.05c	3	3	>SPBC146.05c |cwf25||complexed with Cdc5 protein Cwf25|Schizosaccharomyces pombe|chr 2|||Manual	1	8.5	46.056	376	2.5533e-18	0.6445	154.6	5
SPCC1739.04c	5	5	>SPCC1739.04c |||sequence orphan|Schizosaccharomyces pombe|chr 3|||Manual	1	21.5	32.378	288	3.9789e-48	0.64551	20.148	7
SPAC328.03	8	8	>SPAC328.03 |tps1||alpha,alpha-trehalose-phosphate synthase [UDP-forming]|Schizosaccharomyces pombe|chr 1|||Manual	1	20.5	58.493	513	5.0636e-101	0.64696	23.529	19
SPAC17G6.07c	4	4	>SPAC17G6.07c |||SNARE Slt1 |Schizosaccharomyces pombe|chr 1|||Manual	1	17.6	25.829	222	1.1327e-17	0.64862	15.021	5
SPAC6G9.14	8	8	>SPAC6G9.14 |||RNA-binding protein|Schizosaccharomyces pombe|chr 1|||Manual	1	16.3	73.291	681	1.9802e-75	0.64922	27.755	11
SPBC15D4.02	3	3	>SPBC15D4.02 |||transcription factor, zf-fungal binuclear cluster type |Schizosaccharomyces pombe|chr 2|||Manual	1	8.6	45.971	419	9.9032e-26	0.65051	1.7157	3
SPAC31G5.08	3	3	>SPAC31G5.08 |ups1|ups|uroporphyrinogen-III synthase Ups1|Schizosaccharomyces pombe|chr 1|||Manual	1	14.3	28.515	251	1.2374e-08	0.65115	33.031	5
SPAC343.11c	14	14	>SPAC343.11c |msc1||multi-copy suppressor of Chk1|Schizosaccharomyces pombe|chr 1|||Manual	1	12.8	180.35	1588	3.4027e-118	0.6522	29.092	15
SPAC4F8.01	3	3	>SPAC4F8.01 |did4|SPAC644.03c, vps2|vacuolar sorting protein Did4|Schizosaccharomyces pombe|chr 1|||Manual	1	18.1	23.928	210	2.1258e-39	0.65257	7.767	6
SPAC9E9.13	7	7	>SPAC9E9.13 |wos2||p23 homolog, predicted co-chaperone Wos2|Schizosaccharomyces pombe|chr 1|||Manual	1	38.2	20.951	186	1.2626e-179	0.65339	8.2791	14
SPAC24H6.01c	4	4	>SPAC24H6.01c ||SPAPB21F2.01|membrane bound O-acyltransferase, MBOAT |Schizosaccharomyces pombe|chr 1|||Manual	1	9.9	68.233	583	1.8811e-60	0.65362	52.13	12
SPCC70.08c	2	2	>SPCC70.08c |||methyltransferase |Schizosaccharomyces pombe|chr 3|||Manual	1	10.4	29.688	260	2.2042e-10	0.65424	12.261	3
SPCC1682.15	1	1	>SPCC1682.15 |mug122||PX/PXA domain protein|Schizosaccharomyces pombe|chr 3|||Manual	1	1.9	85.64	749	5.389e-14	0.65616	14.495	2
SPCC11E10.03	8	8	>SPCC11E10.03 |mug1||dynactin complex subunit, dynamitin |Schizosaccharomyces pombe|chr 3|||Manual	1	33.3	41.248	351	2.11e-149	0.65653	19.499	13
SPBP23A10.04	5	5	>SPBP23A10.04 |apc2||anaphase-promoting complex subunit Apc2|Schizosaccharomyces pombe|chr 2|||Manual	1	7.8	78.742	681	6.3403e-27	0.65811	37.841	6
SPAC17A2.08c	6	6	>SPAC17A2.08c |||sequence orphan|Schizosaccharomyces pombe|chr 1|||Manual	1	27.8	31.247	270	4.1209e-108	0.65814	35.145	8
SPBC21C3.01c	11	11	>SPBC21C3.01c |vps13a|vps1301, SPBC31F10.18c|chorein homolog|Schizosaccharomyces pombe|chr 2|||Manual	1	4	354.01	3071	3.4734e-126	0.65867	22.85	16
SPAPB17E12.07c	2	2	>SPAPB17E12.07c |sen2||tRNA-splicing endonuclease subunit catalytic subunit Sen2|Schizosaccharomyces pombe|chr 1|||Manual	1	6.3	44.608	380	1.8698e-06	0.65914	50.625	2
SPBC2D10.16	3	3	>SPBC2D10.16 |||CENP-S homolog|Schizosaccharomyces pombe|chr 2|||Manual	1	18.2	12.82	110	2.9178e-06	0.66011	53.412	2
SPBC4F6.06	16	16	>SPBC4F6.06 |kin1||microtubule affinity-regulating kinase Kin1|Schizosaccharomyces pombe|chr 2|||Manual	1	18.4	98.748	891	1.5812e-69	0.66012	20.615	25
SPAC1834.03c ;SPBC1105.12 ;SPBC8D2.03c	4;4;4	4;4;4	>SPAC1834.03c |hhf1|h4.1|histone H4 h4.1|Schizosaccharomyces pombe|chr 1|||Manual;>SPBC1105.12 |hhf3|h4.3|histone H4 h4.3|Schizosaccharomyces pombe|chr 2|||Manual;>SPBC8D2.03c |hhf2|ams3, h4.2|histone H4 h4.2|Schizosaccharomyces pombe|chr 2|||Manual	3	54.4	11.423	103	2.1554e-161	0.66016	13.025	31
SPAC31A2.15c	2	2	>SPAC31A2.15c |dcc1||Ctf18 RFC-like complex subunit Dcc1|Schizosaccharomyces pombe|chr 1|||Manual	1	4.6	40.937	349	0.00064056	0.6603	32.592	2
SPCC645.14c	33	33	>SPCC645.14c |sti1||chaperone activator Sti1 |Schizosaccharomyces pombe|chr 3|||Manual	1	77.5	65.544	591	0	0.66108	13.017	130
SPBC1773.09c	14	14	>SPBC1773.09c |mug184||meiotically upregulated gene Mug184|Schizosaccharomyces pombe|chr 2|||Manual	1	37.4	63.757	551	3.5952e-180	0.66175	6.5093	16
SPAC1834.04 ;SPBC1105.11c ;SPBC8D2.04	3;3;3	3;3;3	>SPAC1834.04 |hht1||histone H3 h3.1|Schizosaccharomyces pombe|chr 1|||Manual;>SPBC1105.11c |hht3|h3.3|histone H3 h3.3|Schizosaccharomyces pombe|chr 2|||Manual;>SPBC8D2.04 |hht2|h3.2|histone H3 h3.2|Schizosaccharomyces pombe|chr 2|||Manual	3	26.5	15.357	136	9.4855e-95	0.66361	10.497	25
SPBC32F12.08c	3	3	>SPBC32F12.08c |duo1||DASH complex subunit Duo1|Schizosaccharomyces pombe|chr 2|||Manual	1	21.7	19.515	166	1.6767e-08	0.66472	17.855	3
SPAC4F8.11	8	8	>SPAC4F8.11 |||WD repeat protein, human WDR24 family|Schizosaccharomyces pombe|chr 1|||Manual	1	12.8	93.227	846	1.1211e-54	0.66544	23.065	7
SPBC19G7.02	5	5	>SPBC19G7.02 |||4-amino-4-deoxychorismate lyase |Schizosaccharomyces pombe|chr 2|||Manual	1	25.5	26.264	231	1.3454e-26	0.66643	7.4171	6
SPBC342.04	6	6	>SPBC342.04 |rpn1301|rpn13, rpn13a|19S proteasome regulatory subunit Rpn13a|Schizosaccharomyces pombe|chr 2|||Manual	1	28.5	31.82	291	5.437e-170	0.66766	9.8307	16
SPAC22A12.15c	29	29	>SPAC22A12.15c |bip1|bip|ER heat shock protein BiP|Schizosaccharomyces pombe|chr 1|||Manual	1	50.8	73.226	663	0	0.6678	20.773	136
SPAC8C9.14	8	8	>SPAC8C9.14 |prr1||transcription factor Prr1|Schizosaccharomyces pombe|chr 1|||Manual	1	21.5	60.045	539	8.7195e-63	0.66789	21.303	9
SPBP8B7.29	8	8	>SPBP8B7.29 |||para-aminobenzoate synthase |Schizosaccharomyces pombe|chr 2|||Manual	1	13.8	80.598	718	3.5455e-44	0.66856	12.314	14
SPBC3E7.15c	1	1	>SPBC3E7.15c |lac1|SPBC4F6.02c, mug83|sphingosine N-acyltransferase Lac1|Schizosaccharomyces pombe|chr 2|||Manual	1	3.9	45.335	384	8.2674e-27	0.66858	14.422	4
SPAC589.03c	7	7	>SPAC589.03c |||sequence orphan|Schizosaccharomyces pombe|chr 1|||Manual	1	38.1	19.001	168	6.6046e-24	0.66864	35.837	9
SPAC1142.07c	10	10	>SPAC1142.07c |vps32|snf7|vacuolar sorting protein Vps32|Schizosaccharomyces pombe|chr 1|||Manual	1	47.7	25.301	222	1.4914e-248	0.66983	29.743	27
SPCC126.12	5	5	>SPCC126.12 |||NGG1 interacting factor 3 family|Schizosaccharomyces pombe|chr 3|||Manual	1	25.2	29.85	278	2.8837e-63	0.67087	9.4497	7
SPAC17A5.16	13	13	>SPAC17A5.16 |ftp105||human c17orf28 ortholog 3|Schizosaccharomyces pombe|chr 1|||Manual	1	17	104.83	925	1.7537e-244	0.6714	18.949	17
SPAC31F12.01	18	18	>SPAC31F12.01 |zds1|SPAC637.14, mug88|zds family protein phosphatase type A regulator Zds1 |Schizosaccharomyces pombe|chr 1|||Manual	1	27.8	103.1	938	4.8824e-216	0.67245	39.272	31
SPAC13G7.02c	26	17	>SPAC13G7.02c |ssa1||heat shock protein Ssa1 |Schizosaccharomyces pombe|chr 1|||Manual	1	50	70.142	644	0	0.67254	33.831	85
SPBC16C6.03c	2	2	>SPBC16C6.03c |||ribosome assembly protein |Schizosaccharomyces pombe|chr 2|||Manual	1	19.1	15.968	141	1.7114e-38	0.67309	6.0991	6
SPBC30B4.08	2	2	>SPBC30B4.08 |eri1||double-strand siRNA ribonuclease Eri1|Schizosaccharomyces pombe|chr 2|||Manual	1	8.6	36.966	313	2.7738e-28	0.67369	12.501	2
SPBC13G1.12	3	3	>SPBC13G1.12 |did2||vacuolar sorting protein Did2|Schizosaccharomyces pombe|chr 2|||Manual	1	25.8	19.432	178	4.2392e-17	0.67498	6.8741	5
SPAC1B3.03c	19	19	>SPAC1B3.03c |wis2|cyp5|cyclophilin family peptidyl-prolyl cis-trans isomerase Wis2|Schizosaccharomyces pombe|chr 1|||Manual	1	61.5	40.161	356	0	0.67517	17.307	37
SPBC530.14c	7	7	>SPBC530.14c |dsk1||SR protein-specific kinase Dsk1|Schizosaccharomyces pombe|chr 2|||Manual	1	19.9	61.055	544	2.7209e-178	0.67534	10.735	11
SPCC4G3.08	9	9	>SPCC4G3.08 |psk1||serine/threonine protein kinase Psk1|Schizosaccharomyces pombe|chr 3|||Manual	1	20.4	49.32	436	1.3134e-87	0.6755	13.069	19
SPBC1289.01c	6	6	>SPBC1289.01c |chr4|cfh3, SPBC1539.11c|1,3-beta-glucan synthase regulatory factor Chf3/Chr4|Schizosaccharomyces pombe|chr 2|||Manual	1	20.9	70.015	633	2.822e-75	0.67683	13.934	9
SPAC23C4.12	5	5	>SPAC23C4.12 |hhp2||serine/threonine protein kinase Hhp2|Schizosaccharomyces pombe|chr 1|||Manual	1	14.5	45.831	400	1.1524e-27	0.67686	11.321	9
SPBC15D4.06	2	2	>SPBC15D4.06 |||NatC N-acetyltransferase complex catalytic subunit |Schizosaccharomyces pombe|chr 2|||Manual	1	14.7	17.699	150	6.2498e-08	0.67715	9.3839	3
SPCC18B5.01c	25	25	>SPCC18B5.01c |bfr1|hba2, SPCPJ732.04c|brefeldin A efflux transporter Bfr1|Schizosaccharomyces pombe|chr 3|||Manual	1	24.1	171.75	1530	0	0.67785	13.603	50
SPBC887.06c	1	1	>SPBC887.06c |snx3|grd19|sorting nexin Snx3|Schizosaccharomyces pombe|chr 2|||Manual	1	14	16.961	143	0.040246	0.67812	19.051	2
SPCC1020.06c	14	14	>SPCC1020.06c |tal1||transaldolase |Schizosaccharomyces pombe|chr 3|||Manual	1	61.2	35.238	322	0	0.67901	19.466	87
SPCC1281.04	4	4	>SPCC1281.04 |||pyridoxal reductase |Schizosaccharomyces pombe|chr 3|||Manual	1	15.3	36.843	333	7.6132e-16	0.67915	8.0909	4
SPAC19G12.14	11	11	>SPAC19G12.14 |its3||1-phosphatidylinositol-4-phosphate 5-kinase Its3|Schizosaccharomyces pombe|chr 1|||Manual	1	24.7	83.747	742	1.0215e-234	0.67998	123.45	23
SPBC6B1.05c	6	6	>SPBC6B1.05c |atg7||ubiquitin-like conjugating enzyme Atg7|Schizosaccharomyces pombe|chr 2|||Manual	1	13.7	73.362	649	3.8562e-34	0.68057	9.9367	6
SPBC947.03c	1	1	>SPBC947.03c |||Sm domain protein|Schizosaccharomyces pombe|chr 2|||Manual	1	12.1	13.226	116	0.00044147	0.68078	13.676	2
SPCC1020.10	14	14	>SPCC1020.10 |oca2||serine/threonine protein kinase Oca2|Schizosaccharomyces pombe|chr 3|||Manual	1	26	73.231	650	3.6409e-197	0.68209	15.768	28
SPAC23A1.02c	5	5	>SPAC23A1.02c |||phosphoprotein phosphatase |Schizosaccharomyces pombe|chr 1|||Manual	1	12.6	48.665	430	2.5215e-23	0.68214	5.2819	5
SPAC25B8.02	6	6	>SPAC25B8.02 |sds3||Clr6 histone deacetylase complex subunit Sds3|Schizosaccharomyces pombe|chr 1|||Manual	1	25.5	30.752	267	2.0426e-79	0.68241	68.926	8
SPAC19G12.15c	18	18	>SPAC19G12.15c |tpp1||trehalose-6-phosphate phosphatase Tpp1|Schizosaccharomyces pombe|chr 1|||Manual	1	34.3	93.876	817	0	0.68275	14.065	57
SPAC22H12.01c	8	8	>SPAC22H12.01c |mug35|SPAC23G3.13c|sequence orphan|Schizosaccharomyces pombe|chr 1|||Manual	1	47	27.521	234	9.4345e-172	0.68277	17.147	20
SPCC548.04	2	2	>SPCC548.04 |urm1||ubiquitin family protein Urm1 |Schizosaccharomyces pombe|chr 3|||Manual	1	32	10.717	97	7.9079e-35	0.68375	3.4076	2
SPAC23C11.04c	9	9	>SPAC23C11.04c |pnk1||DNA kinase/phosphatase Pnk1|Schizosaccharomyces pombe|chr 1|||Manual	1	27.3	48.477	421	4.3519e-43	0.68435	22.492	9
SPCC736.14	12	12	>SPCC736.14 |dis1||microtubule-associated protein Dis1|Schizosaccharomyces pombe|chr 3|||Manual	1	18.1	97.545	882	7.968e-79	0.68514	38.337	17
SPAC1687.09	14	14	>SPAC1687.09 |||ENTH/VHS domain protein |Schizosaccharomyces pombe|chr 1|||Manual	1	14.5	150.02	1379	4.5773e-137	0.68532	27.413	19
SPAC24H6.08	3	3	>SPAC24H6.08 |||sequence orphan|Schizosaccharomyces pombe|chr 1|||Manual	1	16.4	24.24	220	5.3588e-26	0.68532	12.697	5
SPAC513.05	21	21	>SPAC513.05 |ams1||alpha-mannosidase |Schizosaccharomyces pombe|chr 1|||Manual	1	25.8	122.44	1077	8.2446e-219	0.68576	13.271	41
SPBC839.14c	4	4	>SPBC839.14c |||methyltransferase involved in endocytosis |Schizosaccharomyces pombe|chr 2|||Manual	1	16	27.011	238	3.6824e-14	0.68686	14.884	5
SPBC800.03	7	7	>SPBC800.03 |clr3||histone deacetylase |Schizosaccharomyces pombe|chr 2|||Manual	1	13.1	76.791	687	6.2983e-92	0.68745	15.499	12
SPBC660.16	23	23	>SPBC660.16 |||phosphogluconate dehydrogenase, decarboxylating|Schizosaccharomyces pombe|chr 2|||Manual	1	70.1	53.679	492	0	0.68796	13.281	184
SPAC26F1.09	10	10	>SPAC26F1.09 |gyp51||GTPase activating protein Gyp51 |Schizosaccharomyces pombe|chr 1|||Manual	1	10.8	116.29	1031	1.1496e-188	0.68799	12.295	34
SPCC23B6.03c	5	5	>SPCC23B6.03c |tel1||ATM checkpoint kinase|Schizosaccharomyces pombe|chr 3|||Manual	1	2.1	327.14	2812	2.6202e-19	0.68816	28.137	5
SPCC16A11.16c	6	6	>SPCC16A11.16c |rpn1301|rpn13, rpn13b|19S proteasome regulatory subunit Rpn13b|Schizosaccharomyces pombe|chr 3|||Manual	1	24.2	43.902	388	1.0397e-136	0.68886	16.679	15
SPBC30D10.07c	10	10	>SPBC30D10.07c |||biotin-protein ligase |Schizosaccharomyces pombe|chr 2|||Manual	1	21.4	70.631	631	7.3732e-123	0.68939	10.8	15
SPBC16A3.10	7	7	>SPBC16A3.10 |||membrane bound O-acyltransferase, MBOAT |Schizosaccharomyces pombe|chr 2|||Manual	1	11.8	58.821	509	1.6703e-38	0.68957	19.497	9
SPBC21.03c	5	5	>SPBC21.03c |||DUF55 family protein|Schizosaccharomyces pombe|chr 2|||Manual	1	26.1	30.961	261	2.8441e-28	0.68973	33.947	5
SPCC622.08c	4	1	>SPCC622.08c |hta1||histone H2A alpha|Schizosaccharomyces pombe|chr 3|||Manual	1	53.8	13.878	132	2.9305e-135	0.69073	11.008	147
SPCC16A11.12c	2	2	>SPCC16A11.12c |ubp1||ubiquitin C-terminal hydrolase Ubp1|Schizosaccharomyces pombe|chr 3|||Manual	1	2	98.655	849	1.048e-05	0.69193	5.2161	2
SPBC119.05c	7	7	>SPBC119.05c |||Wiskott-Aldrich syndrome homolog binding protein Lsb1 |Schizosaccharomyces pombe|chr 2|||Manual	1	28.4	31.736	296	3.4186e-179	0.69247	8.0709	12
SPAC21E11.05c	5	5	>SPAC21E11.05c |cyp8||cyclophilin family peptidyl-prolyl cis-trans isomerase Cyp8|Schizosaccharomyces pombe|chr 1|||Manual	1	13.2	58.625	516	5.8938e-105	0.69254	12.048	7
SPBC21C3.20c	6	6	>SPBC21C3.20c |git1||C2 domain protein Git1|Schizosaccharomyces pombe|chr 2|||Manual	1	6.6	128.3	1098	8.4338e-57	0.69272	11.307	10
SPAC1F3.03	5	5	>SPAC1F3.03 |||Lgl family protein|Schizosaccharomyces pombe|chr 1|||Manual	1	5.3	112.01	1004	2.1619e-22	0.69296	42.226	8
SPAC7D4.11c	8	8	>SPAC7D4.11c |sec39||secretory pathway protein Sec39 |Schizosaccharomyces pombe|chr 1|||Manual	1	12.7	87.51	769	2.3838e-58	0.69325	11.09	8
SPAC22E12.11c	7	7	>SPAC22E12.11c |set3||histone lysine methyltransferase Set3|Schizosaccharomyces pombe|chr 1|||Manual	1	12	94.886	859	5.7e-127	0.69408	24.458	9
SPAC9G1.10c	13	13	>SPAC9G1.10c |||inositol polyphosphate phosphatase |Schizosaccharomyces pombe|chr 1|||Manual	1	14.8	131.27	1191	1.5956e-132	0.69408	20.418	18
SPBC1703.04	5	5	>SPBC1703.04 |mlh1||MutL family protein Mlh1 |Schizosaccharomyces pombe|chr 2|||Manual	1	11.4	77.253	684	2.0799e-13	0.69438	21.84	4
SPCC1450.15	4	4	>SPCC1450.15 |||pig-F |Schizosaccharomyces pombe|chr 3|||Manual	1	12.5	56.614	503	1.0988e-64	0.69445	20.652	3
SPBC32F12.10	16	16	>SPBC32F12.10 |||phosphoglucomutase |Schizosaccharomyces pombe|chr 2|||Manual	1	44	60.598	554	0	0.69451	19.168	73
SPAC1782.03	10	10	>SPAC1782.03 |saf3||microfibrillar-associated protein family protein|Schizosaccharomyces pombe|chr 1|||Manual	1	30.7	40.741	355	1.2666e-104	0.69461	21.592	18
SPBC21C3.10c	4	4	>SPBC21C3.10c |||5-amino-6-|Schizosaccharomyces pombe|chr 2|||Manual	1	22.8	29.752	268	1.0763e-34	0.69473	29.463	5
SPAC10F6.10	7	7	>SPAC10F6.10 |||protein kinase, RIO family|Schizosaccharomyces pombe|chr 1|||Manual	1	18.2	60.231	521	3.9871e-63	0.69539	15.319	10
SPAC25G10.07c	10	10	>SPAC25G10.07c |cut7||kinesin-like protein Cut7|Schizosaccharomyces pombe|chr 1|||Manual	1	12.4	122.13	1085	9.6815e-44	0.69558	47.692	14
SPAC29B12.05c	2	2	>SPAC29B12.05c |||mitochondrial S-adenosylmethionine-dependent methyltransferase |Schizosaccharomyces pombe|chr 1|||Manual	1	7.1	35.77	309	0.00013748	0.6958	24.467	2
SPBC13G1.05	4	4	>SPBC13G1.05 |||ER protein folding protein |Schizosaccharomyces pombe|chr 2|||Manual	1	10.5	74.731	649	4.1804e-06	0.69604	32.487	4
SPAC1093.04c	4	4	>SPAC1093.04c |||tRNA nucleotidyltransferase |Schizosaccharomyces pombe|chr 1|||Manual	1	8	57.553	500	6.0362e-28	0.6969	4.8282	6
SPAC57A7.07c	4	4	>SPAC57A7.07c |||homocysteine methyltransferase |Schizosaccharomyces pombe|chr 1|||Manual	1	18.5	34.541	308	6.3823e-22	0.69693	3.1094	4
SPBC3B9.06c	7	7	>SPBC3B9.06c |atg3|apg3|autophagy associated protein Atg3|Schizosaccharomyces pombe|chr 2|||Manual	1	38.9	31.885	275	9.485e-81	0.69748	12.257	14
SPCC132.02	4	4	>SPCC132.02 |hst2||Sir2 family histone deacetylase Hst2|Schizosaccharomyces pombe|chr 3|||Manual	1	19	37.915	332	3.7095e-129	0.69859	12.669	9
SPAC343.17c	5	5	>SPAC343.17c |||WD repeat protein, human WDR70 family|Schizosaccharomyces pombe|chr 1|||Manual	1	10.6	63.662	576	1.6048e-41	0.6987	6.8909	5
SPAC10F6.17c	9	9	>SPAC10F6.17c ||SPAC56E4.01c|mitochondrial pyruvate dehydrogenase |Schizosaccharomyces pombe|chr 1|||Manual	1	26.1	49.74	444	1.6252e-148	0.69885	17.621	24
SPBC1778.10c	6	6	>SPBC1778.10c |ppk21|SPBC4C3.11|serine/threonine protein kinase Ppk21|Schizosaccharomyces pombe|chr 2|||Manual	1	19.8	62.584	550	7.8792e-97	0.69971	99.962	8
SPAC767.01c	20	20	>SPAC767.01c |vps1|SPAC9G1.14c|dynamin family protein Vps1|Schizosaccharomyces pombe|chr 1|||Manual	1	44.4	75.79	678	0	0.69995	11.425	50
SPCC569.07	3	3	>SPCC569.07 |||aromatic aminotransferase |Schizosaccharomyces pombe|chr 3|||Manual	1	8.1	53.613	470	3.3507e-26	0.70319	4.8704	2
SPAC13G7.05	6	6	>SPAC13G7.05 |||acyl-coA-sterol acyltransferase |Schizosaccharomyces pombe|chr 1|||Manual	1	11.7	63.098	537	9.7704e-66	0.70348	7.4516	10
SPBC11C11.03	3	3	>SPBC11C11.03 |ndc80|ndc10, tid3|spindle pole body protein Ndc80|Schizosaccharomyces pombe|chr 2|||Manual	1	6.6	71.858	624	8.7439e-46	0.70608	19.459	3
SPAC19A8.08	7	7	>SPAC19A8.08 |upf2||nonsense-mediated decay protein Upf2|Schizosaccharomyces pombe|chr 1|||Manual	1	6.1	122.09	1049	3.5854e-73	0.70613	8.8909	8
SPAC4G9.12	10	10	>SPAC4G9.12 |||gluconokinase|Schizosaccharomyces pombe|chr 1|||Manual	1	67.9	21.648	193	1.2119e-141	0.70622	14.246	42
SPBC2G2.01c	6	6	>SPBC2G2.01c |liz1|SPBC4B4.13c|pantothenate transporter Liz1|Schizosaccharomyces pombe|chr 2|||Manual	1	11.5	57.963	514	2.8701e-46	0.70682	5.6694	5
SPBC19C2.09	4	4	>SPBC19C2.09 |sre1||sterol regulatory element binding protein, transcription factor Sre1|Schizosaccharomyces pombe|chr 2|||Manual	1	8.8	98.485	900	5.6958e-110	0.70861	68.048	6
SPBC16E9.13	4	4	>SPBC16E9.13 |ksp1|ppk20|serine/threonine protein kinase Ksp1 |Schizosaccharomyces pombe|chr 2|||Manual	1	9.9	53.522	474	5.8201e-21	0.70913	17.944	6
SPAC227.14	7	7	>SPAC227.14 |||nicotinamide riboside kinase |Schizosaccharomyces pombe|chr 1|||Manual	1	50.2	26.619	235	1.1739e-213	0.70917	19.929	15
SPBC2D10.12	5	5	>SPBC2D10.12 |rhp23||Rad23 homolog Rhp23|Schizosaccharomyces pombe|chr 2|||Manual	1	17.7	40.135	368	4.3046e-95	0.70952	9.5141	22
SPBC21B10.03c	25	25	>SPBC21B10.03c |||ataxin-2 homolog|Schizosaccharomyces pombe|chr 2|||Manual	1	38.6	85.523	791	0	0.71014	17.527	59
SPAC30.03c	4	4	>SPAC30.03c |tsn1|tsn, mug90|translin|Schizosaccharomyces pombe|chr 1|||Manual	1	21.4	25.493	220	5.8859e-27	0.71112	13.104	9
SPBP4H10.06c	34	34	>SPBP4H10.06c |cut14|smc2|condensin complex subunit Cut14|Schizosaccharomyces pombe|chr 2|||Manual	1	35.9	134.14	1172	0	0.71126	38.054	48
SPAC29E6.03c	24	24	>SPAC29E6.03c |uso1|SPAC30.07c|ER to Golgi tethering factor Uso1 |Schizosaccharomyces pombe|chr 1|||Manual	1	25.9	121.57	1067	2.1599e-236	0.71171	11.554	35
SPAC20H4.01	6	6	>SPAC20H4.01 |utp5|SPAC631.03|U3 snoRNP-associated protein Utp5|Schizosaccharomyces pombe|chr 1|||Manual	1	10.7	73.697	666	8.7122e-39	0.71175	11.29	8
SPAC22H12.03	11	11	>SPAC22H12.03 |||mitochondrial hydrolase |Schizosaccharomyces pombe|chr 1|||Manual	1	39.3	30.749	270	3.8587e-59	0.71302	10.269	18
SPAC2C4.10c	8	8	>SPAC2C4.10c |||sequence orphan|Schizosaccharomyces pombe|chr 1|||Manual	1	61.4	19.686	166	1.9702e-112	0.7134	14.512	20
SPBC1685.01	4	4	>SPBC1685.01 |pmp1||dual-specificity MAP kinase phosphatase Pmp1|Schizosaccharomyces pombe|chr 2|||Manual	1	23.4	31.628	278	3.0896e-41	0.71501	20.558	7
SPCC4B3.04c	14	14	>SPCC4B3.04c |nte1||lysophospholipase|Schizosaccharomyces pombe|chr 3|||Manual	1	13.4	147.84	1316	1.7253e-112	0.71526	39.439	18
SPBC713.09	24	24	>SPBC713.09 |||sequence orphan|Schizosaccharomyces pombe|chr 2|||Manual	1	49.9	44.77	395	0	0.71542	62.128	56
SPAC1952.17c	16	16	>SPAC1952.17c ||SPAC890.01c|GTPase activating protein |Schizosaccharomyces pombe|chr 1|||Manual	1	40.9	71.878	619	4.758e-241	0.71562	17.782	27
SPCC4B3.18	6	6	>SPCC4B3.18 |||phosphopantothenate-cysteine ligase|Schizosaccharomyces pombe|chr 3|||Manual	1	22.8	36.242	316	1.6565e-38	0.71722	21.309	9
SPCC1322.04	18	18	>SPCC1322.04 |||UTP-glucose-1-phosphate uridylyltransferase |Schizosaccharomyces pombe|chr 3|||Manual	1	50.2	56.429	506	0	0.71731	9.9862	269
SPAC30C2.08	11	11	>SPAC30C2.08 |||conserved fungal protein|Schizosaccharomyces pombe|chr 1|||Manual	1	37.2	52.69	457	0	0.71751	7.495	25
SPBC13G1.10c	16	16	>SPBC13G1.10c |mug81||ATP-dependent RNA helicase Slh1|Schizosaccharomyces pombe|chr 2|||Manual	1	10.2	218.56	1935	5.1561e-57	0.71793	29.917	19
SPCC188.04c	6	6	>SPCC188.04c |spc25||kinetochore protein Spc25|Schizosaccharomyces pombe|chr 3|||Manual	1	33.2	28.81	238	1.0297e-32	0.71924	31.017	7
SPBC15D4.12c	4	4	>SPBC15D4.12c |mug98||sequence orphan|Schizosaccharomyces pombe|chr 2|||Manual	1	35.4	13.639	113	1.4601e-09	0.71954	104.98	3
SPCC16A11.04	3	3	>SPCC16A11.04 |snx12||sorting nexin Snx12 |Schizosaccharomyces pombe|chr 3|||Manual	1	3.3	116.99	1010	1.0673e-06	0.71979	43.128	3
SPAC17A2.06c	2	2	>SPAC17A2.06c |vps8||WD repeat protein Vps8|Schizosaccharomyces pombe|chr 1|||Manual	1	1.3	146.21	1272	0.00024231	0.72039	0.70057	2
SPAC222.13c	16	16	>SPAC222.13c |||6-phosphofructo-2-kinase |Schizosaccharomyces pombe|chr 1|||Manual	1	31.9	68.639	592	2.9112e-256	0.7208	50.262	27
SPAC31G5.02	3	3	>SPAC31G5.02 |||ER chaperone Rot1 |Schizosaccharomyces pombe|chr 1|||Manual	1	15.5	26.432	232	1.3572e-22	0.72104	19.976	16
SPCC1739.11c	7	7	>SPCC1739.11c |cdc11||SIN component scaffold protein, centriolin ortholog Cdc11|Schizosaccharomyces pombe|chr 3|||Manual	1	10.5	118.63	1045	1.5733e-38	0.72147	5.5363	8
SPCC417.07c	25	25	>SPCC417.07c |mto1|mbo1, mod20|MT organizer Mto1|Schizosaccharomyces pombe|chr 3|||Manual	1	24.5	128.47	1115	3.1008e-136	0.72196	23.658	33
SPAC6F6.16c	3	3	>SPAC6F6.16c |tpz1|SPAC6F6.18c, mug169|Tppl homolog Tpz1|Schizosaccharomyces pombe|chr 1|||Manual	1	7.5	57.684	508	4.3032e-17	0.72221	13.319	3
SPBC337.12	14	14	>SPBC337.12 |||human ZC3H3 homolog|Schizosaccharomyces pombe|chr 2|||Manual	1	47.2	42.395	377	3.6512e-69	0.72269	13.753	15
SPAC959.04c	2	2	>SPAC959.04c |||mannosyltransferase |Schizosaccharomyces pombe|chr 1|||Manual	1	7	35.274	298	0.00031437	0.72286	12.934	2
SPBC13G1.11	6	6	>SPBC13G1.11 |ykt6||SNARE Ykt6|Schizosaccharomyces pombe|chr 2|||Manual	1	53.8	22.651	197	0	0.72322	38.826	15
SPCC1672.04c	5	5	>SPCC1672.04c |||mitochondrial copper chaperone |Schizosaccharomyces pombe|chr 3|||Manual	1	66.3	11.296	101	2.2417e-196	0.72372	16.343	9
SPCC162.05	2	2	>SPCC162.05 |coq3||hexaprenyldihydroxybenzoate methyltransferase Coq3|Schizosaccharomyces pombe|chr 3|||Manual	1	11.1	30.494	271	1.7397e-19	0.72379	0.36116	3
SPCC1672.09	9	9	>SPCC1672.09 |||triglyceride lipase-cholesterol esterase |Schizosaccharomyces pombe|chr 3|||Manual	1	24.8	54.38	467	2.7817e-94	0.72379	21.52	20
SPBC36B7.03	13	13	>SPBC36B7.03 |sec63||ER protein translocation subcomplex subunit Sec63 |Schizosaccharomyces pombe|chr 2|||Manual	1	28	69.725	611	4.8353e-202	0.72442	8.7604	24
SPBC29A10.11c	7	7	>SPBC29A10.11c |vps902|vps9b|guanyl-nucleotide exchange factor Vps902 |Schizosaccharomyces pombe|chr 2|||Manual	1	21.9	45.297	402	3.7203e-109	0.72452	14.974	10
SPBC887.14c	6	6	>SPBC887.14c |pfh1|pif1|pif1 helicase homolog Pfh1|Schizosaccharomyces pombe|chr 2|||Manual	1	10.8	90.049	805	8.1156e-90	0.72509	4.8812	7
SPBC4.07c	16	16	>SPBC4.07c |rpt2|mts2|19S proteasome regulatory subunit Rpt2|Schizosaccharomyces pombe|chr 2|||Manual	1	50	50.06	448	7.873e-226	0.72573	8.8879	65
SPAPJ696.02	4	4	>SPAPJ696.02 |||actin cortical patch component Lsb4 |Schizosaccharomyces pombe|chr 1|||Manual	1	14.7	46.373	430	5.821e-99	0.72577	9.4175	11
SPAC1D4.09c	8	8	>SPAC1D4.09c |rtf2||replication termination factor Rtf2|Schizosaccharomyces pombe|chr 1|||Manual	1	38.3	27.057	240	2.9388e-72	0.72592	17.174	18
SPCC622.09	3	3	>SPCC622.09 |htb1||histone H2B Htb1|Schizosaccharomyces pombe|chr 3|||Manual	1	25.4	13.819	126	2.3463e-90	0.72628	14.239	20
SPAC3G9.01	7	7	>SPAC3G9.01 |nsk1||Clp1-interacting protein Nsk1|Schizosaccharomyces pombe|chr 1|||Manual	1	16.7	51.57	462	2.0207e-30	0.72747	33.007	7
SPBC19C7.01	9	9	>SPBC19C7.01 ||SPBC32F12.13c|Mago binding protein homolog|Schizosaccharomyces pombe|chr 2|||Manual	1	45.9	22.581	196	4.0053e-51	0.72763	23.843	13
SPCC1672.02c	15	15	>SPCC1672.02c |sap1||switch-activating protein Sap1|Schizosaccharomyces pombe|chr 3|||Manual	1	52.4	29.127	254	3.6124e-216	0.72815	14.493	50
SPBC776.13	8	8	>SPBC776.13 |cnd1||condensin complex non-SMC subunit Cnd1|Schizosaccharomyces pombe|chr 2|||Manual	1	8.5	131.32	1158	3.2805e-45	0.72819	8.8242	9
SPBC23E6.02	2	2	>SPBC23E6.02 |||ATP-dependent DNA helicase |Schizosaccharomyces pombe|chr 2|||Manual	1	3.3	118.36	1040	1.7166e-13	0.72845	16.788	2
SPCC1620.07c	10	10	>SPCC1620.07c |||lunapark homolog|Schizosaccharomyces pombe|chr 3|||Manual	1	33.5	37.436	334	1.6687e-148	0.72866	81.903	17
SPBC1685.04	3	3	>SPBC1685.04 |||sequence orphan|Schizosaccharomyces pombe|chr 2|||Manual	1	14.5	37.018	325	3.0044e-45	0.72918	13.413	5
SPAC16A10.06c	2	2	>SPAC16A10.06c |nse2||Smc5-6 complex non-SMC subunit 2|Schizosaccharomyces pombe|chr 1|||Manual	1	7.9	30.749	267	2.7266e-08	0.72924	1.2137	2
SPAC3H5.08c	11	11	>SPAC3H5.08c |||WD repeat protein, human WDR44 family|Schizosaccharomyces pombe|chr 1|||Manual	1	17.1	95.18	855	6.6168e-212	0.72946	14.882	15
SPCC1919.02	6	6	>SPCC1919.02 |||pig-X|Schizosaccharomyces pombe|chr 3|||Manual	1	23.5	38.482	332	2.3855e-69	0.73045	10.584	12
SPAC1B3.11c	2	2	>SPAC1B3.11c |ypt4||GTPase Ypt4|Schizosaccharomyces pombe|chr 1|||Manual	1	13.7	26.269	234	1.6523e-18	0.73088	16.056	2
SPCC188.03	11	11	>SPCC188.03 |cnd3||condensin complex non-SMC subunit Cnd3|Schizosaccharomyces pombe|chr 3|||Manual	1	20.6	100.49	875	3.3477e-91	0.73126	14.682	14
SPBC947.11c	3	3	>SPBC947.11c |elg1||DNA replication factor C complex subunit Elg1|Schizosaccharomyces pombe|chr 2|||Manual	1	5.2	103.84	920	1.0009e-09	0.73179	21.387	3
SPAC694.03	5	5	>SPAC694.03 |||conserved fungal protein|Schizosaccharomyces pombe|chr 1|||Manual	1	26.1	28.274	249	3.5203e-22	0.73291	7.5351	5
SPBC577.08c	12	12	>SPBC577.08c |txl1|trx3|thioredoxin-like I protein Txl1|Schizosaccharomyces pombe|chr 2|||Manual	1	53.4	31.889	290	4.4059e-255	0.73335	15.737	26
SPAC343.09	9	9	>SPAC343.09 |ubx3|mug39|UBX domain protein Ubx3|Schizosaccharomyces pombe|chr 1|||Manual	1	26.3	44.896	410	8.4051e-254	0.73419	28.497	25
SPCC965.10	1	1	>SPCC965.10 |||transcription factor |Schizosaccharomyces pombe|chr 3|||Manual	1	2.3	59.8	525	1.1142e-12	0.73425	6.6994	3
SPAC2C4.15c	5	5	>SPAC2C4.15c |ubx2|ucp13|UBX domain protein Ubx2|Schizosaccharomyces pombe|chr 1|||Manual	1	16.4	47.234	427	3.5091e-154	0.73429	11.877	12
SPAC1F3.09	12	12	>SPAC1F3.09 |mug161||CwfJ family protein|Schizosaccharomyces pombe|chr 1|||Manual	1	28.3	63.216	561	8.1597e-108	0.7345	15.959	20
SPCC188.07	21	21	>SPCC188.07 |ccq1||telomere maintenance protein Ccq1|Schizosaccharomyces pombe|chr 3|||Manual	1	31.7	83.3	735	4.5692e-262	0.73453	40.483	30
SPAC24C9.05c	8	8	>SPAC24C9.05c |mug70||conserved protein |Schizosaccharomyces pombe|chr 1|||Manual	1	13.2	79.253	730	6.167e-134	0.73454	8.5029	15
SPBC18E5.10	5	5	>SPBC18E5.10 |||iron sulfur cluster assembly protein |Schizosaccharomyces pombe|chr 2|||Manual	1	17	50.094	452	1.0436e-34	0.73514	27.271	6
SPBC1709.04c	4	4	>SPBC1709.04c |cyp3||cyclophilin family peptidyl-prolyl cis-trans isomerase Cyp3|Schizosaccharomyces pombe|chr 2|||Manual	1	35.8	18.905	173	3.283e-80	0.73517	12.562	10
SPAC20H4.10	7	7	>SPAC20H4.10 |ufd2||ubiquitin-protein ligase E4 |Schizosaccharomyces pombe|chr 1|||Manual	1	9	115.28	1010	3.6815e-79	0.73532	27.596	11
SPCC306.08c	13	13	>SPCC306.08c |||malate dehydrogenase|Schizosaccharomyces pombe|chr 3|||Manual	1	58.7	35.787	341	8.9442e-272	0.7358	13.96	47
SPBC776.15c	15	15	>SPBC776.15c |kgd2||dihydrolipoamide S-succinyltransferase, e2 component of oxoglutarate dehydrogenase complex Kdg2 |Schizosaccharomyces pombe|chr 2|||Manual	1	41.8	48.964	452	0	0.73634	8.9807	60
SPBC19F8.07	8	8	>SPBC19F8.07 |mcs6|crk1, mop1, cdk7|cyclin-dependent protein kinase/CDK-activating kinase Mcs6|Schizosaccharomyces pombe|chr 2|||Manual	1	29.3	38.537	335	5.9613e-77	0.73649	11.6	13
SPBC215.10	6	6	>SPBC215.10 |||haloacid dehalogenase-like hydrolase|Schizosaccharomyces pombe|chr 2|||Manual	1	27.5	33.261	302	1.5146e-70	0.73668	21.067	9
SPAC1006.03c	11	11	>SPAC1006.03c |||human CCDC131 homolog|Schizosaccharomyces pombe|chr 1|||Manual	1	20.6	79.708	714	5.1352e-176	0.73669	19.342	15
SPAC22F3.11c	4	4	>SPAC22F3.11c |snu23||U4/U6 x U5 tri-snRNP complex subunit Snu23 |Schizosaccharomyces pombe|chr 1|||Manual	1	38.7	20.139	173	2.4124e-55	0.737	9.5021	10
SPAC57A7.15c	3	3	>SPAC57A7.15c |||sequence orphan|Schizosaccharomyces pombe|chr 1|||Manual	1	34.3	15.909	137	7.7799e-43	0.73759	5.3197	6
SPAC144.12	11	11	>SPAC144.12 |||ribose 5-phosphate isomerase |Schizosaccharomyces pombe|chr 1|||Manual	1	36.9	29.329	274	9.3328e-92	0.73815	10.827	33
SPAC1B3.20	2	2	>SPAC1B3.20 |||sequence orphan|Schizosaccharomyces pombe|chr 1|||Manual	1	35.9	8.5512	78	1.7223e-14	0.73882	2.7021	3
SPBC11B10.01	15	15	>SPBC11B10.01 |alg2|SPBC32H8.14|mannosyltransferase complex subunit Alg2 |Schizosaccharomyces pombe|chr 2|||Manual	1	25.6	57.849	511	3.8904e-207	0.73905	18.847	29
SPAC24B11.08c	8	8	>SPAC24B11.08c |||COPII-coated vesicle component Erv46|Schizosaccharomyces pombe|chr 1|||Manual	1	22.1	43.707	390	2.8012e-46	0.73906	43.607	20
SPAC6C3.06c	8	8	>SPAC6C3.06c |||P-type ATPase, calcium transporting|Schizosaccharomyces pombe|chr 1|||Manual	1	10.6	116.59	1033	1.0665e-60	0.73964	23.962	13
SPBC14C8.17c	3	3	>SPBC14C8.17c |spt8|sep9|SAGA complex subunit Spt8|Schizosaccharomyces pombe|chr 2|||Manual	1	10.5	58.418	526	5.9018e-112	0.73999	10.948	4
SPCC16C4.16c	4	4	>SPCC16C4.16c |||conserved fungal protein|Schizosaccharomyces pombe|chr 3|||Manual	1	21.8	23.853	206	7.0594e-134	0.73999	8.0484	10
SPCP1E11.10	8	8	>SPCP1E11.10 |||ankyrin repeat protein, unknown biological role|Schizosaccharomyces pombe|chr 3|||Manual	1	62.3	22.863	207	8.1869e-222	0.74006	14.072	12
SPBC56F2.07c	7	7	>SPBC56F2.07c |||ribosome biogenesis factor recycling AAA family ATPase|Schizosaccharomyces pombe|chr 2|||Manual	1	11.4	88.471	809	2.9188e-22	0.74011	43.22	8
SPAP27G11.06c	7	7	>SPAP27G11.06c |vas2|aps1|AP-1 adaptor complex sigma subunit Aps1|Schizosaccharomyces pombe|chr 1|||Manual	1	46.9	18.647	162	2.6635e-189	0.74025	24.838	14
SPAC23C4.14	8	8	>SPAC23C4.14 |alg1||mannosyltransferase complex subunit Alg1 |Schizosaccharomyces pombe|chr 1|||Manual	1	14.2	48.726	424	9.6069e-30	0.74045	20.505	9
SPAC732.02c	11	11	>SPAC732.02c |||fructose-2,6-bisphosphate 2-phosphatase activity |Schizosaccharomyces pombe|chr 1|||Manual	1	33.1	46.947	408	1.0957e-124	0.74116	11.103	21
SPAC23G3.11	10	10	>SPAC23G3.11 |rpn6||19S proteasome regulatory subunit Rpn6 |Schizosaccharomyces pombe|chr 1|||Manual	1	34.2	47.341	421	2.5776e-154	0.74161	14.447	32
SPBC31F10.14c	8	8	>SPBC31F10.14c |hip3|hir3|HIRA interacting protein Hip3|Schizosaccharomyces pombe|chr 2|||Manual	1	6.7	186.7	1630	4.0632e-33	0.74176	38.495	9
SPAC7D4.12c	4	4	>SPAC7D4.12c |||DUF1212 family protein|Schizosaccharomyces pombe|chr 1|||Manual	1	8.3	83.358	759	1.1059e-24	0.74181	4.3201	4
SPAC12B10.16c	7	7	>SPAC12B10.16c |mug157||conserved protein |Schizosaccharomyces pombe|chr 1|||Manual	1	16.3	57.153	509	1.1583e-105	0.74241	21.021	14
SPCC31H12.08c	13	13	>SPCC31H12.08c |ccr4|SPCC5E4.02c|CCR4-Not complex subunit Ccr4 |Schizosaccharomyces pombe|chr 3|||Manual	1	28.7	76.455	690	5.1602e-214	0.74276	35.865	22
SPCC1223.13	4	4	>SPCC1223.13 |cbf12||CBF1/Su|Schizosaccharomyces pombe|chr 3|||Manual	1	7	108.33	963	2.2323e-35	0.74365	8.8692	5
SPCC550.12	5	5	>SPCC550.12 |arp6||actin-like protein Arp6|Schizosaccharomyces pombe|chr 3|||Manual	1	15	45.881	401	1.4011e-58	0.74377	18.864	7
SPAC2F7.16c	16	16	>SPAC2F7.16c |||phospholipase D, Pld1 |Schizosaccharomyces pombe|chr 1|||Manual	1	15.3	157.73	1369	1.6849e-176	0.74399	11.792	21
SPCC794.10	7	7	>SPCC794.10 |||UTP-glucose-1-phosphate uridylyltransferase |Schizosaccharomyces pombe|chr 3|||Manual	1	17	56.74	499	2.9874e-25	0.74401	15.694	13
SPBC1921.02	2	2	>SPBC1921.02 |rad60||DNA repair protein Rad60|Schizosaccharomyces pombe|chr 2|||Manual	1	6.7	46.077	406	4.8475e-08	0.74422	24.086	2
SPAP8A3.11c	6	6	>SPAP8A3.11c |||mitochondrial GTPase Mtg2|Schizosaccharomyces pombe|chr 1|||Manual	1	16.9	45.499	419	1.1327e-49	0.74503	118.91	7
SPAC15A10.05c	6	6	>SPAC15A10.05c |mug182||YjeF family protein|Schizosaccharomyces pombe|chr 1|||Manual	1	37.2	26.466	242	2.4226e-223	0.74546	8.8108	19
SPCC645.12c	4	4	>SPCC645.12c |med9||mediator complex subunit Med9 |Schizosaccharomyces pombe|chr 3|||Manual	1	30.8	23.063	198	4.231e-91	0.74548	8.6669	9
SPBC2D10.17	15	15	>SPBC2D10.17 |clr1||cryptic loci regulator Clr1|Schizosaccharomyces pombe|chr 2|||Manual	1	16.5	136.68	1238	1.9814e-73	0.74565	31.475	19
SPBC23G7.06c	12	12	>SPBC23G7.06c |||conserved eukaryotic protein|Schizosaccharomyces pombe|chr 2|||Manual	1	19.4	86.948	778	1.8475e-115	0.74598	22.135	15
SPAC23D3.13c	13	13	>SPAC23D3.13c |||guanyl-nucleotide exchange factor |Schizosaccharomyces pombe|chr 1|||Manual	1	10.3	181.45	1616	2.8733e-117	0.74628	14.532	14
SPAC6C3.02c	1	1	>SPAC6C3.02c |||mitochondrial CHCH domain protein |Schizosaccharomyces pombe|chr 1|||Manual	1	12.8	17.442	172	1.8558e-48	0.74649	2.2182	3
SPBC18H10.10c	2	2	>SPBC18H10.10c |cwc16||complexed with Cdc5 protein Cwf16|Schizosaccharomyces pombe|chr 2|||Manual	1	9.5	34.115	294	2.257e-10	0.74656	11.697	2
SPBC19F8.02	7	7	>SPBC19F8.02 |||nuclear distribution protein NUDC homolog|Schizosaccharomyces pombe|chr 2|||Manual	1	46.4	19.443	166	1.3941e-115	0.74672	5.2678	19
SPAC24C9.14	3	3	>SPAC24C9.14 |otu1|mug141|ubiquitin-specific cysteine protease, OTU family, Otu1 |Schizosaccharomyces pombe|chr 1|||Manual	1	10.9	35.668	329	1.1869e-59	0.7471	10.148	3
SPAC1F5.07c	8	8	>SPAC1F5.07c |hem14||protoporphyrinogen oxidase |Schizosaccharomyces pombe|chr 1|||Manual	1	23.9	53.461	490	3.924e-76	0.74799	24.344	12
SPBC30D10.08	8	8	>SPBC30D10.08 |mgm101||mitochondrial DNA repair protein|Schizosaccharomyces pombe|chr 2|||Manual	1	53.2	30.818	267	5.664e-218	0.74806	10.652	16
SPAC15A10.13	8	8	>SPAC15A10.13 |ppk3||HEAt repeat protein Ppk3|Schizosaccharomyces pombe|chr 1|||Manual	1	14.6	71.632	637	4.4848e-41	0.74828	11.766	11
SPAC23H3.08c	5	5	>SPAC23H3.08c |bub3||mitotic spindle checkpoint protein Bub3|Schizosaccharomyces pombe|chr 1|||Manual	1	17.2	35.803	320	2.5033e-27	0.74838	18.877	6
SPBC9B6.10	17	17	>SPBC9B6.10 |cdc37||Hsp90 co-chaperone Cdc37|Schizosaccharomyces pombe|chr 2|||Manual	1	47	52.553	466	0	0.74849	15.035	42
SPAC22E12.16c	4	4	>SPAC22E12.16c |pik1||phosphatidylinositol kinase Pik1|Schizosaccharomyces pombe|chr 1|||Manual	1	5.4	96.657	851	1.3923e-09	0.74872	11.389	4
SPAC23A1.04c	3	3	>SPAC23A1.04c |mnl1||alpha mannosidase-like protein|Schizosaccharomyces pombe|chr 1|||Manual	1	4.3	89.317	787	4.5978e-23	0.74898	7.074	6
SPCC576.14	6	6	>SPCC576.14 |dph5||diphthine synthase Dph5 |Schizosaccharomyces pombe|chr 3|||Manual	1	18.4	32.043	283	1.22e-60	0.74964	12.224	9
SPAP8A3.05	4	4	>SPAP8A3.05 |||ski complex interacting GTPase |Schizosaccharomyces pombe|chr 1|||Manual	1	6.2	77.881	695	1.3974e-09	0.74997	47.99	6
SPCPB16A4.04c	9	9	>SPCPB16A4.04c |trm8||tRNA |Schizosaccharomyces pombe|chr 3|||Manual	1	32.2	31.622	273	2.2731e-103	0.7507	61.101	16
SPCC1259.12c	11	11	>SPCC1259.12c |||Ran GTPase binding protein |Schizosaccharomyces pombe|chr 3|||Manual	1	32.7	55.69	486	1.0724e-159	0.75125	10.414	18
SPBC3B9.17	3	3	>SPBC3B9.17 |isa2||iron-sulfur protein Isa2|Schizosaccharomyces pombe|chr 2|||Manual	1	17.6	23.238	205	8.244e-54	0.75168	30.029	5
SPAC56F8.08	5	5	>SPAC56F8.08 |mud1|ucp1, ddi1|UBA domain protein Mud1|Schizosaccharomyces pombe|chr 1|||Manual	1	25.3	35.869	332	1.3039e-125	0.75184	13.822	14
SPBC15D4.11c	6	6	>SPBC15D4.11c |||mitochondrial Mam33 family protein|Schizosaccharomyces pombe|chr 2|||Manual	1	27	30.254	263	3.5323e-36	0.75196	10.789	8
SPACUNK4.13c	6	6	>SPACUNK4.13c |||GTPase Ylf2 |Schizosaccharomyces pombe|chr 1|||Manual	1	18.9	45.362	407	1.583e-20	0.7521	15.265	7
SPBC146.09c	11	11	>SPBC146.09c |lsd1|swm1, saf110|histone demethylase SWIRM1|Schizosaccharomyces pombe|chr 2|||Manual	1	10.7	112.83	1000	4.2416e-93	0.75218	22.059	17
SPBC146.08c	4	4	>SPBC146.08c |||translation initiation factor eIF1A-like|Schizosaccharomyces pombe|chr 2|||Manual	1	26	14.707	127	1.8472e-46	0.75331	16.579	7
SPCC576.06c	5	5	>SPCC576.06c |||mitochondrial tyrosine-tRNA ligase |Schizosaccharomyces pombe|chr 3|||Manual	1	17.3	49.498	445	3.1008e-24	0.75344	6.2702	7
SPCC1902.02	4	4	>SPCC1902.02 |mug72|SPCC663.16c|oxidoreductase |Schizosaccharomyces pombe|chr 3|||Manual	1	10.1	62.846	574	3.5433e-91	0.75353	5.6573	5
SPAC6G9.16c	1	1	>SPAC6G9.16c |||sequence orphan|Schizosaccharomyces pombe|chr 1|||Manual	1	6.1	30.409	264	2.9191e-08	0.75437	3.4471	2
SPAP27G11.03	10	10	>SPAP27G11.03 |||D123 family protein|Schizosaccharomyces pombe|chr 1|||Manual	1	32.6	36.897	319	5.7787e-71	0.75441	11.338	13
SPCC613.08	6	6	>SPCC613.08 |||CDK regulator, involved in ribosome export |Schizosaccharomyces pombe|chr 3|||Manual	1	23.4	37.411	325	3.3111e-71	0.75467	13.078	17
SPBC1706.03	19	19	>SPBC1706.03 |fzo1|SPBC839.01|mitochondrial dynamin family fusion GTPase protein|Schizosaccharomyces pombe|chr 2|||Manual	1	31.1	87.101	758	0	0.75564	13.637	30
SPAC4G8.11c	3	3	>SPAC4G8.11c |atp10||F1-F0 ATPase assembly protein |Schizosaccharomyces pombe|chr 1|||Manual	1	18.7	31.381	267	2.2724e-18	0.75582	3.0201	3
SPAC589.12	8	8	>SPAC589.12 ||SPAC688.01|glycosylceramide biosynthesis protein |Schizosaccharomyces pombe|chr 1|||Manual	1	10.4	110.03	971	2.078e-146	0.75607	7.1711	31
SPAC17G8.07	3	3	>SPAC17G8.07 |yaf9||YEATS family histone acetyltransferase subunit Yaf9|Schizosaccharomyces pombe|chr 1|||Manual	1	19.4	24.946	217	3.7189e-110	0.75639	3.8444	4
SPBC18H10.15	5	5	>SPBC18H10.15 |ppk23||serine/threonine protein kinase Ppk23|Schizosaccharomyces pombe|chr 2|||Manual	1	13.3	46.123	398	3.0819e-33	0.75701	16.737	5
SPAC2E12.02	5	5	>SPAC2E12.02 |hsf1|hstf, hsf|transcription factor Hsf1|Schizosaccharomyces pombe|chr 1|||Manual	1	6.4	66.947	609	1.8713e-55	0.75743	7.9376	9
SPBC32F12.04	4	4	>SPBC32F12.04 |gtb1|tug1|gamma-tubulin|Schizosaccharomyces pombe|chr 2|||Manual	1	10.3	49.965	446	7.3724e-20	0.75743	8.3891	8
SPAC227.05	6	6	>SPAC227.05 |||prefoldin subunit 4 |Schizosaccharomyces pombe|chr 1|||Manual	1	63.4	14.189	123	5.3098e-117	0.75746	19.207	13
SPAC23H4.08	5	5	>SPAC23H4.08 |||RNA polymerase II associated protein |Schizosaccharomyces pombe|chr 1|||Manual	1	26.7	31.711	277	2.1906e-129	0.75748	12.675	8
SPCC613.07	6	6	>SPCC613.07 |||snoRNA biogenesis protein|Schizosaccharomyces pombe|chr 3|||Manual	1	24.9	39.31	345	7.6153e-111	0.75808	27.252	10
SPCC74.01	11	11	>SPCC74.01 |sly1||SNARE binding protein Sly1 |Schizosaccharomyces pombe|chr 3|||Manual	1	26.6	71.664	639	3.0451e-195	0.75813	29.891	26
SPAC11G7.03	11	11	>SPAC11G7.03 |idh1|glu3|isocitrate dehydrogenase |Schizosaccharomyces pombe|chr 1|||Manual	1	51.4	38.758	356	0	0.75886	48.178	23
SPAC22H10.12c	15	15	>SPAC22H10.12c |gdi1|sec19|GDP dissociation inhibitor Gdi1 |Schizosaccharomyces pombe|chr 1|||Manual	1	41.8	49.555	440	0	0.75924	18.91	46
SPAC12B10.01c	5	5	>SPAC12B10.01c ||SPAC31F12.02c, SPAC637.15c|ubiquitin-protein ligase E3 |Schizosaccharomyces pombe|chr 1|||Manual	1	3.2	185.61	1647	2.0102e-55	0.75992	30.242	7
SPAC19G12.04	3	3	>SPAC19G12.04 |||ureidoglycolate hydrolase |Schizosaccharomyces pombe|chr 1|||Manual	1	27.2	20.89	191	5.077e-26	0.7603	4.2089	4
SPBC16E9.14c	4	4	>SPBC16E9.14c |zrg17||cation diffusion family zinc membrane transporter Zrg17|Schizosaccharomyces pombe|chr 2|||Manual	1	13.7	43.089	386	1.0782e-28	0.76074	12.029	4
SPAC2F3.04c	6	6	>SPAC2F3.04c |rim1||mitochondrial single-stranded DNA binding protein Rim1|Schizosaccharomyces pombe|chr 1|||Manual	1	76	17.139	150	9.0659e-274	0.76076	4.9559	18
SPBC1A4.08c	19	19	>SPBC1A4.08c |cct3||chaperonin-containing T-complex gamma subunit Cct3|Schizosaccharomyces pombe|chr 2|||Manual	1	57.4	58.48	528	0	0.76141	44.461	56
SPCC1235.14	2	2	>SPCC1235.14 |ght5||hexose transporter Ght5|Schizosaccharomyces pombe|chr 3|||Manual	1	4.8	60.32	546	3.084e-58	0.76142	8.4707	8
SPAC25G10.02	3	3	>SPAC25G10.02 |cce1|ydc2|mitochondrial cruciform cutting endonuclease Cce1|Schizosaccharomyces pombe|chr 1|||Manual	1	13.6	30.205	258	2.0331e-26	0.76147	28.252	3
SPAC2F7.05c	12	12	>SPAC2F7.05c |||translation initiation factor eIF5 |Schizosaccharomyces pombe|chr 1|||Manual	1	24.8	44.944	395	2.1905e-44	0.76168	17.129	24
SPBC1861.04c	17	17	>SPBC1861.04c |||RNA-binding protein Prp24|Schizosaccharomyces pombe|chr 2|||Manual	1	19.2	118.01	1014	1.0896e-123	0.7618	14.663	16
SPCC1450.14c	8	8	>SPCC1450.14c |ero12||ER oxidoreductin Ero1b|Schizosaccharomyces pombe|chr 3|||Manual	1	22.9	65.435	567	1.3729e-174	0.76192	7.8865	22
SPBC4F6.17c	25	25	>SPBC4F6.17c |||mitochondrial heatshock protein Hsp78 |Schizosaccharomyces pombe|chr 2|||Manual	1	43.1	90.153	803	6.3615e-286	0.7631	8.4666	51
SPAPB1E7.05	14	14	>SPAPB1E7.05 |gde1||glycerophosphoryl diester phosphodiesterase Gde1|Schizosaccharomyces pombe|chr 1|||Manual	1	17.9	118.13	1076	1.2419e-275	0.76321	25.158	24
SPBC530.01	5	5	>SPBC530.01 |gyp1||GTPase activating protein Gyp1 |Schizosaccharomyces pombe|chr 2|||Manual	1	15.8	58.448	514	3.7105e-28	0.7635	17.919	6
SPAC12G12.01c	11	11	>SPAC12G12.01c ||SPAC630.02|ubiquitin-protein ligase E3|Schizosaccharomyces pombe|chr 1|||Manual	1	14.1	101.95	905	7.1659e-133	0.76353	10.628	14
SPAC26H5.03	3	3	>SPAC26H5.03 |pcf2|cac2|CAF assembly factor |Schizosaccharomyces pombe|chr 1|||Manual	1	7.8	57.425	512	2.1659e-37	0.76364	10.209	6
SPAC1687.03c	4	4	>SPAC1687.03c |rfc4||DNA replication factor C complex subunit Rfc4 |Schizosaccharomyces pombe|chr 1|||Manual	1	19.3	37.654	342	3.1591e-110	0.76378	11.649	8
SPAC16A10.03c	7	7	>SPAC16A10.03c |||zinc finger protein Pep5/Vps11-like |Schizosaccharomyces pombe|chr 1|||Manual	1	10.1	99.031	860	1.6682e-70	0.76382	13.674	6
SPBC1347.12	5	5	>SPBC1347.12 |arp1||actin-like protein Arp1 |Schizosaccharomyces pombe|chr 2|||Manual	1	14.8	42.792	379	1.2913e-49	0.76387	21.312	8
SPAC23H4.01c	17	17	>SPAC23H4.01c ||SPAP27G11.01|sterol binding ankyrin repeat protein|Schizosaccharomyces pombe|chr 1|||Manual	1	28.9	106.81	945	5.0559e-277	0.76414	15.442	34
SPBC24C6.07	1	1	>SPBC24C6.07 |cdc14||SIN component Cdc14|Schizosaccharomyces pombe|chr 2|||Manual	1	5.8	28.16	240	7.8525e-28	0.76426	5.4311	2
[truncated: 3,456 more rows]

## Sheet: MI (L) + MII (H)
Protein IDs	Peptide counts (all)	Peptide counts (unique)	Fasta headers	Proteins	Sequence coverage [%]	Mol. weight [kDa]	Sequence length	PEP	Ratio H/L normalized	Ratio H/L variability [%]	Ratio H/L count
[truncated: 2,938 more rows]

[truncated: 1 more sheets: MI (H) + MII (L)]
