# Supplementary material for: Proteomic analysis of meiosis and characterization of novel short open reading frames in the fission yeast Schizosaccharomyces pombe
Source: Cell Cycle. 2020 Jun 17;19(14):1777–85. doi: 10.1080/15384101.2020.1779470 (PMC7469465; doi:10.1080/15384101.2020.1779470)
Supplement: Supplemental Material [file KCCY_A_1779470_SM4665.zip › Supplementary information/TableS2.xlsx]

## Sheet: Sheet1
>novel_5257	MMLSIFGSIRSYCKLNAFPYTFIRLALRSSTHPSTTTYFLPKSQTI
>novel_5975	MFYTKADLFGCRKLGVGLTTAQAMPSDNMYEEAAFSEGSND
>novel_11420	MSDKYRFDDNLPKMLFENPVQRGCHQLALQSHRIAVSMTMVFSLHPPQ
>novel_14037	MWTIVKVSKCKHKLIVLDFSIGRTLAIVQLPMIFRTN
>novel_17576	MAVRNDLTISINSHRPVPLLLWALVEFALLRQSFA
>novel_21394	MRLINILAMSKIKIHSSIQPICTFRISSFSGLNSTRNKRQK
>novel_21420	MDLYVSLLVSACKRTERQDSPTDFLAWSCFKSQKVAKFITSKPALHSSGVLVSLVTIIPLPRVALTRLVAFVIKFLLLDTSRSPEEYDISIPMSLETAKPMNVCF
>novel_22598	MPKETYIYMQIYKPLSIFRPFSISLIMRLNIAAQSQPRIGLSRQVRRNIFNSKLVSFYILEITDLKS
>novel_23463	LLTQSVWYRIPNLVLTYLIYVQLWNESYDGFHSR
>novel_24482	MNNKYTYTAYLALPQFPKINWLLLYSVLGITVSMDKHSHLMHIHYFT
>novel_30840	MHEEVGTIYYFVYVKLLSCVLSTVERDTIVEIFIQKHFRL
>novel_32541	MFRRRGGSCSCGFQWTTFTNIGFPFFYNFPSLLTNFLIGMRSELAN
>novel_32918	MRTKTYEGRIISKKFLIRSFSILIFVFCDRILIATFISFLLHFFSLENNIITIFSLVWFINLSHIA
>novel_36281	MTQKDSHFTFFEDDTTIITFYTELSLQDMIT
>novel_36875	MLIVNLTDKSEFCHTLLIYALKSDIYSVGRH
>novel_36948	MSASSYCFSKHQSRKQYYYGPTNRPDVLILLHCYFFTEHSYLQLN
>novel_41588	MILKVISFFPKYDLLRIPVRKLILYISLDLIMFWMQ
>novel_48828	MSILRYLLMHILVNRVSHNSSNIHTQILPLLVD
>novel_49674	MVLLLANYAEDMYIFAKLKRLTSKPILLNNKDFIDFLAYAICKKLVFDPLMFTDILVQILMRHEIENLF
>novel_55436	MLRTIVLFVLITDLFSLIRHRRNPLFFRHIFPRLCIACIAFWLLV
>novel_55977	MNPVTQPLLLTLKKNSAYLYVINSPYTIYFVYVFGERFFEILNVFSKKPWRSHFMPKRIH
>novel_56184	MAIKLFVFDVNGKNKLKIRSRMTKKQHFLTEIPECMITTE
>novel_62035	MITMTTLTAHTTIWWLFRICEMNRRYVSSTLDLN
>novel_62106	MSIMNGNAKVIAILSILMLTYDANLCAYQKMEGPYYIH
>novel_62133	MNRRQLFTLHCCEIFRGASRFNILTTPLVS
>novel_62775	MNKLELLPSHFPDTFRFVYLFFSQPLTFRCIIHVKDFLNDYDHHALKEFPQFLADKDYSK
>novel_65456	MIYENKITAFSPFTLFSKYIVIYPRSSRYRIRFPFNFNQTLQI
>novel_70985	MSKKQVKQNLNLQCMFDLYIYKIIDHHQTK
>novel_71923	MIRFRLTLKYYGGNFCKGKSLSKKNIILMLKSHQP
>novel_73458	MRIRTARLYFINFLERCMQLNPFHCDCYRSEF
>novel_76455	MLLIIHKLILLALQTENLYGGSVIIFLLLCYVSRYAF
>novel_79255	MKIDKAIFTNQFGVPLPSDNPYVALHDFVYDLEVAIPEDEFEAFKEQLANPRNSC
>novel_80384	MEALFFVEENFCYVLKLLQLYPSCVYYVKISP
>novel_81549	MKNNSVLALLQLLRGLQAPFLTMKLPICIYLTKGMRDCQIQ
>novel_89324	MQDSHLCSLNRKTIFGFITVFKSLSLFTNHRI
>novel_92237	MLSVNSSGFLGSTVFDLHSFLKFNSLSCIGCFRR
>novel_93750	MYSAFLQPVPFFFAQLRYSVMRNPSSSNYGLALAYWK
>novel_95534	MIRIKVFYKWLLLSFNHINIHLILMFGLFYSRRLQCFLLMNQQIIKTPPRNPFLIRRSERLCHS
>novel_96155	MSLKSFFNFNKKTKLHDIEEDVISEIGSAGSALRTDAHMLKANDVYYKSETVRV
>novel_96433	MLFITLTTRTKRLCTQLAQPTIQFFGSPIESICYYSL
>novel_96875	MISHILCPTPFVIRLVVIPVCHIANVKGLCYF
>novel_100467	MMFVSKNDFYLHSLSRYLFPLYFHLKVDFSFQAVFDQSACFCL
>novel_102270	MFDQFAHSISIHPLVMPREETVSRLLNCSSKFARYAKHSKSNETMKLKKSLFWPCGNGTATWKS
>novel_103216	MFFNTQKPITINNSKKKNPSLGMLSNLRTVRVHDFFFSEKVVCYRITLPRLNFVKANE
>novel_103435	MINCCIFYIFLTPSPFLFADLVFIEAITVRLLLCLHSPESK
>novel_103588	MLPMLFPSLNQTVTTAISKTLMAAKFAVLLLDLSLK
>novel_104280	MDSCLSIEKIHHFGSSSLSSRFTHDLYTHSTSLFSI
>novel_104399	MLQKILFSIGFFCFELYSYLDNVPMFDINCAFI
>novel_109202	LAIPASLYEQEYAIDVIGIPKELESDQLTKETKTSQFAKLIRIQLDKLRALLE
>novel_111030	MTILQTTGFAIANQLDGIYQTLVFLLSSSILFGYIQYQYPVKSEDFNIPFPNFSIFT
>novel_114154	MICIFAFNHVYSFLQPNTQFDRLSKTWSTFLTRSFTYLS
>novel_117985	MNDRLNPIAKLDMDGLVWVFTVRLVSTIPILVLHQTM
>novel_118623	MRITSKFFKKFRTCSSTRTKGHFFNFMIFVFL
>novel_121497	MPRKKTRLTWFSITIYYVHYSYVNRRFFSNGSV
>novel_122729	MYGSNSISIFNNMHSMSFHFQKGLFFPFMTSIHSTQTV
>novel_123752	MVKKFFFLKFFYALSKHSHFRHPEAIEQQYVLKNSKV
>novel_124868	MHQQDLSMFRICHGKVRLLCASPLAAASSEYPTMIISIRFVC
>novel_125011	MYFNPLALLIQVFQDAFIFTYTGYPAINVQHHIQAFSKPKKLYLQTLSFSFHFFFLSRSMNILKRIHS
>novel_126077	MELQKKGMHLTRKRLSKLIDQVNFLLVGSIRCRHYSSLTY
>novel_128389	MFDFIHFFPREYKLVKHFMNTFCNFILYVSFPYNPRALTFQC
>novel_129504	MCLLKTETSNTIISRRTYCKYWCFHQYFLPLRFIFL
>novel_130741	MHVIKRIKCLFVYMTRMTLGIDCLLLVNVPLSGLYLYRNVAFESKHNKQMLNFKNLVFYQFHPTNISSSN
>novel_137871	MRNHIIKNSTDCCTSSLFVYICHRGNPDQLLLKVQRLLNCSFFWMKRFKNT
>novel_138299	LLLPLHFTQAKKISLFFFIKLFLIVLLAFLHLKS
>novel_139282	MNTPVQLNMTILIRSIQYQWMGFHKYHSRKGKILSKHLRNRTKWHI
>novel_142944	MWKENVDVKASAAKLLNRWRPSFLESVKSEETKEPSATDNT
>novel_148721	MGHMSHASTTKAYNISTHFVNSSKCSSCEQGIDFCPRLR
>novel_151548	MHMYEIPLLFVYQRLCLVIQRNGLSTFMLSIHLSTLNAARNV
>novel_152407	MKANKKCDFFDLSMFFGMDTTLFFIYHLFQTFKRTNLPLQAI
>novel_153484	MGNYRFNCKHIRKSLNKLVSKVYIKVVIHAQNSL
>novel_155723	MYYRNLFLRLLFTRCLNNRQQKAIYKNFRN
>novel_155997	MNLLVSFTQARSSLGCLFYTTCDCASNFSIFQCQQTTNCTSGR
>novel_156008	MPLNTHSANFMSSSVALGPGQITLILSRIRLAVLGIMRITLVLSSSILCNEEMVLPAKIDKINFPLSASFIFGEFKTSSA
>novel_156624	LKKSRYHSLSSFASLFFVTLRLDCALLLFPALVLDCRILWSY
>novel_163335	MWSVHLAIGNRYQFARQTIFYGDIRMIERNNRRN
>novel_174252	MDLSPRLILSILMVISSFGSLSPIILRSSSSITESMRKIDVTQRSIYF
>novel_177905	MISFLLMTLIVSSSSSLRFLPSLASFCLFLSSLISSS
>novel_179488	MNPVSVKGQCFILEAHIRLIVYPKFLERVK
>novel_186078	MILLTLHILYNTRSPSVVLLDQRKVNGTILFYNFRYHIQSFVHRKLVDSNSKVAHLH
>novel_186403	LFLLIYSTLFFYPLLSSESRPASKHFYPTTIPIFFTKTANNKFIPNLAKLYYSIQTLVLFPLFR
>novel_188354	MTIFRQNKTFIRLPPPSTFVYISLPPVIMIHPSTCCL
>novel_188431	MLLLALLSASSIHGSQEGKFPLLLPGSCRHKSTLLLLWISSILPRFHVMDCNELHCNGFMMRYVG
>novel_190989	MFVYRMCDDYQLTLFFEIRNHASELWLNYSRLCSYIKFGLPMSLA
>novel_191757	MVAVINDSWVIPFPTRIELIYRFLRSASNFELKFLVCHIMFVACGRGWVTRENNKAKTQTFVKCGVGRFEAFALSYVMTFSKWIRKW
>novel_208742	MMSVVPVNKHVGNQIFYHYTKKPLLNSTVEIIEHNSFNV
>novel_211444	MLDKGVVVVCSAGVFFFRFSHFFCGRALYVN
>novel_211527	MFDNVKLPFLTANQQYNKGLLSKHYAIIFSLNNYILSKEYTLQKIKQKHHCPFSSLYAVLATKIISLMNTEAN
>novel_219660	LFKLVSFSHTLWDQLLVASHLVSVHKLGYRCIIDPALVYINSVRSQ
>novel_221146	MLTLQYYIRFVAIEPEHNWGINIYKQKERTFEQC
>novel_231110	MLFQFKRGKYIHLLLNLFGSSVKLLTLFFNSLGSALTSSLGTSTTSILLLLDQLSTVGLSLGTLNML
>novel_231865	MAFPVIAPSCFCNLVCQSIRAFSKIGYFPWRFLL
>novel_240798	MVMSSKVPSEMSTLVDFDITFSSSIVDIIINIQ
>novel_241452	MVLPKLEPTRSILLTKITFGMPRLVACFHTTFVWASTPALPSIMATAPSNTATDRSTSKVKSAWPGVSIKLI
>novel_243625	MSNSFLQFLIFSSFHSFIHAFHHSSLMQWIAWIYI
>novel_252373	MNTQLIRFAFIFDKTLFTHTKFRVNDGLNSYSCRFANYFIYYVYACTNLL
>novel_257678	LTFLSTTREGLFLYLPILLLFFLSINISLK
>novel_258740	MRGNIIEERAINAKTIKVLRLLSGVEMYVLTQNAPCSSRQLVTYEEITCKRINANA
>novel_263906	MHRVRSARDGIVLKYHFKEDWDETQNSPIDCIASSRLK
>novel_264378	MYRLFSCHTFNVFLLFLLPSPSFSFPLLTLPSFSFFLPILPPLHLLSYSSSLSSLSS
>novel_265752	MYVEIEQLSTSASIGIVDASLLQIKRQEKDKCFLERKNVRKKSTNTFSSQIPSS
>novel_273260	MYHPLLQMTDKILDIVLILFHTLQVGMSSHRTFQMNEN
>novel_274440	MFNHLSQFLFQTVCSHSLATRKTQPNQRHI
>novel_285449	MPRFYFVALFFNSGTRCIEMHQCRSNNNDKDVYSDKTRVFHKKTWLPHYPPLFPKQFPGHLYFSLHP
>novel_294595	MSTVPLQFHPCTRKFLLLPKKVLDKSVYDQLL
>novel_295680	MNFPCVLSLGNTPTFLLVALIYSIIFSKSFLFSSASFVLFKMLTSAAAPLVSANFVNILALLTDVRIVIRCFSRSIKVDGN
>novel_297532	MVNEFSHTCFALRLSCIFTIQTPNTQVPRTPLLEIFI
>novel_302907	MKLPSFKKIMLFVCLIFSLRIGFDTWMVRNSQMLIP
>novel_308509	MISNKVTIYYPEIKLLVTSFVGIINDNIYKWKYAIYLALP
>novel_309546	MAEFISVKFCMNGLFNLKSQTFTMPSLPPVTNKFPLGCHCAIFIPASTSSSLAPSKCIILVFPCLSKLRGLSGLRESQTNVWLSVPLEVTKIPELLMVAWLMSFCVVVKLRQTLYILVS
>novel_310293	LKLTFDSEIFSCLILCPKKPNFVYLILRSNTEDIFW
>novel_311408	MEAMCSHLLNCILGEDLFPNQFHYRFLYSIH
>novel_312297	MVHSIHNGLRFEYSCSIYFRLNHIPFISIYFS
>novel_316324	MVSQYFLAVDLFPRSFRVCSCLFFFTFLSLNFRF
>novel_319148	MLHAQFTNLRLLFKQTFFFSLILVAFIVAYVFHLNFILT
>novel_329204	MIFYTLKKFDIEITREVMDYFTRYFDGQKLKKNN
>novel_331036	LQLQEYKSKLDLSSNNLRSLCFIIYFALATLRDL
>novel_332099	MEAMCSHLLNCILGEDLFPNQFHYRFLYSIH
>novel_344168	MYSLIFYLFRVSNSVGSCLFNSIVLYDIAHRLAI
>novel_345834	MFSPAETIKLKKRLRDAVGLWSKASTEYEFHQF
>novel_352299	MNRQSIYYFLLKLIFDGQKNKALRYFSVSIPCNALCQYFAKEKPKKSLTLHKLNT
>novel_359481	MEIMSCLSSKEKSTIKVLRVFHELSYLNDFAFPRYISVDQ
>novel_360573	MNRRKIERKTNGFSLKECYKCPSLIPDYLRNYKNSFLPFLSSNYLFLK
>novel_367200	MYMSLSIYKATFVVVIPYTAPGWISFTSPP
>novel_368029	MKFFLFLFIFNIYVYKLSDLSSMLPCKQLENLMFKE
>novel_368307	MAGYDRIAVRGELTYKMYTQATMKKFIILRQFGYVFLVLHLVAYIVDLVYYLKGFNGFFFIMWMVIGFAYLIFIITAIVLLTNTPSPKPRFDLPKVFNLRPDHA
>novel_373332	MVLFNFNPLILDLPVTLYFPIVTAFNFLLY
>novel_377766	MEAMCSHLLNCILGEDLFPNQFHYRFLHSIH
>novel_378346	MGEMALRCCSSFSTPAFALFGDSEVALPQLFNASLSIRYHECCELGLFRVGLVES
>novel_380068	MEAMCSHLLNCILGEDLFPNQFHYRFLHSIH
>novel_381701	MDFYRILVICIHVYTRLVFAPLKKDLKLLRLISLCIPIIRPFSFLIYPPPKSFSPLNSILPSILPIIPFAISSSLLFSYTFHVFYRFLFQPLLSVPYANSKQTNCLLVASFVYLPYRSPLPVVIEIMVQRY
>novel_383253	MSTLFDLSVRSFEDHDKNITFSFAERRCNGHSLQPSVFRNQSW
>ncRNA_46495	MLLPRRCVKSRKSHNTFHLCRRFILLFHNFFLSALCPRHRIVAFSYFQRPILILLYSIHLVALINRPFFLFFWRWCLQFFMLSFPFQPLPFRRKG
>ncRNA_17842	MIISEAGDSGHSSIKLFPKSHERAINGSKGILPKNGSPISFANASPPPVVIVNILDLPLQEGHTKPLMFSTNPRIGMDAFLQKSISLRTS
>ncRNA_43841	MFLSMSYNSLSIHLSSHLFLPLITDRHLLRSLFPTLSLSLPLAAPRFIPFTGLPYFSVMVFPIVTVLLLSLSLPTLARPRHLT
>ncRNA_35915	MFYKNYARPLGKVTLFALATYYGLEIVWWKLDASEQEAIKNSKLLICESSFSLLTFRRITEFRECEIKTRDLYDPEI
>ncRNA_14147	LFENLAGYNIFASVASRCLRLLPVSFSFSPTVPPFTIYCESALFTFYFIFLFVIVACLYFVLLFPAIICR
>ncRNA_7814	MLLEEILSFLIKFVVISAFTIAFLLILPTLSAIVLDIVVCGYLALYRLYEIGGGCIQKPSKAVHPKSS
>ncRNA_24658	MAYSTLKISQPGMVATILVTFKVYLLNLLCTVYGSEISFSFTRGIIGNIESLACYIGLCFFVYGMKG
>ncRNA_34950	MKASYFFANFFTSFLFLFNFFKSSTDIASTPPCLARSRSWASPRMHILMLGRGTLGNLIVPEKRLSR
>ncRNA_12562	MDEKMNVSLGIIKPVFMYLNPLSLQFLTATYDPRSKNRSISPNNNLVPNLHDTHHALFFHYNTVLI
>ncRNA_61	MKNCMGLTRTTKLHKYPVDTFCQRNCQAYNHIGGGNLLIDEITAKVLTTEHRRNLVFRLRAGEKS
>ncRNA_9825	MFNRYMEGVSFTSFSLFWLSYCSENFRILECFSIINHLSNLVCAALASAYRHQQKTTSPSK
>ncRNA_33731	MSEFFFKLLGISLLMLSEAYTNKQGCYRVHLLYAMNMTWIFSYYAHSSIIMSRLFNIANF
>ncRNA_39994	MPGSIMEFFSTTSLSGFNCAASSCSFRAAGLSHLKRLLKRRVSAISTGLLLSLSLDTH
>ncRNA_44752	MHSILAFKILLCFNYLGFPFRIAFKQLRKLTEGFLKFTKVLCKFNRWVDYTLNNFISG
>ncRNA_20664	MFYRFFLENALNEPELERFVEPFIFDVFFQCSRFFFSSLLYMLSYISVFFAFPYMFV
>ncRNA_48752	MEAHRTYPALPFHKPAEHRQSRGWTQWNERVGNKGGVNRRNEMSEMRMFSFFLLKLD
>ncRNA_35150	MIQNLHISFQKLAFSIALYGQKIATFQNTNVFFLQFEEFARIIAQKIKQPVPIML
>ncRNA_9321	MVEQLEKVIKNFLTYKNYFLVACQHLYSFIHSRYMHMHCRNAHARDEATSVNVH
>ncRNA_40259	MYSHTFLKTLNCLVKDIESNLFIELINCSNWSNSQTQGEMLLIQRQSLVPKLP
>ncRNA_3153	MYIICRHSNNQHLLESRNELYARIHSSNLLETLGTFDKQRTLSLPRGFACLW
>ncRNA_21359	MNVRKLTCSRFGLLVNVGQRCLLALSCQGIFFFSQTSNRLLWRRHGYLETSV
>ncRNA_1985	MSLRSLAVCQVETIKVMGSLQRVCSSRKQAFIKRTEIDEVPFERTIQDDSI
>ncRNA_3236	MIPDLSTVEAVWLARVKASKYYQLCMSVVDGELLLRLFTKCQARDLAITCR
>ncRNA_31702	MMLKFILSNICTFSSSPFFQIRTIALKAGTYCEDVALREKCRCKYTEVLST
>ncRNA_1335	MLMTQDQLRFLVSIFIFHMTLALWPKIWCQLKESVRRVLFSVKSTSSPVY
>ncRNA_24223	MTVTILPIAFYNFWWINRNHFSFQRITNWVYRKIISFYFRLFCLSLNFLH
>ncRNA_37821	MTCEICGSETFEKKLILRELGTHHLQIHCFHSSVHSPNDTCHISRHLNSQ
>ncRNA_20612	MRLSVINFWPSGDFTTFSSFGVENVCTNPVSETTKTITSLPVKRASSFA
>ncRNA_46948	MPTHQWLSCVGSILEGETKKLSLITVHNSIAFCFLLCLPLLFVHIFVRI
>ncRNA_31376	MIILMEQYVLICNYFYNIRWHHEVISVLKALHVNFIPSKNLEVQIFIH
>ncRNA_17330	MRCAEKMGAPWANLVKMGHFRRKPHVLSLSENPKLAFHLLCSTCWFC
>ncRNA_28193	MHRQQTFKVCLRVNAFFLRGSIVGDCVSKVALNELHFEVALCQLNLR
>ncRNA_31242	MNNSMSNLLHLFGDHRHAKIVQTLNHLDVGTQQQLLKSYQHMCACFS
>ncRNA_37157	MSSIHVYPKMRSTLPTLPMNSQYTNAYKCTLCSSCRHSENSPFRLLG
>ncRNA_12296	MINNKITLIIKYKVQWNIFSIQQLRSKPKPAFPIFEFCYSLVGTGS
>ncRNA_34710	MLLEGGDASTRATSVRVVSPCLFSLAALKRFMSRCACGMDLFRSVA
>ncRNA_45228	MSSILLLSSIYSLSKSHNRAYGGGWQMRLCRAKQGNIHQFQTDSVS
>ncRNA_8403	MPFTQLVYPLKLLIDTKALAQRFRQTPVTLIAYFYANSDPQLNAT
>ncRNA_32043	MKVYYMRTVHKRFKSLLRFFLIHYSSILYHFPVFSYGSYNFVSKS
>ncRNA_41310	MSDHKIFLFISSPDISICNVKRYPFVKPCENPFQKSMRRTLCESY
>ncRNA_42058	MSQFVLTIVQSFRNPNKMLSSESVDFYLHRPMKSYEGNGSTVLVV
>ncRNA_6256	MKQLFKTLNPKDFSNTLLYMNGDMMPKDSIIIYPKIQKLILSKI
>ncRNA_12358	MAHFNNFACPVFLLFHLLAVTMYPHVCSYYRRIAFHSILLSQLL
>ncRNA_28339	MVHELNYPLIEQFPVYGSYALQAAQFPHCSLFLHLEIQLRSHQR
>ncRNA_32045	MFPRSVLASSNMIVVPNPLPTIEVYFSLPSIADNNVSNNRKYIN
>ncRNA_6027	MEIQLFVQKPHLPLLPLLLFFLSVHFGKGLLSRTFNTFYSHQK
>ncRNA_8329	LHSYLLVSIFFFRHLVLLLIAILFSIDIAIFLTLLSLTLERSY
>ncRNA_11360	MYYTGRVRRLRAVGNSPSLNDFFTSCEIMYQIKCRISRTNNF
>ncRNA_11988	MTTGKPQSFEKMRTPFPGRSKAKGPQSDIIPSAPPNTPVTEH
>ncRNA_17057	MQPFLLLHLPTENMFDFTKLLYLFSFTDSVCYAPKDTMHLTK
>ncRNA_21231	MQPDPVHKSRIFNGFNLSSRFSLSTTRSTHSSVSQRGIKTPC
>ncRNA_37568	MKCWERSTVSRRHIGYFNRATHISNSPSKKDLYFALQINNWD
>ncRNA_2384	MYMEQCNLNSLLYYLLAELMYQILIDLEYNLPVFKPSYSIT
>ncRNA_28317	MVFANNPHYFLYVKRLFRAYFNGPTLTFITLCDEFDLHIFT
>ncRNA_33061	MVRGYLQSKLLFQNLKYEIRSQKVTQNAIKDIFYLFQIFGE
>ncRNA_50721	MISNKVTIYYPEIKLLVTSFVGIINDNIYKWKYAIYLAFLK
>ncRNA_32551	MPLGDVLFFFAQLMLYREEVLHRILLKVLHHNIVALTPDE
>ncRNA_38445	MFNCGEFLVIVIIMEVYFYCSHRLYVITRRNSPQFDVSFF
>ncRNA_43867	MSFSFRSINFIPFPFLIFFFLCDRYLFHTYLVFSSIVSTL
>ncRNA_8512	MTAQSNIYHNMLLYFFLTKRDLSAIAGHQFILEKCCHRG
>ncRNA_27328	MHNIISLCLVHIFGYACYAFQAIVLLFFLSYQDWILESF
>ncRNA_36719	MALNCNYLFVKIDCECLEHFIQINNQIDVQYVDRYKTGN
>ncRNA_37747	MEVSNPLQIHRYVHSMCHQENKNLRLQLQLSNVKNLCSL
>ncRNA_39392	MIDPVCCDVNHSLDTVGALFFLMTGKDLSLTLRTRKKQS
>ncRNA_44417	MAQTGIVRSILNVTFENMEFNSQSFKTKYRLYKSTAFKE
>ncRNA_46544	MLLQFWISYPHKWIKLFLLPHRYVACNKLVVIAKTLQMI
>ncRNA_10424	MKTSLRQLLFFFGANFTVSYQGRKWRIFPFHRILFGLD
>ncRNA_12787	MIYHSAFSSCSQINTKRIKVSVISCNIYNSIIWTESSD
>ncRNA_21221	MKIDFPNRSMCYRPVAVLHRKLQCFLRNINGFNSMRNP
>ncRNA_26050	METPLGRHAHFSAPIIMCAVALDPKSPFSFLRIQLRPR
>ncRNA_29383	MPELKYNYYRQAVEQHWPSFKHLLLQDSIQALRNAYTV
>ncRNA_29639	MIRFFNSDLLQCQTMVEQIVKPILIFAFGLSQNQISVF
>ncRNA_33327	MLIKKKRPLIMIHVVSLLSVFLSFFLNPVGIDYCFMIL
>ncRNA_43742	MGFQSFSVYTLPLLTSISRLIMAAKEEVITMRFTLFSP
>ncRNA_22236	MRVVRQTSYQLLLEQPQCERVRQSIQDIRIVPQDPRH
>ncRNA_37156	MQKKINSNSERKKFSLSLHRQLLRDRFFLHKYTKIRG
>ncRNA_1189	MISMAQAPNVPKLLIAVTEPERKREVDRECKYVTTD
>ncRNA_24504	MVITPNSAFSNSSDYRMCKNLYSLPTTLPNNRISNL
>ncRNA_29610	MINIGRSGGPLTLMRELKMYQQWINFRNLIYLLKIV
>ncRNA_48649	MAVIYQIFLTSSLSKYHSFYVYKMLVLVNFFSYDFI
>ncRNA_2433	MSVIIITKLLLDIILNKLVSFHLNMISRIRILHFV
>ncRNA_7572	MKHIIQFVTMSLAIFFLTCFILLGFSEIFFRALLC
>ncRNA_11619	MLLRLFGLWMYLLPHYPKHNSISKILKIRVKLSLV
>ncRNA_33564	MINTPCTREGKQNCNHFGSDESCRYWAKFVTITVN
>ncRNA_37437	MQCLCLTFNLQRMCCQIEKGKLISQGTSSFRRPGN
>ncRNA_43107	MSASKLKRFFILNVKRNMFFYLFLDYQSTYLNTNV
>ncRNA_48670	MVIDLITKKRVRSEISTVDMNECAQVEYSFNRKTE
>ncRNA_21345	MTSYRWLPSFQSHREIFIKYCSWRISVSLLSRFV
>ncRNA_37302	MVIFDTATEFYAVDSCSIVCITLVIFYIFFIFLY
>ncRNA_40691	MLNSFFIIRYQLKGTQDLHFCWKKCLISTSGSIW
>ncRNA_45496	MFLQWPLSIINRDQVSVPRSLKKERFFTVHIMGA
>ncRNA_45976	MKQRNKIFQVSKQHFTSFKQFADTQIYCSSRVVQ
>ncRNA_46229	MECKSCYHNILHMIVICHKETISSICIEEYLIVH
>ncRNA_7130	MRDTIPQRTPGVYIPSIPTPFRFQFRFFVRTQD
>ncRNA_18274	LRKTPARFEVYLKRHFQKRILASAIRRETIIKC
>ncRNA_20875	MSSYLINYEMAGDFTISSAIQNTRVTGTREIQY
>ncRNA_22113	MSYERVIRLTGSMGYHQSPTCFLCHISSINCLR
>ncRNA_45422	MSFATHRVTDLVFTIPRMQLSNCPCYGVQRICA
>ncRNA_5682	MVVNNVKRKRNLEKVLQMARRRKIYCGQTISF
>ncRNA_8821	MFSKLTSSKCSMSDSRKSLHSLETPCELESAI
>ncRNA_15292	MHLTHLPFHSPPSPSRWSDVNPFHIPSPQLFP
>ncRNA_39611	MAFSLCWLKSSVMLLFHKFHLVFDVHIKYPGS
>ncRNA_3146	MLHPTLLLYVSMRINFSVKNQMRGRSSSYEV
>ncRNA_3529	MFIQRTLNVFSHCLLSYFLCAENANTAYYTV
>ncRNA_6660	MIQNHFDCRTLAWLKCNHILNQISGQHTTLS
>ncRNA_10978	MVQVYQHWARRWRTNVCWCWAIDSYVTPYIK
>ncRNA_27148	MKNDLLKDAIAFKVDLLYKRNRFFFQGFVTI
>ncRNA_29442	MSFCFFLYVEKQMFFLQLVHKKAANCSSFTR
>ncRNA_34878	MSPKKLTVFFHKRFRIKKPDTSPLVFYIPGI
>ncRNA_35027	MALWFHCRNKNKLELFREFVLYASGMLVSIN
>ncRNA_35188	MLFSHLSLLSFAIEATFLTKYYYLFIIAITN
>ncRNA_38952	MSFEASAVSFSFCVGPLESALTLSSLSSFCF
>ncRNA_47712	MMFYKHLETIASHCTHYPSVYVGILLLETEI
>ncRNA_11503	MKKVTYQCRYDTPSSGSPWKYKSTGWCDTH
>ncRNA_13167	MIRKFYNTVIFYFGKGISIHSASIFSPFSE
>ncRNA_19218	MLLMLHSKTRQNAFSISNIERRFSINEHRL
>ncRNA_28312	MAETGEDTLLQLPGLSSAMHTATICFNRCI
>ncRNA_31535	MSEFSYELFHIVSSIYFDGSQVFPDFRVAQ
>uORF_640	LLLFSIFTLSHSNLHSLSSTTCFCVDVRKSDSFAHITLFPSLHINTHTHIR
>uORF_641	LRNCFLVLVSLAFFFFFGFFTLPSYISFTLFRLT
>uORF_692	MLMTQDQLRFLVSIFIFHMTLALWPKIWCQLKESVRRVLFSVKSTSSPV
>uORF_896	MQKIVNLATGLYFNTTIVKRIINSKKKTFEFDSLFSVR
>uORF_1173	MSSRIRSLTSELFEELLFIAKSKHIIYLYRYSLPKYLDPLLFPVS
>uORF_1292	MSLTTSKNCMSSLLCERRMISFFSLLLVTNYVYPFLNES
>uORF_1509	LCAIRLHNSDTIFFNHVLIVYCRYIVESIFPFIEC
>uORF_1877	MGKNEQKDPNVYFFVPNLIGEYYSEVLLQQQSYVEQKGLHFL
>uORF_2147	MSSHFRALNHFVSILCSTIPQDSFTFRIFRRLGLVNHSGFFL
>uORF_2651	LKLRSTSKLSFLVDRARTFELFLLDRFRSKLIILQRTHAFT
>uORF_2702	MHTERFVHYGKIMSSRIFLSRANFIILLTSIEA
>uORF_3011	MNSVPDSFTEIFLQLFLCLLVLHCSTKLICATS
>uORF_3450	MSVPPYSESVIITSFHTNFVSRDDTPSYRFISNRFLVSKVVEHLR
>uORF_3948	LKFEIKLVIVACPYKLYADLVWSSCLVTKCFISTV
>uORF_4306	LVATSYPPTTGFHFPILRNSIFLFVSASIALYLYRFF
>uORF_4549	MFIIIQDRYRWYTKVTNTAHYILLQRFSEAK
>uORF_5073	MLCYSGNGYVYCWRGMSNSYCHIPYGVVILF
>uORF_5325	MLLMQRLNRQRKVEISFSLSMIYALCLLKIFTESQSIF
>uORF_5421	LSRPLFIPFLLVFPRQINTFSFFFFYSLFIHSLDISSLLF
>uORF_5644	LHSYLLVSIFFFRHLVLLLIAILFSIDIAIFLTLLSLTLERS
>uORF_5837	MLLLVTSISCLFFNIEHFQVKFSIGNEYKTFLYI
>uORF_5848	MLIHIKTLTLRTTVTYTNMFPPSLCKPHFSSVRLLKLLVARKSSISLLIVNL
>uORF_6109	MVTILFSVFIELVLGGVSSVFSIVFTYGKCRAN
>uORF_6514	LNFFLDNIKLVYGRQFSKAFNINLFVFCNFLSSIQL
>uORF_6516	LFVFEAFVFVFVSCCFQTLIHKHNNPIYFRILLAIDLKLTLSSI
>uORF_6656	MNNCAMGSSFCVWNTSKSCFLLSKTDFTGASRSPLPRF
>uORF_6688	LNGQLSIFLLFLYFNCRIELLVYHKQSQLRLIIHSTPRPWNFVFEATLYKSFT
>uORF_6735	MYLNIATISATKAKERSPLQEGIKFISLGFSSGQTFFWI
>uORF_7258	LTSRCSAHQFFFSIFFFSSSAILLVVLVHTHTITLQYNFTIPLL
>uORF_7725	LFSSFQASRGISGERSKVFPIALTFSFPVLY
>uORF_7735	LKFKLYTTLAILGKSWHIQFQFLLYPNIKTTIITEFILFCLRIVFRLSFSPSLI
>uORF_8268	MLVYGINKQLFIKKFNKVSFLFSTFKTCSN
>uORF_8820	MEVVHHSKVKFTFAASFLLPYLSSCFVESKQIKQRLTESS
>uORF_8999	MIPRYRKNSSPERPRASFTSGRLSFFIESKTEDRNSIEIVSW
>uORF_9176	MLDKGILYLIHHRYSILNRIVYLICRPVLAVTSQSPFRHTLGKQEN
>uORF_9350	LFENLAGYNIFASVASRCLRLLPVSFSFSPTVPPFTIYCESALFTFYFIFLFVIVACLYFVLLFPAIIC
>uORF_9581	MHRLSFQYRIISLSFPLFILLMFFIRQAIN
>uORF_9633	LFISVFVIVFTIIYLFTYYIRLVDHLNLSNYTHHKSTK
>uORF_9857	LLFFRILHYFTHPFITFLISYPSSYFRYQC
>uORF_9898	MRWIHQYLRSIEDIGFYNCFPFLLIQGNYYLLLCSVNFLDRY
>uORF_10396	LTFLTFIRPLILTLKGGYLWFSCQVYEISSLFIILPEFITSPL
>uORF_10476	LFLGNSRFSFPFLSIFITTLLYILFIHFFLIEF
>uORF_10613	MLFSYTLVVTSIDTRAIIHHLNRIDTIILKANLNGCR
>uORF_10681	LPNSYLIWLICNFFFNPVHTDLYLSIDCLRSSVYLVSLLYEYFISFCFSPFYTV
>uORF_10825	MTRKNLSIAKCKPFNKYKIKSSKHLSHKDESGCVVCREITTLSIF
>uORF_10962	LELFGSFLANKKIFFLISSIRWVYLIRYIYPVAKIKTEILSDYVVYLLNLLVSLSFTGYLFYVNTAESVKYPSYNSPFLSGYFVSEKLDIGKVLA
>uORF_11114	MFFFFLEKKNGFNCLTFNLVLSTVHCNLCEFSVITYNLFN
>uORF_11367	LQPVLTLYRVLIVKVITTVFNSFSSVLLREFINILGPVNFSAQCFYPSLLLLSLSYLRQIIECCFI
>uORF_11515	MSVHFLTIGTADRFCTLCVGGQSFETWTKRLLLPVLLSYVNCWSGKRFVLDGWNLEKLDKTRQ
>uORF_11679	LRFFVYLAYFVSLLLFPLCVTRDKGRGSINSTSHSIKHSPSNCRNICEQIKSFLT
>uORF_11755	LLRGIVAEEFNFFKSYLPTILFNLKSLTFIGCCLVYRQFLAYCRNLVN
>uORF_12587	LTRFPSLIIGGGASFFKKKHLYIFLIILKTVDLYCLYTFHSFLDSHFLTFSFLHSFYSSFAYNT
>uORF_12968	MRKKSAPSYTFVCFNFMSAVHFKNRKSPLNVYSISRCARLPDVCLF
>uORF_13042	LVNHFLKNLIHSYFFIIIYIIFSISFYCFLSFLESTGEDSCFKRSILWNITNLILIFKTA
>uORF_13120	MEMLKSGIIATSYQLPKSRMQIENRVFVQLTWFFEYLYTRFLVLGEF
>uORF_13138	MGYLHIDYSIRDITKKFGRKILVLINSFSYQDYIQL
>uORF_13185	MKQTLKVNLKQIQKERKKERELTKNFNFYTRIGFSNIQITWSRII
>uORF_13274	LQELASKHFLLRAYNHFCDRILFVFYFNNNDLEIVYLCGNLD
>uORF_13284	MRNTFVKRIIPNHSFCNYYTNHAVLPLFVCMISVPIQS
>uORF_13323	MKIGTQRNRCENKNQQSQIHDARLKFITFSR
>uORF_13453	MSAILHYAIIHYVEYHYMSHVLIIYRTMYDTIWRLILMII
>uORF_13594	LNYPFAKVICLSNLSTKILVLVLLLVFTIDW
>uORF_14112	LSFEISSIPKILFQTIRTEINAFISGSALRIQVLNNIVPFLYFVYFFVLFVHLSFF
>uORF_14395	MVLSFHYTYIHPSPNTFGFAENLSQPTLNYFSSYLVLSE
>uORF_14661	MRLHKTLALLLCNLVLHTLVKGEVDAKAVSIT
>uORF_14788	MQPHGTVSSKIQAYVLFVSVRNNMSNDKTIKY
>uORF_15157	LNLLLPSKKFTLKISLLIYHPLLINTFNLIK
>uORF_15318	MYLKFVLFFKRNVVLLIIYTILINLDHSLHKLHTV
>uORF_15419	MQLHLLSVTRNTCPRPNISRFRKTNKLRKFTSCSCYLASL
>uORF_15653	LLLKSFVLLEFFSSTLRELSLIIFDFLSLNRLIYI
>uORF_15698	LLKLLNIFQFHPALFPSSNIISGRKLKCFFAWKSNPIATKTNYHIKKV
>uORF_16359	MSNTHLLKKVNELLIQPVNQKLPDISFSFV
>uORF_17581	LCFFLENWWIAILAIKFFLNLSEKVFKGNFFTFSSFLTNLTY
>uORF_17824	LVIALVLYYRLVKLLIISFCWHTTHYFYNLFVLSTPLSITHISS
>uORF_18097	LLNCGFFQKKSTKLLIIKDIFTRDCFLSYSYTTILVFQTHLFFFH
>uORF_18347	MRTCVYKCECVLLTVRSSFSLYTISTTFILTIFILILVFLFFFLHIV
>uORF_18591	LLVSSITVKFRSDFFVISLSYRTVRFVSFHKYIIFVSSLVNSIWKILFPLFRKLSKNF
>uORF_18745	LFYLFILFHFRLWFLFASAFPFFVLSPSLF
>uORF_18758	MKILFKNSLLSAFLNYSIFSFYIHKSILLCILIDI
>uORF_18811	LDFLLAKNIILFYNSFKKLFCYLSPWIAFNASNF
>uORF_18911	LEGSILFFSFYISSFFAEVELFTKPRLFASETSIPWSGFARSE
>uORF_18944	LELAVYIDNLAFLHHTQPFFSSFIFELLNFFSSDCSFFNIFRLFILIR
>uORF_19301	MGNMQFFNSTRNQRLFKSFFLSDLVEKHCFSLVCE
>uORF_19581	MGGELLNTLDYTYNLDVHIRTYIKKEDFDYFICLDKSKNLFLLE
>uORF_19833	MNLLSIFIILYELIQYKTSFFLSVLKSFAGLIFGFRPHTCMLKSS
>uORF_20320	MFSLNCQATRCVSSCFTFNIFYLKKAAEFIASIN
>uORF_20383	MSRILDNRALFQTRQLKPNPSIILTIVILL
>uORF_20466	LTSPVSNRVLHAISISTKTYYPFIRLFHEGAYGR
>uORF_20912	LKSLDCTQPNLIKIGLQKGFLITQNNIFELQTFNFTFLTASYPS
>uORF_20934	LSTLIIEEKIVKKLKYQSLFNTAVSSILNLFNFERLFFSFFCLFRPLFLVALLLKITDP
>uORF_21230	LCSLLYFVSLWCFSSPVSTAVLPLLVVFFHSRSRFLVCFQN
>uORF_21299	MFHHMQSQSLLIVNSFPQVSCAFISLCEKM
>uORF_21758	MRPFFLYSLVFLFGYITSSLSLVKRIHSCLAYIVSGGRLFTKVPSYVLLFTVLGFFIFILLERIAESEARNSTSVSGGISAREQLLRRGS
>uORF_21955	MRKKQYYIGFVCCYNLWVFALPISPTGIVLVLPS
>uORF_22095	MFTKLYVATKGTTVAIIQNLCGRCKISMGIGF
>uORF_22692	LTLLNLSLCVRVCVCFFQIHHCLNIGISSFFSISQFL
>uORF_22991	LLSINTDLSVDLLCFIYPRQVIWIPSVIYIHI
>uORF_23910	MAYITSFQITLCGSKQLLILLLLECLFEFGNAKQ
>uORF_23947	LLVQLASLLSSNFSRFSCLYVLLGSSSVGIV
>uORF_24285	MIFSFEYLQKRSLRLSLSPVFRLTALLCGTWVVLLSV
>uORF_24489	MVLFKDLKWLVFRINVSLCLFGERFKCNQNITNF
>uORF_24687	MFELSHHIERERKYMHHLVSSSRFLFLSSTPFS
>uORF_24928	MEFATRHENSKIFEYYQIILYPLHLLKGGG
>uORF_25293	MYYNSLSFINSAIVNFKNTKLHKNTAVTPT
>uORF_25439	MTLIGCTTAVSFMIALILPFEITCSSFLHSALFNSFTIVLRIGT
>uORF_25505	MSDHKIFLFISSPDISICNVKRYPFVKPCENPFQKSMRRTLCES
>uORF_26681	LLNRIVCYPRFILLADNSFNLETACVIFIL
>uORF_26858	MVPTILAIHTDSTPYISRVDLRLLNETLENQNDQPIFINAYSNFCRLLAMMHLGETKCGLTMF
>uORF_27611	MDISSQIRNNTSSEHTAEMSPSPRNSVSRRKNRTESFLS
>uORF_27985	MKRCCVFTEEIALCWNFIKIQLQDKSDSDYFKANIRKYTKKYNLVTFAQNDRKTLWRRICTRASIISFV
>uORF_28666	MSHLHLHLHSLSHSHSHSHHTRILHSSRQPPIVL
>uORF_28822	LKVFALKASNTDLYRTLDCTACICIVKSFRGRLFLISRI
>uORF_29124	MIPTILRHILCTYESIYLQTFLYGNSSCFKY
>uORF_29516	LIIYTVKGTAQEYRRKTRTQKGKPLPKSFA
>uORF_30197	MLVNNVSNVMRSTFSLFFSTRGNIIPLRGIASVAEE
>uORF_30201	MSPTEAKSSVLLRGLPILSCILFFQFTILGILSGRAWL
>uORF_30600	MVIDLITKKRVRSEISTVDMNECAQVEYSFNRKT
>uORF_30606	MAVIYQIFLTSSLSKYHSFYVYKMLVLVNFFSYDF
>uORF_30707	MRYFFPFFPAFLRRTTKSGFCSTSASSSSSPPRQSKT
>uORF_30758	LFLFYSFIHTSSLLDSLVQFLFSLLIRAFTFTSASALACICLFYRHRFLG
>uORF_30971	MLFNLLLCCVCKLIEVADSFRCFSLPCAAFVFYSSCHQPPSSI
>uORF_31093	MPLFEQFYYFVKKSLKWLELDYRANILDFAVSFVAITAINSRMCFI
>uORF_31392	LFNFTLLLLIWQSTFSLGHSFLYYTKYPIPST
>uORF_31747	LLIITTTCNTFNLFSCLLVSLDFRENLRNVL
