# Supplementary material for: Proteomic analysis of meiosis and characterization of novel short open reading frames in the fission yeast Schizosaccharomyces pombe
Source: Cell Cycle. 2020 Jun 17;19(14):1777–85. doi: 10.1080/15384101.2020.1779470 (PMC7469465; doi:10.1080/15384101.2020.1779470)
Supplement: Supplemental Material [file KCCY_A_1779470_SM4665.zip › Supplementary information/TableS3.xlsx]

## Sheet: summary
Exp	Sequence	Modifications	Modified sequence	Proteins	Score	Ratio H/L normalized	Charge	m/z	Mass	Mass Error [ppm]	PEP	Intensity	Intensity L	Intensity H	Delta score
MI (H) + MII (L) (2)	RILASAIRRETIIK	Unmodified	_RILASAIRRETIIK_	ncRNA_18274	97.463	0.83028	4	410.764	1639.03	-0.13784	2.5785e-09	37593000	24618000	12975000	97.463
meiS (L) + MI-MII (H)	RILASAIRRETIIK	Unmodified	_RILASAIRRETIIK_	ncRNA_18274	78.814	n. def.	4	410.764	1639.03	0.13787	0.00021084	14321000	0	14321000	78.814
MI (H) + MII (L)	RILASAIRRETIIK	Unmodified	_RILASAIRRETIIK_	ncRNA_18274	63.292	0.36257	4	410.764	1639.03	0.19022	0.00018988	9887100	7513900	2373200	63.292
MI (H) + MII (L)	RILASAIRRETIIK	Unmodified	_RILASAIRRETIIK_	ncRNA_18274	54.871	0.53139	4	410.764	1639.03	0.1579	0.00092752	5635100	2741400	2893600	54.871
meiS (L) + MI-MII (H)	TPARFEVYLK	Unmodified	_TPARFEVYLK_	ncRNA_18274	89.171	n. def.	3	408.564	1222.67	-0.074809	0.00088573	10176000	0	10176000	80.426
meiS (L) + MI-MII (H)	TPARFEVYLK	Unmodified	_TPARFEVYLK_	ncRNA_18274	70.942	n. def.	2	612.343	1222.67	-0.63717	0.022045	5045900	0	5045900	51.485
meiS (L) + MI-MII (H)	MQPDPVHK	Unmodified	_MQPDPVHK_	ncRNA_21231	63.21	1.2046	2	476.239	950.464	-0.090807	0.028568	3233600	1356300	1877300	5.0164
meiS (L) + MI-MII (H) T *	MINTPCTR	Acetyl (Protein N-term),Oxidation (M)	_(ac)M(ox)INTPCTR_	ncRNA_33564	41.429		2	525.739	1049.46	-0.7562	0.047787				35.468
MI (L) + MII (H)	LDASEQEAIK	Unmodified	_LDASEQEAIK_	ncRNA_35915	61.344	n. def.	2	552.283	1102.55	-1.0423	0.018206	3686000	0	3686000	44.767
MI (H) + MII (L)	LDASEQEAIK	Unmodified	_LDASEQEAIK_	ncRNA_35915	43.897	n. def.	2	552.283	1102.55	-0.14999	0.080205	20665000	0	20665000	28.564
MI (H) + MII (L)	LDASEQEAIK	Unmodified	_LDASEQEAIK_	ncRNA_35915	54.259	n. def.	2	552.283	1102.55	-2.4982	0.028135	10070000	0	10070000	39.58
MI (L) + MII (H)	NYARPLGK	Unmodified	_NYARPLGK_	ncRNA_35915	67.464	1.2046	2	459.761	917.508	0.3877	0.0041875	18485000	8908400	9576400	51.006
MI (L) + MII (H)	NYARPLGK	Unmodified	_NYARPLGK_	ncRNA_35915	36.57	1.111	2	459.761	917.508	0.019233	0.079562	9185700	4185700	5000000	36.57
MI (L) + MII (H)	NYARPLGK	Unmodified	_NYARPLGK_	ncRNA_35915	35.356	0.94487	2	459.761	917.508	-0.18802	0.090681	25708000	13288000	12421000	35.356
MI (H) + MII (L)	NYARPLGK	Unmodified	_NYARPLGK_	ncRNA_35915	71.491	0.84604	2	459.761	917.508	-0.87855	0.0033291	9825100	5597100	4228000	63.027
MI (H) + MII (L)	NYARPLGK	Unmodified	_NYARPLGK_	ncRNA_35915	45.952	1.0861	2	459.761	917.508	-0.0043615	0.025956	10401000	5228900	5171800	26.175
MI (H) + MII (L)	NYARPLGK	Unmodified	_NYARPLGK_	ncRNA_35915	75.213	0.876	2	459.761	917.508	-0.11417	0.0025196	18995000	10646000	8349200	68.622
MI (H) + MII (L) (2)	LLNRWRPSFLESVK	Unmodified	_LLNRWRPSFLESVK_	novel_142944	63.185	0.74824	3	582.333	1743.98	-0.10724	0.00010797	12056000	7862000	4193500	48.754
MI (H) + MII (L) (2)	LLNRWRPSFLESVK	Unmodified	_LLNRWRPSFLESVK_	novel_142944	14.432	0.80223	4	437.002	1743.98	-0.17236	0.077928	14016000	7184500	6831600	8.3498
meiS (L) + MI-MII (H)	LLNRWRPSFLESVK	Unmodified	_LLNRWRPSFLESVK_	novel_142944	102.52	1.0889	4	437.002	1743.98	-0.093869	1.0949e-06	9655300	3919500	5735800	78.586
meiS (L) + MI-MII (H)	LLNRWRPSFLESVK	Unmodified	_LLNRWRPSFLESVK_	novel_142944	47.037	0.81779	3	582.333	1743.98	0.59044	0.0081286	4248400	2098600	2149800	21.055
meiS (L) + MI-MII (H)	LLNRWRPSFLESVK	Unmodified	_LLNRWRPSFLESVK_	novel_142944	121.45	n. def.	4	437.002	1743.98	0.24165	1.702e-06	11417000	0	11417000	90.882
meiS (L) + MI-MII (H)	LLNRWRPSFLESVK	Unmodified	_LLNRWRPSFLESVK_	novel_142944	88.282	n. def.	4	437.002	1743.98	1.8457	2.1604e-05	11046000	11046000	0	68.528
meiS (H) + MI-MII (L)	LLNRWRPSFLESVK	Unmodified	_LLNRWRPSFLESVK_	novel_142944	113.53	0.97451	4	437.002	1743.98	-0.037207	4.3365e-08	33821000	18584000	15238000	102.8
meiS (H) + MI-MII (L)	LLNRWRPSFLESVK	Unmodified	_LLNRWRPSFLESVK_	novel_142944	63.257	0.90356	3	582.333	1743.98	1.178	0.00083006	35009000	19208000	15802000	49.173
meiS (H) + MI-MII (L)	LLNRWRPSFLESVK	Unmodified	_LLNRWRPSFLESVK_	novel_142944	49.216	n. def.	2	872.996	1743.98	-0.6727	0.065534	5078700	5078700	0	27.865
meiS (H) + MI-MII (L)	LLNRWRPSFLESVK	Unmodified	_LLNRWRPSFLESVK_	novel_142944	85.45	1.0782	4	437.002	1743.98	0.27415	9.1981e-06	9678400	5397700	4280700	78.393
meiS (H) + MI-MII (L)	LLNRWRPSFLESVK	Unmodified	_LLNRWRPSFLESVK_	novel_142944	46.797	n. def.	3	582.333	1743.98	0.49103	0.042147	5440300	0	5440300	27.553
meiS (L) + MI-MII (H)	ANDVYYK	Unmodified	_ANDVYYK_	novel_96155	72.875	n. def.	2	436.711	871.408	0.0001651	0.059178	43924000	0	43924000	61.515
MI (L) + MII (H)	ANDVYYK	Unmodified	_ANDVYYK_	novel_96155	40.098	2.1612	2	436.711	871.408	-2.4146	0.069529	2614900	1028600	1586300	26.72
meiS (L) + MI-MII (H)	LHDIEEDVISEIGSAGSALRTDAHMLK	Unmodified	_LHDIEEDVISEIGSAGSALRTDAHMLK_	novel_96155	82.302	n. def.	4	727.618	2906.44	-0.18759	3.1881e-07	2982600	0	2982600	80.857
meiS (L) + MI-MII (H)	LHDIEEDVISEIGSAGSALRTDAHMLK	Unmodified	_LHDIEEDVISEIGSAGSALRTDAHMLK_	novel_96155	60.472	n. def.	5	582.296	2906.44	-0.31179	0.00027159	1682600	0	1682600	59.814
meiS (L) + MI-MII (H)	LHDIEEDVISEIGSAGSALRTDAHMLK	Oxidation (M)	_LHDIEEDVISEIGSAGSALRTDAHM(ox)LK_	novel_96155	115.87	n. def.	4	731.617	2922.44	0.085895	8.2906e-11	5032200	0	5032200	115.41
meiS (L) + MI-MII (H)	SFFNFNK	Unmodified	_SFFNFNK_	novel_96155	99.384	n. def.	2	452.222	902.429	-3.3916	0.0025768	5070400	0	5070400	76.313
meiS (L) + MI-MII (H)	SFFNFNK	Unmodified	_SFFNFNK_	novel_96155	105.22	29.391	2	452.222	902.429	0.093974	0.0020204	41395000	1540800	39854000	88.203
MI (L) + MII (H)	SFFNFNK	Unmodified	_SFFNFNK_	novel_96155	86.121	n. def.	2	452.222	902.429	0.21264	0.0049057	17122000	0	17122000	74.166
MI (H) + MII (L)	SFFNFNK	Unmodified	_SFFNFNK_	novel_96155	78.994	n. def.	2	452.222	902.429	0.18979	0.0087734	13216000	13216000	0	50.422
MI (H) + MII (L)	SFFNFNK	Unmodified	_SFFNFNK_	novel_96155	78.994	n. def.	2	452.222	902.429	0.79733	0.0087734	15752000	15752000	0	78.994
MI (H) + MII (L)	SFFNFNK	Unmodified	_SFFNFNK_	novel_96155	67.741	n. def.	2	452.222	902.429	0.26998	0.010331	21883000	21883000	0	67.741
MI (H) + MII (L)	SFFNFNK	Unmodified	_SFFNFNK_	novel_96155	72.355	n. def.	2	452.222	902.429	-0.25032	0.0096924	5472100	5472100	0	61.929
meiS (L) + MI-MII (H)	SFFNFNKK	Unmodified	_SFFNFNKK_	novel_96155	83.753	n. def.	2	516.269	1030.52	0.12639	0.0087457	17871000	0	17871000	77.6
MI (H) + MII (L)	SFFNFNKK	Unmodified	_SFFNFNKK_	novel_96155	58.286	n. def.	2	516.269	1030.52	0.51851	0.038587	6219900	6219900	0	55.708
MI (H) + MII (L)	SFFNFNKK	Unmodified	_SFFNFNKK_	novel_96155	94.662	n. def.	2	516.269	1030.52	-0.21624	0.0019126	12833000	12833000	0	93.01
MI (H) + MII (L)	SFFNFNKK	Unmodified	_SFFNFNKK_	novel_96155	73.324	n. def.	2	516.269	1030.52	0.31614	0.0094488	9106600	9106600	0	70.486
MI (H) + MII (L) (2)	MAVIYQIFLTSSLSK	Unmodified	_MAVIYQIFLTSSLSK_	uORF_30606;ncRNA_48649	40.941	0.2482	3	567.648	1699.92	-0.054069	0.0012398	18208000	14447000	3760200	33.651
MI (H) + MII (L) (2)	SGFCSTSASSSSSPPRQSK	Unmodified	_SGFCSTSASSSSSPPRQSK_	uORF_30707	48.288	1.7204	3	648.962	1943.86	-0.89463	0.00025876	3712700	1439600	2273100	48.288
meiS (L) + MI-MII (H)	SGFCSTSASSSSSPPRQSK	Unmodified	_SGFCSTSASSSSSPPRQSK_	uORF_30707	69.361	0.24947	3	648.962	1943.86	0.13439	2.8136e-05	1873500	1543500	329910	69.361
meiS (L) + MI-MII (H)	meiS (H) + MI-MII interval (L)	Unmodified	_SGFCSTSASSSSSPPRQSK_	uORF_30707	99.092	0.26639	3	648.962	1943.86	-0.39752	4.3193e-08	5964400	4527500	1436900	99.092
meiS (H) + MI-MII (L)	SGFCSTSASSSSSPPRQSK	Unmodified	_SGFCSTSASSSSSPPRQSK_	uORF_30707	77.08	4.0678	3	648.962	1943.86	-0.41142	3.2968e-05	4494600	1175700	3318900	77.08
meiS (L) + MI-MII (H)	ESVRRVLFSVK	Unmodified	_ESVRRVLFSVK_	uORF_692;ncRNA_1335	80.014	0.30834	3	440.598	1318.77	-0.053269	0.00051793	16680000	12841000	3839000	67.399
* tryptic digest was performed in order to increase the ID rate (meiS (L) + MI-MII (H) T)
